# Supplementary material for: Identification of miRNAs of Strongyloides stercoralis L1 and iL3 larvae isolated from human stool
Source: Sci Rep. 2022 Jun 15;12:9957. doi: 10.1038/s41598-022-14185-y (PMC9200769; doi:10.1038/s41598-022-14185-y)
Supplement: Supplementary file 6 — Supplementary Information 6. [file 41598_2022_14185_MOESM6_ESM.xlsx]

## Sheet: miRNA-paired_DEG_count_data
							L1_1S2	L1_2S6	L1_5S7	L3_3S1	L3_5S3	L3_1S4	L3_2S5	L3_6S8
ID	baseMean	log2FoldChange	lfcSE	stat	pvalue	padj	X1S2	X1S6	X1S7	X3S1	X3S3	X3S4	X3S5	X3S8
STR-MIR-34A-3P	24091.9	1.98547	0.680357	2.91828	0.00351972	0.590777	22579.6	2159.81	680.55	37403.9	1196.26	47530.4	46840.4	34343.9
STR-MIR-8397-3P	26011.5	1.77387	0.615728	2.88094	0.00396495	0.590777	34689.4	4618.32	384.86	41425	1157	46121.9	47979.5	31715.7
STR-MIR-34B-3P	1869.29	1.45418	0.666693	2.18118	0.0291697	0.980817	2212.07	262.59	113.92	3611.87	215.93	2283.48	3277.62	2976.82
SS-30-5P	3054.28	-1.45761	0.686312	-2.12383	0.0336846	0.980817	3303.71	5711.35	3729.18	1385.55	7163.3	803.28	722.58	1615.29
STR-MIR-7880H-5P	3050.78	-1.45505	0.686059	-2.12089	0.0339311	0.980817	3297.53	5694.94	3729.18	1385.55	7163.3	803.28	722.58	1609.83
SS-59-5P	155.139	-1.37167	0.666686	-2.05745	0.0396434	0.980817	237.67	338.09	187.72	67.78	197.49	90.16	45.81	76.4
STR-MIR-7880M-5P	155.139	-1.37167	0.666686	-2.05745	0.0396434	0.980817	237.67	338.09	187.72	67.78	197.49	90.16	45.81	76.4
STR-MIR-34C-3P	3230.32	1.41819	0.712461	1.99054	0.0465309	0.980817	2079.35	275.72	181.78	8068.8	162.99	3420.79	4874.79	6778.33
SS-28-5P	143.056	-1.34351	0.686227	-1.95783	0.0502502	0.980817	157.42	223.2	156.02	172.44	217.12	32.52	49.98	135.74
STR-MIR-8394-3P	392.044	1.13066	0.587036	1.92605	0.0540977	0.980817	328.21	147.71	127.29	595.4	135.63	725.69	672.6	403.82
STR-MIR-34B-5P	368681	1.24696	0.653186	1.90904	0.0562571	0.980817	683746	60235.1	5470.2	538474	9456.49	604336	598627	449106
STR-MIR-7880D-5P	1056.41	-1.12809	0.597196	-1.88898	0.0588951	0.980817	943.48	1821.73	1822.24	385.21	2326.5	296.34	458.12	397.68
STR-MIR-34A-5P	597232	1.17458	0.657533	1.78635	0.0740428	0.980817	1.44531e+06	91155.2	6999.71	736170	13956.6	1.00518e+06	799399	679687
SS-104-3P	8.65991	-2.68186	1.51725	-1.76758	0.0771309	0.980817	4.12	13.13	11.89	11.15	0.59	0	24.99	3.41
STR-MIR-1175-5P	1161.31	-1.16819	0.674472	-1.73201	0.0832721	0.980817	1040.19	2087.6	1641.45	429.82	2756.58	458.17	245.72	630.97
STR-MIR-234-5P	140.868	1.09958	0.641026	1.71534	0.0862828	0.980817	162.56	39.39	48.54	172.44	64.24	240.17	229.06	170.53
SS-70-3P	199.478	-1.19184	0.695282	-1.71418	0.0864948	0.980817	51.44	439.84	464.6	25.74	486	33.99	43.73	50.48
STR-MIR-8386-3P	1776.55	-0.890251	0.529148	-1.68242	0.0924867	0.980817	1613.27	4523.13	1698.91	1251.72	1161.17	1166.13	1422.25	1375.86
STR-MIR-8373-3P	19943.9	1.06142	0.641324	1.65504	0.0979168	0.980817	13752.9	4953.12	10712	31890	6698.12	29808	32797.1	28940.1
SSCEL-MIR-234-3Z65-3P	477.158	1.12863	0.685902	1.64547	0.0998736	0.980817	289.11	91.91	201.1	957.45	122.54	600.06	820.45	734.65
STR-MIR-8389-3P	1824.82	0.899381	0.5483	1.64031	0.100941	0.980817	1397.21	623.65	1438.87	2076.18	1590.65	2312.3	2253.11	2906.56
STR-MIR-34C-5P	521365	1.09813	0.672389	1.63317	0.102433	0.980817	978261	80385.7	7865.02	702560	9730.12	885303	880002	626815
STR-MIR-7880B-3P	244042	1.04161	0.667084	1.56144	0.118419	0.980817	113791	80572.8	182758	364011	75559.1	439983	353007	342654
STR-MIR-7880B-3P.1	244042	1.04161	0.667084	1.56144	0.118419	0.980817	113791	80572.8	182758	364011	75559.1	439983	353007	342654
STR-MIR-7880B-3P.2	244042	1.04161	0.667084	1.56144	0.118419	0.980817	113791	80572.8	182758	364011	75559.1	439983	353007	342654
STR-MIR-7880E-3P	84721.7	0.893306	0.572331	1.56082	0.118566	0.980817	51018.7	41975.2	61827	106866	45572.2	151304	117453	101758
STR-MIR-7880B-3P.3	244458	1.04088	0.667139	1.56022	0.118708	0.980817	113931	80743.4	183303	364691	75712.6	440505	353504	343278
STR-MIR-7880E-3P.1	84432.1	0.894894	0.573595	1.56015	0.118724	0.980817	50824.2	41771.7	61521.9	106583	45374.1	150787	117145	101451
STR-MIR-37A-3P	3788.44	-0.807953	0.519873	-1.55414	0.120152	0.980817	2273.81	7007.9	7604.48	1910.6	2692.93	1579.96	5276.68	1961.13
SS-29-5P	2381.54	-0.974449	0.62717	-1.55372	0.12025	0.980817	3041.34	4956.41	2243.26	1307.48	3880.86	1186.08	1043.26	1393.59
SS-62-5P	152.673	-1.04244	0.671875	-1.55154	0.120773	0.980817	69.96	377.47	297.19	42.9	276.01	53.95	52.06	51.84
STR-MIR-37A-5P	246.896	-0.889435	0.573807	-1.55006	0.121127	0.980817	230.47	479.23	323.93	169.87	306.35	117.5	154.09	193.73
SS-31-3P	55055.9	1.16054	0.750805	1.54573	0.12217	0.980817	19507.4	12056.2	46861.7	98652.2	11040.6	84508.1	78850.4	88971
STR-MIR-8395-3P	2261.56	0.760934	0.502112	1.51547	0.129654	0.980817	2872.61	1424.56	906.42	2208.3	1686.43	3868.62	2767.45	2358.13
SSCEL-MIR-35-3Z52-3P	2041.98	-0.776846	0.526526	-1.47542	0.1401	0.980817	967.14	1884.09	7357.82	688.92	2628.09	824.71	1226.51	758.53
SSCEL-MIR-232-3Z46-3P	4880.59	0.797194	0.548171	1.45428	0.145869	0.980817	4666.96	2126.99	2217.99	7590.94	2095.1	7907.21	7002.95	5436.58
STR-MIR-8390-3P	5052.84	0.765223	0.526557	1.45326	0.146152	0.980817	4642.27	2379.73	2425.03	8599.86	2943.37	6485.39	6965.47	5981.6
SSCEL-MIR-232-3Z46-5P	847.704	0.763558	0.530302	1.43986	0.149908	0.980817	777.83	495.64	397.73	1248.28	776.29	826.93	1168.2	1090.73
SSCEL-MIR-35-3Z60-3P	1891	-0.709877	0.498324	-1.42453	0.154293	0.980817	2425.05	2314.08	2814.35	1402.71	1522.25	1636.13	1449.32	1564.13
SSCEL-MIR-71-5Z81-3P	62.4626	-1.26166	0.894511	-1.41045	0.158407	0.980817	8.23	19.69	359.59	35.18	24.98	17.74	10.41	23.87
STR-MIR-8379A-5P	66.8293	-0.967254	0.699545	-1.38269	0.16676	0.980817	11.32	88.62	239.73	18.02	114.21	11.82	24.99	25.92
SSCEL-MIR-234-3Z65-5P	80.4266	0.890164	0.65842	1.35197	0.176385	0.980817	96.71	32.82	27.74	99.52	36.29	136.71	124.94	88.68
STR-MIR-8368-5P	100748	0.747074	0.554401	1.34753	0.177808	0.980817	164750	76374.6	22131.9	109868	73387.8	140878	127434	91163.4
STR-MIR-81B-5P	2669.95	-0.848041	0.637301	-1.33068	0.183296	0.980817	1433.22	5228.84	4306.22	1062.11	6468.5	965.86	824.61	1070.26
SS-59-3P	1284.82	-0.720898	0.555498	-1.29775	0.194373	0.980817	1941.48	2662.02	966.84	803.88	1142.73	1109.23	882.92	769.44
SSCEL-MIR-790-5Z61-3P	1218.47	0.682318	0.52859	1.29083	0.196764	0.980817	1799.5	580.98	542.36	1109.3	673.98	2276.83	1549.27	1215.56
SS-90-5P	30.4494	1.15416	0.896139	1.28792	0.197774	0.980817	52.47	19.69	2.48	26.6	13.68	35.47	64.55	28.65
SS-62-3P	717.653	-0.792101	0.629464	-1.25837	0.208256	0.980817	312.78	1680.58	1214.5	264.24	1412.79	277.12	281.12	298.09
STR-MIR-7880E-2-5P	581.371	-0.728048	0.581989	-1.25097	0.210947	0.980817	671.85	597.39	874.22	384.35	1197.45	216.52	301.94	407.23
STR-MIR-8380-3P	14964	0.630664	0.507589	1.24247	0.214063	0.980817	12480.2	9325.26	9728.37	18190.6	10640.9	20524	19218	19604.4
STR-MIR-8372-3P	181756	0.607023	0.497448	1.22028	0.222361	0.980817	161906	111782	110701	241112	139721	237690	213248	237890
SS-89-5P	12.8333	1.66362	1.36943	1.21483	0.22443	0.980817	1.03	0	8.92	12.87	12.49	24.39	0	42.97
STR-MIR-8397-5P	60.0941	0.95049	0.786258	1.20888	0.22671	0.980817	85.4	32.82	0.99	127.83	7.14	87.2	52.06	87.31
STR-MIR-8392-3P	181.797	-0.769987	0.639028	-1.20494	0.228228	0.980817	24.69	190.38	721.17	38.61	347.4	38.43	54.14	39.56
SS-102-5P	10.8348	1.38686	1.15471	1.20105	0.229734	0.980817	12.35	3.28	3.96	4.29	11.9	19.95	14.58	16.37
STR-MIR-8386-5P	32.079	-0.948577	0.805968	-1.17694	0.239219	0.980817	11.32	65.65	66.37	18.02	41.05	9.61	16.66	27.97
SS-95-5P	22.7603	1.17547	1.0029	1.17208	0.241166	0.980817	22.64	3.28	2.48	33.46	1.78	40.64	41.65	36.15
SSCEL-MIR-228-5Z49-3P	3616.35	0.627159	0.5357	1.17073	0.241708	0.980817	2385.95	3344.75	2980.28	3152.02	2792.87	6478.74	4864.38	2931.8
STR-MIR-240-3P	933.363	-0.929745	0.795231	-1.16915	0.242343	0.980817	399.2	5878.76	89.16	160.43	175.48	368.02	249.88	145.98
SS-29-3P	149892	0.593123	0.511974	1.1585	0.246659	0.980817	162526	158595	69118.9	129981	153175	237629	168192	119922
SSCEL-MIR-80-3Z42-3P	6313.44	0.716865	0.6191	1.15792	0.246899	0.980817	2384.92	2540.57	5052.65	14557.3	2454.99	5605.25	9033.25	8878.61
SS-31-5P	2810.5	-0.649812	0.561333	-1.15762	0.247018	0.980817	3845.92	2990.26	3181.87	2411.63	4575.66	1755.1	1214.01	2509.56
STR-MIR-8367-3P	6852.98	-0.594163	0.515201	-1.15327	0.248801	0.980817	6302.87	13231.3	8049.27	4724.6	6780.81	5100.52	5609.86	5024.58
STR-MIR-7880B-4-5P	2802.96	-0.644067	0.560896	-1.14828	0.250852	0.980817	3803.74	2986.97	3179.89	2407.34	4573.28	1753.63	1214.01	2504.78
SS-98-3P	7.28737	-1.54022	1.34613	-1.14418	0.252547	0.980817	5.14	9.85	19.81	6.01	7.73	2.22	2.08	5.46
SSCEL-MIR-124-3Z47-3P	7024.96	0.580791	0.51388	1.13021	0.258389	0.980817	13892.9	4257.26	2217	4963.11	3645.3	13763.7	8725.06	4735.35
STR-MIR-124-3P	1898.97	0.592562	0.525468	1.12769	0.259453	0.980817	4064.04	1053.65	502.74	1455.04	958.91	3709	2065.69	1382.68
SSCEL-MIR-231-3Z122-5P	973.158	-0.638201	0.569699	-1.12024	0.26261	0.980817	1946.63	997.85	1233.82	346.6	776.29	620.75	1328.54	534.79
STR-MIR-7880S-3P	30714.5	0.720606	0.64811	1.11186	0.2662	0.980817	13041	15387.8	29846.3	45333.7	11650.3	50001.6	39516.8	40938.1
STR-MIR-7880O-3P	567.584	0.611074	0.55427	1.10248	0.270252	0.980817	565.88	659.76	259.05	476.15	685.87	879.4	566.4	448.16
SS-34-3P	43050.1	0.562118	0.513857	1.09392	0.273991	0.980817	48228.4	43298	16952	45688.9	38589.7	62924.4	47102.8	41616.8
STR-MIR-8389-5P	5709.52	0.677034	0.618936	1.09387	0.274013	0.980817	2584.53	1687.15	8390.54	7422.78	4166.4	5181.07	6524.01	9719.68
SSCEL-MIR-228-5Z49-5P	848.744	-0.65767	0.605448	-1.08625	0.277367	0.980817	586.46	968.3	1376.96	426.39	2224.18	355.45	249.88	602.32
SS-89-3P	13.9556	-1.19806	1.12711	-1.06295	0.287806	0.980817	5.14	9.85	39.13	18.87	5.95	7.39	4.16	21.15
STR-MIR-50-3P	7082.48	0.530708	0.503848	1.05331	0.292199	0.980817	6911.96	5077.85	3992.69	7548.9	7874.75	8826.51	6086.72	10340.4
STR-MIR-236-5P	6512.64	-0.608692	0.583463	-1.04324	0.296837	0.980817	4185.45	7680.79	11106.8	2543.75	19662.5	1801.66	3004.84	2115.29
SS-51-3P	2801.52	0.591945	0.569375	1.03964	0.298508	0.980817	5651.59	1056.93	857.38	2768.53	1205.78	4215.95	3502.52	3153.49
SSCEL-MIR-71-5Z81-5P	4.03739	-2.28313	2.23451	-1.02176	0.306895	0.980817	0	3.28	24.77	0	3.57	0	0	0.68
SSCEL-MIR-80-3Z45-3P	8680.9	0.546197	0.541876	1.00797	0.313467	0.980817	9245.44	3712.38	3065.96	16866	3133.13	9913.57	10767.9	12742.9
STR-MIR-81C-5P	9748.22	-0.555682	0.562925	-0.987134	0.323577	0.980817	10595.3	21647.3	7939.31	6083.56	11181	7176.34	7146.64	6216.26
SS-99-3P	12.6879	1.15902	1.18152	0.980958	0.326613	0.980817	14.4	0	10.4	12.87	10.11	19.21	22.91	11.6
STR-MIR-1-3P	381214	0.528523	0.542055	0.975037	0.329542	0.980817	538140	149818	118558	583024	131972	513675	431326	583198
STR-MIR-8387-3P	26686.3	0.507227	0.524782	0.966548	0.33377	0.980817	26446.1	14458.9	26987.4	26626.6	24557.6	35866.2	33734.1	24813.2
STR-MIR-8377-5P	3.72963	-2.09564	2.17165	-0.964999	0.334545	0.980817	3.09	0	15.85	1.72	7.14	0	0	2.05
STR-MIR-7880B-2-5P	4156.95	-0.544353	0.564714	-0.963945	0.335074	0.980817	6025.07	4670.84	3906.5	3528.65	6229.97	2962.62	1984.48	3947.49
STR-MIR-8387-5P	28.9354	-0.788747	0.822204	-0.959308	0.337404	0.980817	15.43	42.67	73.31	6.86	60.08	11.08	12.49	9.55
SS-35-5P	4656.98	-0.517482	0.540329	-0.957716	0.338206	0.980817	4606.26	7368.96	6312.72	2434.8	8180.51	2915.32	3083.96	2353.35
SS-32-5P	406.629	-0.581533	0.60795	-0.956547	0.338796	0.980817	333.35	1053.65	449.74	139.84	530.61	328.11	251.96	165.76
STR-MIR-71-3P	8192.14	0.478781	0.500858	0.955923	0.339111	0.980817	4361.39	4739.77	12764.1	7743.65	14145.8	7747.59	6517.77	7517.08
STR-MIR-8366A-3P	2.09937e+06	0.493404	0.520316	0.948278	0.342988	0.980817	3.64787e+06	1.52095e+06	962997	1.60946e+06	1.76587e+06	3.07896e+06	2.71918e+06	1.48963e+06
SS-37-5P	258.502	-0.593019	0.628585	-0.943418	0.345467	0.980817	301.46	420.15	267.47	149.28	499.68	150.02	135.35	144.61
STR-MIR-8373-5P	335.73	0.522559	0.557422	0.937457	0.348524	0.980817	298.37	131.3	409.62	332.88	371.19	425.66	310.27	406.55
STR-MIR-81A-3P	32878.7	0.491016	0.525438	0.93449	0.350051	0.980817	16866.3	23114.6	24981.4	57105.3	20154.4	31719.7	41857.4	47230.7
STR-MIR-8394-5P	107.397	-0.55881	0.598921	-0.933027	0.350806	0.980817	126.55	62.37	207.04	108.1	148.12	73.16	47.89	85.95
STR-MIR-1175-3P	4566.75	0.477902	0.520649	0.917896	0.358673	0.980817	4222.49	2566.83	2403.74	8046.5	2260.47	5574.21	5605.69	5854.05
STR-MIR-184-3P	10.7843	1.09536	1.19699	0.915094	0.360142	0.980817	16.46	3.28	1.98	12.87	5.35	11.82	22.91	11.6
STR-MIR-240-5P	59.3393	-3.03225	3.33262	-0.909872	0.36289	0.980817	1.03	443.12	4.46	1.72	24.39	0	0	0
SS-39-5P	797.423	-0.522828	0.575363	-0.908693	0.363512	0.980817	307.63	1345.78	1522.58	446.98	1546.64	332.55	395.65	481.58
STR-MIR-8384-5P	797.423	-0.522828	0.575363	-0.908693	0.363512	0.980817	307.63	1345.78	1522.58	446.98	1546.64	332.55	395.65	481.58
SS-66-3P	28.4566	0.869695	0.966296	0.90003	0.368105	0.980817	57.62	3.28	1.98	18.02	1.19	75.38	35.4	34.79
SS-34-5P	12.9455	-1.01079	1.16139	-0.870334	0.384118	0.980817	14.4	19.69	9.91	18.87	22.01	1.48	8.33	8.87
STR-MIR-7880F-3P	30201.2	-0.45044	0.519739	-0.866666	0.386125	0.980817	46953.6	37609.6	30325.8	18027.6	36585.7	28160	20521.6	23425.7
SSCEL-MIR-60-3Z44-5P	161.445	0.505683	0.587088	0.861342	0.38905	0.980817	105.97	62.37	245.18	169.87	220.69	172.18	127.02	188.27
SS-28-3P	175031	0.429379	0.5005	0.857899	0.390948	0.980817	198667	169821	84824.7	181435	152649	230222	199162	183465
SS-33-5P	80.0265	-0.569892	0.677284	-0.841437	0.400103	0.980817	73.05	147.71	89.16	46.33	140.98	37.69	54.14	51.16
STR-MIR-8374-5P	13.4318	-1.03979	1.23676	-0.840735	0.400496	0.980817	2.06	16.41	45.57	0	39.86	1.48	2.08	0
SS-39-3P	10792	0.46933	0.57659	0.813976	0.415659	0.980817	4559.96	5301.06	12273.8	19096.6	6598.78	9238.87	12306.7	16960.5
STR-MIR-236-3P	34952.9	0.413982	0.508927	0.81344	0.415966	0.980817	18397.2	30900.4	42954.7	40935.1	44392.6	36034	36216.3	29792.7
SS-54-5P	263.766	-0.503677	0.628113	-0.801889	0.422617	0.980817	171.82	475.95	318.48	116.68	649.59	78.33	187.41	111.87
SSCEL-MIR-75-3Z43-3P	9555.48	0.431514	0.53888	0.80076	0.423271	0.980817	8759.81	4359.01	7556.93	17447.7	6231.75	10448.6	10988.6	10651.5
STR-MIR-8366B-3P	105424	0.450478	0.565146	0.797101	0.425392	0.980817	194196	105204	26052.3	91707.2	81533.3	142281	119944	82476.4
STR-MIR-7880R-3P	19.5122	0.770599	0.982442	0.784372	0.432822	0.980817	15.43	9.85	7.92	12.87	6.54	15.52	77.05	10.91
STR-LIN-4-5P	205242	0.487822	0.625194	0.780273	0.43523	0.980817	355865	252810	37317.1	172611	190408	244145	223730	165051
SS-37-3P	13388.1	-0.421249	0.549366	-0.766791	0.443206	0.980817	14266.3	26091.7	10436.2	10368	14322.4	11263.7	9966.14	10390.2
STR-MIR-255-3P	1961.11	0.390091	0.509138	0.766179	0.44357	0.980817	1736.74	1224.33	2234.84	1900.31	2121.27	2553.95	1974.07	1943.39
STR-MIR-252B-3P	3.00806	1.56106	2.04278	0.764184	0.444758	0.980817	5.14	0	0.5	3.43	2.38	2.96	6.25	3.41
SSCEL-MIR-231-3Z122-3P	37934.3	0.395959	0.522196	0.758259	0.448296	0.980817	48786	18657.1	29745.8	45456.4	33132.5	45600.9	41141.1	40954.4
STR-MIR-87A-5P	105.8	-0.53722	0.70917	-0.757534	0.44873	0.980817	125.52	144.43	99.56	50.62	253.41	44.34	56.22	72.31
STR-MIR-8390-5P	291.478	0.419095	0.559734	0.748739	0.454014	0.980817	286.03	157.55	217.94	434.97	186.19	375.41	343.59	330.15
SSCEL-MIR-790-5Z123-3P	1331.58	0.389528	0.523162	0.744566	0.456534	0.980817	2791.33	807.47	398.72	887.95	532.99	2446.06	1555.52	1232.61
SS-125-5P	12.09	-2.58499	3.50917	-0.736639	0.461342	0.980817	0	88.62	0.99	0.86	0	0	6.25	0
STR-MIR-76-5P	28.4914	-0.636573	0.865487	-0.735509	0.46203	0.980817	8.23	22.98	92.13	6.86	60.68	10.35	6.25	20.46
STR-MIR-7880B-3-5P	547.669	-0.409189	0.559802	-0.730952	0.464809	0.980817	675.97	584.27	572.58	471	852.43	341.41	335.26	548.43
SS-64-3P	746.721	0.446776	0.621533	0.718828	0.472247	0.980817	359.08	321.67	1129.31	1004.63	477.67	745.64	862.09	1073.67
SSCEL-MIR-75-3Z43-5P	78.9867	-0.476947	0.671519	-0.710251	0.477549	0.980817	125.52	49.24	79.25	83.22	71.38	42.12	62.47	118.69
SS-66-5P	554.876	0.41529	0.588575	0.705586	0.480446	0.980817	1452.77	157.55	21.3	516.47	23.79	1069.32	472.69	725.11
STR-MIR-7880L-5P	25.5542	-0.677602	0.980055	-0.691392	0.489319	0.980817	23.66	75.49	10.9	19.73	42.24	11.08	10.41	10.91
SS-97-5P	22.64	0.642169	0.930494	0.690138	0.490108	0.980817	15.43	6.56	13.87	44.61	8.33	33.25	22.91	36.15
SS-95-3P	3.24944	1.37646	2.00214	0.687493	0.491772	0.980817	4.12	0	0.5	3.43	1.19	3.69	6.25	6.82
SSCEL-MIR-80-3Z36-5P	2674.08	-0.421486	0.619387	-0.680489	0.496195	0.980817	851.91	3646.73	4615.79	922.27	8874.12	724.95	889.16	867.67
SS-127-5P	19.2557	0.703376	1.04162	0.675274	0.499502	0.980817	21.61	0	9.91	23.16	11.9	17	12.49	57.98
STR-MIR-92-3P	8432.18	-0.434594	0.643962	-0.674875	0.499755	0.980817	15659.4	17124.2	2904.99	4471.51	8072.84	9314.25	4556.19	5354.04
STR-MIR-8384-3P	6.46327	0.945275	1.41582	0.667655	0.504354	0.980817	2.06	3.28	5.94	8.58	5.95	6.65	8.33	10.91
SSCEL-MIR-35-3Z52-5P	13.015	-0.68489	1.03232	-0.663448	0.507043	0.980817	13.38	16.41	19.81	8.58	12.49	5.91	14.58	12.96
STR-MIR-8393-5P	13.015	-0.68489	1.03232	-0.663448	0.507043	0.980817	13.38	16.41	19.81	8.58	12.49	5.91	14.58	12.96
SS-126-5P	24.4741	0.602484	0.911988	0.660626	0.508852	0.980817	20.58	19.69	8.42	26.6	27.36	38.43	8.33	46.38
STR-MIR-7880P-5P	28.2023	-0.593996	0.90064	-0.659527	0.509557	0.980817	12.35	59.08	38.63	8.58	66.62	3.69	29.15	7.5
STR-MIR-81B-3P	234943	0.325511	0.494747	0.657933	0.510581	0.980817	216903	233844	158395	272754	237897	261218	254455	244077
SS-87-3P	4.7124	1.19019	1.81483	0.655817	0.511942	0.980817	1.03	0	3.47	10.3	0.59	4.43	8.33	9.55
SSCEL-MIR-360-5Z53-3P	24.2346	-0.715513	1.1319	-0.632133	0.5273	0.980817	3.09	55.8	53.99	3.43	66.03	8.13	0	3.41
SSCEL-MIR-80-3Z36-3P	16205.1	0.312212	0.496389	0.628966	0.529372	0.980817	11612.9	13063.9	11995.9	25009.4	12123.2	15444.2	18597.5	21794.1
STR-MIR-7880A-3P	195177	0.314394	0.500291	0.628422	0.529727	0.980817	243518	138930	131479	211476	164036	236051	220877	215047
STR-MIR-92-5P	63.6197	-0.636524	1.01471	-0.6273	0.530463	0.980817	7.2	160.84	62.41	11.15	241.51	7.39	2.08	16.37
STR-MIR-8369-5P	5.33577	-0.974605	1.55582	-0.626427	0.531035	0.980817	11.32	6.56	0.99	5.15	0.59	2.96	6.25	8.87
SSCEL-MIR-2-3Z76-3P	95.3124	0.457155	0.731253	0.625166	0.531862	0.980817	33.95	19.69	308.08	70.35	123.73	62.08	79.13	65.48
SS-68-5P	178.546	-0.345528	0.557356	-0.619942	0.535296	0.980817	162.56	233.05	235.77	148.42	205.82	145.58	143.68	153.48
STR-MIR-76-3P	3451.33	0.302454	0.494812	0.61125	0.541034	0.980817	3103.08	3000.1	2750.95	3773.16	3393.67	3502.82	4041.85	4045.04
STR-MIR-50-5P	440570	0.325039	0.53184	0.611158	0.541095	0.980817	886160	300673	169344	383520	307409	604734	471022	401698
SSCEL-MIR-124-3Z47-5P	623.787	-0.316571	0.519122	-0.609821	0.541981	0.980817	1330.33	384.04	530.97	495.88	516.34	812.89	335.26	584.59
SSCEL-MIR-60-3Z55-3P	2322.63	-0.369732	0.612044	-0.604094	0.545781	0.980817	831.33	3308.65	4821.34	923.99	5890.9	1205.29	787.13	812.42
STR-MIR-7880B-1-5P	11081.2	-0.335403	0.558647	-0.600383	0.548251	0.980817	12380.4	10464.2	14357	6823.95	24655.2	5410.16	7071.67	7487.07
STR-MIR-7880T-5P	1650.79	0.313003	0.529764	0.590835	0.554631	0.980817	1131.76	2021.95	1699.41	1020.08	3309.8	1443.99	1553.44	1025.92
STR-MIR-7880T-5P.1	1650.79	0.313003	0.529764	0.590835	0.554631	0.980817	1131.76	2021.95	1699.41	1020.08	3309.8	1443.99	1553.44	1025.92
STR-MIR-255-5P	1490.96	0.325225	0.551111	0.590126	0.555106	0.980817	2158.57	1030.67	881.16	1268.02	1469.9	1328.71	1938.67	1851.99
STR-MIR-8379A-3P	1501.98	0.355911	0.606672	0.586661	0.557431	0.980817	414.64	899.37	3525.61	1708.13	1628.73	1262.2	1307.72	1269.45
SS-69-5P	251.916	-0.312879	0.548338	-0.570595	0.568274	0.980817	399.2	256.03	166.42	216.2	180.24	234.26	210.32	352.66
SSCEL-MIR-1820-5Z93-3P	15.2035	0.655991	1.15327	0.568809	0.569486	0.980817	6.17	3.28	27.74	20.59	5.35	19.21	22.91	16.37
SS-78-5P	27.6797	-0.483636	0.850462	-0.568674	0.569577	0.980817	23.66	13.13	34.67	52.33	13.09	22.91	14.58	47.07
STR-MIR-8369-3P	2276.78	0.291837	0.518771	0.562555	0.573738	0.980817	4805.86	1362.19	798.44	1597.46	977.95	4001.64	2457.18	2213.51
SS-102-3P	5.92766	-0.816248	1.45816	-0.559781	0.575629	0.980817	14.4	6.56	1.98	4.29	1.78	8.13	2.08	8.19
STR-MIR-7880H-3P	35604.1	0.277529	0.502273	0.552547	0.580574	0.980817	46005	35380.9	16765.7	38685.6	27309.4	44364.6	40156.1	36165.9
SS-56-3P	2474.49	-0.282844	0.514869	-0.549351	0.582765	0.980817	2445.63	3269.26	3215.55	1741.59	3005.83	2638.94	1790.82	1688.27
STR-BANTAM-3P	10674.3	-0.317557	0.581447	-0.546149	0.584963	0.980817	5767.85	16651.5	12880	9626.8	20718.4	5681.37	5237.12	8831.55
STR-MIR-58-3P	6.2117	0.773422	1.42635	0.542237	0.587655	0.980817	8.23	3.28	1.49	7.72	3.57	9.61	6.25	9.55
SS-48-3P	4764.95	0.296806	0.549799	0.539846	0.589303	0.980817	3603.11	2763.77	7038.84	4408.89	4251.46	5260.88	5724.39	5068.23
STR-MIR-252A-5P	12134.5	0.315303	0.584092	0.539818	0.589323	0.980817	33787.1	6728.89	814.78	14499	1850.61	15623	11721.6	12051.2
STR-MIR-124-5P	3417.58	-0.276931	0.521203	-0.531331	0.59519	0.980817	5520.93	2192.63	3785.15	2829.44	4865.36	3075.68	1724.19	3347.22
SSCEL-MIR-80-3Z42-5P	1168.94	-0.317387	0.600414	-0.528613	0.597074	0.980817	852.93	2350.19	1018.36	1080.13	1681.07	884.57	670.52	813.78
STR-MIR-252A-3P	175.885	0.355771	0.688379	0.516824	0.605279	0.980817	414.64	147.71	30.71	138.13	148.12	204.7	143.68	179.4
STR-MIR-7880T-3P	30663.6	0.256494	0.497493	0.515572	0.606153	0.980817	27143.7	31675	25455.4	32060.7	32845.2	37822.3	30008.8	28297.5
STR-MIR-86-3P	729.012	0.28309	0.551396	0.513406	0.607667	0.980817	1188.35	528.46	501.75	602.26	756.66	756.73	982.87	515.01
SS-40-5P	16.3137	-0.513379	1.016	-0.505296	0.613351	0.980817	4.12	32.82	21.79	16.3	29.15	2.96	10.41	12.96
STR-MIR-8402-3P	12.466	0.610047	1.21054	0.503948	0.614298	0.980817	12.35	0	12.38	16.3	5.35	16.26	14.58	22.51
STR-MIR-72-5P	77596.2	-0.266257	0.52973	-0.502627	0.615226	0.980817	117454	102368	52415.1	64642.2	78137.8	80696.4	58078.9	66977.1
STR-MIR-87A-3P	754.833	0.28076	0.567401	0.494818	0.620729	0.980817	1657.51	620.37	168.41	688.06	394.99	1010.2	778.8	720.33
SSCEL-MIR-360-5Z53-5P	2805.3	-0.293268	0.593031	-0.494524	0.620936	0.980817	831.33	4414.81	6027.42	1896.02	4491.79	1740.32	1565.93	1474.77
SS-85-3P	56.7124	0.341624	0.690831	0.494512	0.620945	0.980817	20.58	68.93	41.11	76.36	34.5	45.82	77.05	89.36
SS-100-3P	5.29286	-0.748382	1.54002	-0.485957	0.626998	0.980817	9.26	3.28	3.96	1.72	1.19	2.22	14.58	6.14
SS-57-3P	2743.42	0.24564	0.508918	0.482671	0.629329	0.980817	1961.03	3019.8	2003.03	3273.85	1869.05	3259.69	3250.55	3310.38
SS-41-3P	9514.22	-0.252506	0.529653	-0.476739	0.633548	0.980817	11100.5	15099	7547.03	7276.94	10753.3	8851.64	7881.71	7603.71
STR-MIR-7880E-5P	10169.6	-0.252013	0.53152	-0.474136	0.635403	0.980817	9828.81	10001.4	12128.1	8424.84	18544.8	5866.11	6569.82	9992.53
SS-90-3P	11.6207	0.546272	1.17104	0.466486	0.640868	0.980817	26.75	3.28	1.98	12.01	3.57	19.95	10.41	15.01
STR-MIR-47-3P	3618.43	0.227753	0.493837	0.461191	0.644662	0.980817	2560.86	3410.4	4754.97	2801.13	5790.96	3069.77	3750.32	2809.01
SSCEL-MIR-790-5Z123-5P	5.05408	-0.740674	1.61438	-0.458796	0.64638	0.980817	12.35	3.28	0.99	5.15	0.59	2.96	6.25	8.87
STR-MIR-7880L-3P	20979.4	-0.260021	0.568711	-0.457211	0.647519	0.980817	32924.9	35220	11876.5	13668.5	23242.4	22795.7	15538.5	12568.9
STR-MIR-8372-5P	6540.18	0.234759	0.52772	0.444856	0.656424	0.980817	4429.29	6226.69	6656.46	5887.95	13539.6	4459.07	4991.4	6130.99
SSCEL-MIR-60-3Z55-5P	50.1601	-0.397922	0.897524	-0.443356	0.657508	0.980817	2.06	26.26	182.27	0.86	179.05	6.65	2.08	2.05
SS-108-5P	3.51961	-0.77765	1.77055	-0.439214	0.660506	0.980817	2.06	6.56	2.97	3.43	0.59	1.48	8.33	2.73
SS-58-5P	5.39585	-0.635687	1.45055	-0.438239	0.661213	0.980817	8.23	13.13	1.98	3.43	2.38	2.96	8.33	2.73
STR-MIR-7880C-5P	1317.77	-0.236845	0.542143	-0.436868	0.662207	0.980817	1453.8	2113.86	1236.29	817.6	1960.06	999.86	1197.35	763.3
SS-106-3P	5.97498	-0.608255	1.39981	-0.434526	0.663907	0.980817	8.23	9.85	3.47	6.86	2.38	7.39	4.16	5.46
SS-100-5P	10.1772	0.548014	1.28643	0.425997	0.67011	0.980817	18.52	0	8.42	8.58	6.54	10.35	20.82	8.19
SS-96-5P	27.0807	-0.35305	0.841058	-0.419769	0.674655	0.980817	31.9	19.69	26.25	36.89	10.71	25.86	31.24	34.11
STR-MIR-360-3P	12.8127	-0.541568	1.30352	-0.415467	0.6778	0.980817	2.06	36.11	23.28	3.43	26.77	8.13	0	2.73
SS-30-3P	101408	-0.225424	0.558677	-0.403496	0.686583	0.980817	133891	172283	55737.7	84316.2	103603	98430.7	80358	82640.8
SS-50-3P	5259.99	0.202878	0.504654	0.402013	0.687674	0.980817	3627.8	5878.76	5187.37	6517.67	5078.91	5739.75	5797.27	4252.4
SS-68-3P	110.663	0.252748	0.631798	0.400046	0.689123	0.980817	51.44	75.49	118.38	205.9	71.98	97.55	112.45	152.12
SSCEL-LSY-6-3Z121-5P	72.1247	0.3112	0.783127	0.397382	0.691086	0.980817	36.01	141.14	41.11	39.46	195.71	45.08	41.65	36.84
SS-79-5P	3.59878	-0.666132	1.6784	-0.396885	0.691453	0.980817	5.14	6.56	3.47	3.43	2.38	2.96	4.16	0.68
STR-MIR-7880Y-3P	10.4114	0.444301	1.13547	0.391293	0.695581	0.980817	15.43	6.56	4.95	12.87	7.14	17.74	10.41	8.19
STR-MIR-7880C-3P	13383.7	-0.223367	0.588787	-0.379369	0.704414	0.980817	17693.5	24900.2	6819.91	10001.7	15163	13225.7	9668.37	9597.58
STR-MIR-8381-3P	166.226	0.268481	0.707761	0.379339	0.704436	0.980817	119.35	68.93	275.39	161.29	75.55	223.18	212.4	193.73
SS-32-3P	47427.2	0.193889	0.514182	0.377082	0.706113	0.980817	55210.3	61623.6	31206	34409.7	53517.8	60940.2	48779.1	33731.4
STR-MIR-8380-5P	364.154	0.238506	0.633607	0.376426	0.706601	0.980817	299.4	311.83	313.53	191.32	1151.65	164.06	268.62	212.82
STR-MIR-8370-3P	4.75672	0.575801	1.53354	0.375472	0.707309	0.980817	8.23	3.28	1.98	1.72	2.97	8.13	8.33	3.41
SS-41-5P	349.436	-0.195856	0.525599	-0.372634	0.709421	0.980817	402.29	439.84	350.68	284.83	357.51	339.2	339.42	281.72
SSCEL-MIR-35-3Z60-5P	39.4122	-0.274968	0.749024	-0.367101	0.713543	0.980817	18.52	49.24	81.23	23.16	79.71	21.43	22.91	19.1
STR-MIR-7880F-5P	25513.8	-0.183522	0.513018	-0.357731	0.720545	0.980817	47849.7	28182.6	17225.4	15338.9	23167.4	31339.9	21925.1	19081.2
SS-88-5P	7.3471	-0.472632	1.3472	-0.350826	0.725719	0.980817	4.12	6.56	10.9	11.15	7.14	5.91	2.08	10.91
SS-109-3P	5.67297	0.595855	1.70824	0.348813	0.72723	0.980817	8.23	3.28	0	13.73	0.59	4.43	6.25	8.87
SS-86-3P	14.4397	0.37113	1.07087	0.34657	0.728914	0.980817	4.12	6.56	31.7	13.73	15.47	8.87	16.66	18.42
SS-35-3P	19814.8	0.182814	0.528253	0.346074	0.729287	0.980817	29567.7	21699.9	8204.8	20552.5	16588.8	24459.1	19195.1	18250.4
STR-BANTAM-5P	6.97244	-0.466557	1.4035	-0.332424	0.739569	0.980817	5.14	9.85	8.42	3.43	18.44	2.96	2.08	5.46
SSCEL-MIR-60-3Z44-3P	3309.46	-0.192454	0.586268	-0.32827	0.742708	0.980817	880.71	2793.31	10132.5	1707.27	5882.57	2100.21	1432.66	1546.39
SSCEL-MIR-2-3Z76-5P	6.35079	0.495825	1.51516	0.327243	0.743484	0.980817	3.09	0	17.83	4.29	9.52	3.69	6.25	6.14
STR-MIR-8378-3P	3144.1	-0.197834	0.60776	-0.325514	0.744792	0.980817	637.9	3269.26	8653.05	1735.59	6448.28	1612.48	1195.27	1600.96
STR-MIR-8398-3P	455.364	-0.183808	0.566712	-0.324341	0.74568	0.980817	372.45	679.45	621.61	180.16	864.33	412.36	291.53	221.01
STR-MIR-5359-5P	20561.9	-0.180872	0.56066	-0.322605	0.746994	0.980817	12793	37015.5	22515.8	15271.1	32457.9	15315.6	14255.8	14870.5
STR-MIR-7880D-3P	97933.8	0.158229	0.498123	0.317651	0.75075	0.980817	91122	121360	74643.1	90525.9	95980	113205	105467	91168.1
SSCEL-LSY-6-3Z121-3P	1052.16	0.184487	0.581091	0.317483	0.750877	0.980817	1096.78	705.71	898	960.88	408.67	1759.54	1363.94	1223.74
STR-MIR-8383-5P	12067.5	-0.170391	0.540337	-0.315342	0.752502	0.980817	8537.58	17836.5	11801.7	10998.6	17004.7	8824.3	8298.18	13238.8
SS-113-5P	3.47568	0.606729	1.937	0.313231	0.754105	0.980817	6.17	0	0.99	7.72	1.78	1.48	6.25	3.41
SSCEL-MIR-790-5Z61-5P	24.3508	-0.266383	0.870878	-0.305878	0.759697	0.980817	28.81	9.85	26.25	30.03	18.44	28.08	8.33	45.02
STR-MIR-8365-3P	141573	0.153977	0.508823	0.302613	0.762185	0.980817	241279	91457.2	43883.9	199099	62260.4	181869	117407	195326
SS-130-5P	3.42015	-0.584904	1.9762	-0.295974	0.76725	0.980817	2.06	0	6.44	3.43	2.38	0.74	2.08	10.23
SS-56-5P	9.51981	-0.351836	1.20075	-0.293014	0.769511	0.980817	2.06	19.69	19.32	4.29	11.9	4.43	8.33	6.14
STR-MIR-8367-5P	7.01841	0.382212	1.30752	0.292317	0.770044	0.980817	3.09	13.13	4.46	6.86	8.33	3.69	12.49	4.09
SS-98-5P	4.54998	-0.447427	1.5901	-0.281382	0.778417	0.980817	5.14	3.28	8.92	3.43	4.16	6.65	2.08	2.73
SS-103-3P	10.9305	0.325178	1.16524	0.279066	0.780194	0.980817	19.55	9.85	1.49	12.87	2.97	10.35	20.82	9.55
SS-105-3P	5.23577	-0.441822	1.58454	-0.278834	0.780373	0.980817	1.03	3.28	19.32	2.57	5.95	1.48	4.16	4.09
STR-MIR-7880W-3P	10.2811	0.314784	1.13869	0.276444	0.782207	0.980817	10.29	16.41	6.44	6.86	16.66	11.08	10.41	4.09
STR-MIR-279-3P	947.67	0.187881	0.680983	0.275896	0.782628	0.980817	176.97	334.8	3656.87	749.83	830.42	474.43	666.35	691.68
SS-83-3P	13.5464	-0.294834	1.0767	-0.273831	0.784215	0.980817	4.12	13.13	32.69	15.44	10.11	7.39	14.58	10.91
SS-75-5P	111.009	-0.160529	0.58925	-0.27243	0.785292	0.980817	107	85.34	144.63	120.97	118.38	96.81	83.29	131.65
SS-129-3P	8.89862	-0.338107	1.2619	-0.267936	0.788749	0.980817	5.14	3.28	21.79	12.01	14.28	3.69	4.16	6.82
STR-MIR-8371-3P	237.033	0.147887	0.559263	0.264432	0.791447	0.980817	287.06	265.87	135.22	248.8	234.97	279.34	212.4	232.61
STR-MIR-8376-3P	3.94547	0.469101	1.79002	0.262064	0.793272	0.980817	3.09	0	8.42	0.86	6.54	4.43	2.08	6.14
SS-54-3P	2947	0.135791	0.51943	0.261423	0.793766	0.980817	1614.3	4165.35	2672.69	3657.34	2847	2696.58	3106.87	2815.84
SS-82-3P	33.1817	0.203064	0.787448	0.257877	0.796502	0.980817	21.61	19.69	45.07	47.19	33.31	33.99	27.07	37.52
SS-57-5P	4.28227	-0.430745	1.73919	-0.247669	0.80439	0.982659	7.2	6.56	1.98	3.43	4.16	8.87	0	2.05
SSCEL-MIR-87-3Z67-3P	349.903	-0.144104	0.601482	-0.239582	0.810654	0.982659	88.48	249.46	1074.33	312.29	426.51	167.75	247.8	232.61
STR-MIR-8395-5P	2.75361	-0.508681	2.14823	-0.236791	0.812819	0.982659	4.12	0	4.95	2.57	4.76	2.22	0	3.41
STR-MIR-7880S-5P	37.2083	-0.196241	0.843009	-0.232787	0.815927	0.982659	12.35	65.65	49.53	31.74	77.93	20.69	12.49	27.29
SS-94-3P	33.2193	0.177884	0.772811	0.230177	0.817954	0.982659	21.61	39.39	22.78	43.75	16.66	35.47	47.89	38.2
SS-69-3P	217.492	0.14104	0.620433	0.227325	0.820171	0.982659	72.02	193.66	284.31	282.26	132.06	168.49	239.47	367.67
SS-110-5P	4.16039	0.394372	1.74382	0.226155	0.821081	0.982659	4.12	3.28	0.5	8.58	0.59	5.91	4.16	6.14
STR-MIR-8377-3P	2018.1	-0.110218	0.505216	-0.21816	0.827304	0.985283	1381.77	1647.76	4433.02	1026.94	3920.72	1653.86	1236.92	843.8
SS-40-3P	13840.7	0.120854	0.566179	0.213456	0.830971	0.985283	22548.8	19133	4954.08	11141.9	12755	18386.8	12127.6	9678.75
STR-MIR-8374-3P	9768.69	0.109094	0.517991	0.210609	0.833192	0.985283	5394.37	6758.44	16655.8	11253.4	11545.6	8459.97	7781.75	10300.2
SS-79-3P	61.778	-0.123484	0.657246	-0.187881	0.85097	0.991212	65.85	82.06	42.6	71.21	44.61	71.68	54.14	62.07
SS-75-3P	49.2443	-0.150036	0.798917	-0.187799	0.851034	0.991212	22.64	32.82	111.44	51.48	25.58	39.17	58.31	52.52
SS-78-3P	63.6352	0.128858	0.702044	0.183547	0.854369	0.991212	36.01	36.11	53	123.54	26.77	63.55	54.14	115.96
STR-MIR-8368-3P	833.546	-0.083057	0.506967	-0.163831	0.869864	0.991212	374.51	459.53	2380.46	292.55	2052.86	379.1	443.54	285.81
STR-MIR-84-5P	11176.6	-0.278835	1.71921	-0.162188	0.871158	0.991212	666.71	64321.7	1071.85	576.53	20541.1	606.71	928.73	699.87
STR-MIR-8366B-5P	640.856	0.0893036	0.572422	0.15601	0.876025	0.991212	1044.3	587.55	268.46	670.04	627.58	648.83	497.68	782.4
STR-MIR-8375-3P	15577.8	-0.0778827	0.520997	-0.149488	0.881169	0.991212	27884.5	18263.2	6692.12	13400	9628.99	16663.5	18031.1	14058.7
SSCEL-MIR-790-5Z63-5P	23.5971	-0.143143	0.977813	-0.146391	0.883613	0.991212	11.32	65.65	13.37	24.88	33.91	17	8.33	14.32
SS-48-5P	75.5067	0.107456	0.734688	0.14626	0.883716	0.991212	54.53	32.82	123.33	93.51	39.86	78.33	91.62	90.04
SSCEL-MIR-80-3Z45-5P	42.3078	-0.103757	0.722746	-0.14356	0.885848	0.991212	84.37	39.39	27.74	22.31	30.93	51.73	47.89	34.11
SS-72-5P	19.0656	0.131517	0.922194	0.142613	0.886596	0.991212	10.29	26.26	20.8	13.73	27.36	17	14.58	22.51
STR-MIR-9-5P	10597.3	0.0754243	0.529821	0.142358	0.886797	0.991212	5593.98	7536.36	20637.1	10939.4	12227.3	8634.37	9545.51	9664.43
STR-LIN-4-3P	3151.75	0.0722776	0.516932	0.13982	0.888802	0.991212	2061.86	2878.65	5189.85	1322.92	8323.87	1967.93	2188.55	1280.36
SS-88-3P	30.5978	-0.119228	0.872707	-0.136618	0.891332	0.991212	16.46	13.13	79.74	27.45	22.6	20.69	33.32	31.38
STR-MIR-8366A-5P	31447.5	0.0627878	0.492893	0.127386	0.898635	0.991212	33419.8	24391.4	24378.6	41364.9	28352.8	30705.1	26008.6	42958.6
STR-MIR-8382-5P	23.8119	-0.112297	0.889529	-0.126243	0.89954	0.991212	27.78	6.56	26.25	30.03	18.44	28.08	8.33	45.02
STR-MIR-81A-5P	2434.46	-0.0678258	0.53837	-0.125984	0.899745	0.991212	1124.56	3423.53	3381.48	2300.96	3634.59	1715.94	1794.99	2099.6
SS-136-3P	21.2812	0.0992716	0.865003	0.114765	0.908632	0.991212	15.43	22.98	33.68	10.3	32.12	18.47	24.99	12.28
STR-MIR-1-5P	253.976	0.0618371	0.555707	0.111276	0.911397	0.991212	280.88	160.84	158.5	492.45	223.07	195.09	187.41	333.56
STR-MIR-8365-5P	2098.21	0.0583305	0.532517	0.109537	0.912776	0.991212	3169.95	2681.71	580.5	2614.1	1067.18	2299	2294.75	2078.45
STR-MIR-7880A-5P	481.96	-0.0530541	0.517325	-0.102555	0.918316	0.991212	509.29	459.53	555.24	443.55	612.71	418.27	453.95	403.14
SS-107-3P	37.9853	0.0821843	0.840239	0.0978107	0.922083	0.991212	12.35	13.13	32.2	57.48	10.71	18.47	35.4	124.15
SS-131-5P	3.70849	-0.181981	1.94713	-0.0934612	0.925537	0.991212	0	9.85	7.43	0	4.76	0.74	4.16	2.73
STR-MIR-81C-3P	294091	0.0460363	0.497117	0.0926066	0.926216	0.991212	260427	263300	231151	425462	202538	252063	341868	375919
STR-MIR-72-3P	190.567	0.0552081	0.61357	0.0899785	0.928304	0.991212	102.89	210.07	276.88	80.65	544.3	121.19	95.79	92.77
SS-134-5P	50.5158	-0.0614987	0.701798	-0.0876301	0.930171	0.991212	29.84	52.52	76.28	41.18	55.32	48.03	39.56	61.39
SS-64-5P	66.6815	0.0586481	0.680701	0.0861585	0.93134	0.991212	88.48	52.52	18.82	89.22	36.88	70.2	37.48	139.84
SS-92-3P	30.9955	-0.0621756	0.781781	-0.0795308	0.93661	0.993274	36.01	39.39	11.39	38.61	11.9	39.91	29.15	41.61
SSCEL-MIR-790-5Z63-3P	1275.26	-0.0467074	0.622767	-0.0749999	0.940215	0.99356	954.79	4208.02	377.43	719.8	808.41	1274.76	1228.59	630.29
STR-MIR-360-5P	2.69386	-0.128277	2.09641	-0.0611888	0.951209	0.997303	0	6.56	4.46	1.72	1.78	2.22	2.08	2.73
SS-50-5P	114.962	0.030655	0.601243	0.0509861	0.959337	0.997303	58.65	183.81	139.18	84.93	181.43	73.9	116.61	81.17
SS-33-3P	38070.9	0.0258875	0.536168	0.0482824	0.961491	0.997303	54222.6	55114.6	20438.4	27430.5	38887.8	46773.7	35858.1	25841.8
STR-MIR-9-3P	999.408	-0.0222024	0.507085	-0.0437844	0.965076	0.997303	865.28	515.33	1768.75	829.62	1957.68	710.91	541.41	806.28
STR-MIR-8376-5P	77.1253	0.026107	0.728506	0.0358364	0.971413	0.997303	63.79	32.82	124.32	93.51	40.45	79.07	91.62	91.41
SS-77-5P	8.93486	-0.0426185	1.22215	-0.0348717	0.972182	0.997303	3.09	9.85	17.83	6.01	13.68	5.91	6.25	8.87
STR-MIR-84-3P	130.103	0.0291929	0.995887	0.0293135	0.976615	0.997303	5.14	397.17	110.45	6.86	490.16	11.82	6.25	12.96
SSCEL-MIR-87-3Z67-5P	50.3704	0.0198142	0.703028	0.0281841	0.977515	0.997303	28.81	42.67	106.49	24.88	82.69	46.56	35.4	35.47
STR-MIR-37B-5P	3.46807	0.0452184	1.7535	0.0257875	0.979427	0.997303	1.03	6.56	3.47	2.57	2.97	1.48	6.25	3.41
STR-MIR-71-5P	271372	-0.0137964	0.541891	-0.0254598	0.979688	0.997303	647524	201184	82186.7	288822	138805	336260	220877	255320
STR-MIR-279-5P	55.8494	-0.0153428	0.755487	-0.0203085	0.983797	0.997303	44.24	85.34	34.67	42.04	79.71	53.95	24.99	81.86
SS-77-3P	130.976	-0.00960035	0.608359	-0.0157807	0.987409	0.997303	93.63	78.78	281.83	100.38	157.64	137.45	95.79	102.32
STR-MIR-47-5P	339.959	-0.00873337	0.559833	-0.0156	0.987554	0.997303	287.06	315.11	379.9	202.47	665.05	241.65	208.24	420.19
STR-MIR-252B-5P	17913.9	-0.00736617	0.625879	-0.0117693	0.99061	0.997303	49374.5	4437.79	890.07	34992.3	1550.2	13358	8206.55	30501.5
SS-126-3P	32.9695	-0.00494882	0.890875	-0.00555501	0.995568	0.998895	6.17	19.69	25.26	48.04	6.54	17.74	27.07	113.23
STR-MIR-86-5P	14189.7	-0.000819034	0.591611	-0.00138441	0.998895	0.998895	26970.8	3551.54	4311.17	30132.1	4608.97	10577.9	8352.32	25012.4
