# Supplementary material for: Identification of miRNAs of Strongyloides stercoralis L1 and iL3 larvae isolated from human stool
Source: Sci Rep. 2022 Jun 15;12:9957. doi: 10.1038/s41598-022-14185-y (PMC9200769; doi:10.1038/s41598-022-14185-y)
Supplement: Supplementary file 7 — Supplementary Information 7. [file 41598_2022_14185_MOESM7_ESM.xlsx]

## Sheet: Differential_Gene_Expression_pa
IDGENE	baseMean	log2FoldChange	lfcSE	stat	pvalue	padj	ID	name_ext	name_ext.1
SSTP_0001284100	325.561	-6.41749	1.12182	-5.7206	1.06147e-08	NA	SSTP_0001284100.1	SSTP_0001284100.1_info=method:InterPro accession:IPR036257 description:Cytochrome C oxidase subunit II%2C transmembrane domain superfamily	Cytochrome c oxidase is the component of the respiratory chain that catalyzes the reduction of oxygen to water. Subunits 1- 3 form the functional core of the enzyme complex. Subunit 2 transfers the electrons from cytochrome c via its binuclear copper A center to the bimetallic center of the catalytic subunit 1
SSTP_0000558900	1447.73	-4.45267	0.925781	-4.80963	1.51207e-06	NA	SSTP_0000558900.1	SSTP_0000558900.1	SSTP_0000558900.1
SSTP_0000990900	1288.47	4.39389	0.921412	4.76864	1.85473e-06	NA	SSTP_0000990900.1	SSTP_0000990900.1	SSTP_0000990900.1
SSTP_0000502300	2105.64	-3.96715	0.839475	-4.72575	2.29263e-06	0.00536476	SSTP_0000502300.1	SSTP_0000502300.1_info=method:InterPro accession:IPR018799 description:TRAF3-interacting protein 1 %0Amethod:InterPro accession:IPR040468 description:TRAF3-interacting protein 1%2C N-terminal %0Amethod:InterPro accession:IPR041476 description:TRAF3-interacting protein 1%2C C-terminal domain	Microtubule-binding protein MIP-T3
SSTP_0001106900	71630.1	4.12708	0.894922	4.61166	3.99461e-06	0.00536476	SSTP_0001106900.1	SSTP_0001106900.1_info=method:InterPro accession:IPR001461 description:Aspartic peptidase A1 family %0Amethod:InterPro accession:IPR001969 description:Aspartic peptidase%2C active site %0Amethod:InterPro accession:IPR021109 description:Aspartic peptidase domain superfamily %0Amethod:InterPro accession:IPR033121 description:Peptidase family A1 domain	Eukaryotic aspartyl protease
SSTP_0001056100	775.354	4.11415	0.903518	4.55348	5.27665e-06	NA	SSTP_0001056100.1	SSTP_0001056100.1	NA
SSTP_0001052800	162.599	4.55808	1.00578	4.53187	5.84634e-06	NA	SSTP_0001052800.1	SSTP_0001052800.1_info=method:InterPro accession:IPR001254 description:Serine proteases%2C trypsin domain %0Amethod:InterPro accession:IPR001314 description:Peptidase S1A%2C chymotrypsin family %0Amethod:InterPro accession:IPR009003 description:Peptidase S1%2C PA clan %0Amethod:InterPro accession:IPR018114 description:Serine proteases%2C trypsin family%2C histidine active site %0Amethod:InterPro …	Trypsin
SSTP_0000202900	947	3.13305	0.695802	4.50279	6.70675e-06	NA	SSTP_0000202900.1	SSTP_0000202900.1_info=method:InterPro accession:IPR001948 description:Peptidase M18 %0Amethod:InterPro accession:IPR023358 description:Peptidase M18%2C domain 2	Aminopeptidase I zinc metalloprotease (M18)
SSTP_0000699200	200.824	5.47331	1.26084	4.34099	1.4184e-05	NA	SSTP_0000699200.1	SSTP_0000699200.1_info=method:InterPro accession:IPR000477 description:Reverse transcriptase domain %0Amethod:InterPro accession:IPR001584 description:Integrase%2C catalytic core %0Amethod:InterPro accession:IPR001878 description:Zinc finger%2C CCHC-type %0Amethod:InterPro accession:IPR012337 description:Ribonuclease H-like superfamily %0Amethod:InterPro accession:IPR036397 description:Ribonuclea…	Inherit from opiNOG: to reverse transcriptase
SSTP_0001213700	195.984	3.17661	0.740682	4.28876	1.79671e-05	NA	SSTP_0001213700.1	SSTP_0001213700.1_info=method:InterPro accession:IPR000242 description:PTP type protein phosphatase %0Amethod:InterPro accession:IPR000387 description:Tyrosine specific protein phosphatases domain %0Amethod:InterPro accession:IPR003595 description:Protein-tyrosine phosphatase%2C catalytic %0Amethod:InterPro accession:IPR016130 description:Protein-tyrosine phosphatase%2C active site %0Amethod:Inte…	PTPc
SSTP_0000829900	412.774	4.24612	0.996913	4.25927	2.051e-05	NA	SSTP_0000829900.1	SSTP_0000829900.1	SSTP_0000829900.1
SSTP_0000907200	936.851	-3.47904	0.829367	-4.19481	2.73095e-05	NA	SSTP_0000907200.1	SSTP_0000907200.1	SSTP_0000907200.1
SSTP_0000509600	273.196	-3.80285	0.928113	-4.09739	4.17826e-05	NA	SSTP_0000509600.1	SSTP_0000509600.1_info=method:InterPro accession:IPR036621 description:Anticodon-binding domain superfamily	Inherit from NOG: filament-like plant protein
SSTP_0000336100	86.9651	5.74296	1.40273	4.09414	4.23745e-05	NA	SSTP_0000336100.1	SSTP_0000336100.1_info=method:InterPro accession:IPR000535 description:Major sperm protein (MSP) domain %0Amethod:InterPro accession:IPR008962 description:PapD-like superfamily %0Amethod:InterPro accession:IPR013783 description:Immunoglobulin-like fold	Central component in molecular interactions underlying sperm crawling. Forms an extensive filament system that extends from sperm villipoda, along the leading edge of the pseudopod (By similarity)
SSTP_0000271000	490.811	-3.40883	0.837675	-4.06939	4.71362e-05	NA	SSTP_0000271000.1	SSTP_0000271000.1_info=method:InterPro accession:IPR000727 description:Target SNARE coiled-coil homology domain %0Amethod:InterPro accession:IPR036621 description:Anticodon-binding domain superfamily	Inherit from NOG: filament-like plant protein
SSTP_0000643700	2294.61	5.34488	1.31445	4.06626	4.77745e-05	0.0346205	SSTP_0000643700.1	SSTP_0000643700.1	NA
SSTP_0001148900	1122.7	-3.36106	0.827839	-4.06004	4.90645e-05	NA	SSTP_0001148900.1	SSTP_0001148900.1_info=method:InterPro accession:IPR036621 description:Anticodon-binding domain superfamily	Inherit from NOG: filament-like plant protein
SSTP_0001267400	345.972	5.42482	1.33938	4.05026	5.11617e-05	NA	SSTP_0001267400.1	SSTP_0001267400.1	NA
SSTP_0000582400	5224.41	-2.9479	0.729624	-4.04031	5.33813e-05	0.0346205	SSTP_0000582400.1	SSTP_0000582400.1	cutinase gene palindrome-binding protein
SSTP_0000351300	1581.61	-2.97936	0.745329	-3.99738	6.40479e-05	NA	SSTP_0000351300.1	SSTP_0000351300.1_info=method:InterPro accession:IPR003034 description:SAP domain %0Amethod:InterPro accession:IPR036361 description:SAP domain superfamily	SSTP_0000351300.1
SSTP_0000948800	54.7896	4.73174	1.18374	3.99729	6.40716e-05	NA	SSTP_0000948800.1	SSTP_0000948800.1	Actin associated protein Wsp1
SSTP_0000370100	914.149	-3.54147	0.888871	-3.98423	6.76994e-05	NA	SSTP_0000370100.1	SSTP_0000370100.1_info=method:InterPro accession:IPR000048 description:IQ motif%2C EF-hand binding site %0Amethod:InterPro accession:IPR001024 description:PLAT/LH2 domain %0Amethod:InterPro accession:IPR003533 description:Doublecortin domain %0Amethod:InterPro accession:IPR036392 description:PLAT/LH2 domain superfamily %0Amethod:InterPro accession:IPR036572 description:Doublecortin domain superfa…	Doublecortin
SSTP_0001191700	19822.2	-3.31893	0.833554	-3.98166	6.84349e-05	0.0346205	SSTP_0001191700.1	SSTP_0001191700.1_info=method:InterPro accession:IPR013087 description:Zinc finger C2H2-type %0Amethod:InterPro accession:IPR036236 description:Zinc finger C2H2 superfamily	ZnF_C2H2
SSTP_0001228800	3346.05	-3.40231	0.869537	-3.91279	9.1237e-05	0.0346205	SSTP_0001228800.1	SSTP_0001228800.1_info=method:InterPro accession:IPR000719 description:Protein kinase domain %0Amethod:InterPro accession:IPR008271 description:Serine/threonine-protein kinase%2C active site %0Amethod:InterPro accession:IPR011009 description:Protein kinase-like domain superfamily %0Amethod:InterPro accession:IPR017441 description:Protein kinase%2C ATP binding site	S_TKc
SSTP_0000830800	1105.1	4.09109	1.05193	3.88911	0.000100612	NA	SSTP_0000830800.1	SSTP_0000830800.1	SSTP_0000830800.1
SSTP_0001251600	21942.9	-3.18951	0.82145	-3.88278	0.000103271	0.0346205	SSTP_0001251600.1	SSTP_0001251600.1_info=method:InterPro accession:IPR000253 description:Forkhead-associated (FHA) domain %0Amethod:InterPro accession:IPR001752 description:Kinesin motor domain %0Amethod:InterPro accession:IPR001849 description:Pleckstrin homology domain %0Amethod:InterPro accession:IPR008984 description:SMAD/FHA domain superfamily %0Amethod:InterPro accession:IPR011993 description:PH-like domain …	Kinesin protein 1B
SSTP_0000102000	701.414	-3.07769	0.793943	-3.87646	0.000105988	NA	SSTP_0000102000.1	SSTP_0000102000.1	SSTP_0000102000.1
SSTP_0001279600	18820.7	-3.25368	0.847393	-3.83964	0.000123215	0.0346205	SSTP_0001279600.1	SSTP_0001279600.1_info=method:InterPro accession:IPR019035 description:Mediator complex%2C subunit Med12	Component of the Mediator complex, a coactivator involved in regulated gene transcription of nearly all RNA polymerase II-dependent genes. Mediator functions as a bridge to convey information from gene-specific regulatory proteins to the basal RNA polymerase II transcription machinery. Mediator is recruited to promoters by direct interactions with regulatory proteins and serves as a scaffold for …
SSTP_0000656400	15935.9	-3.2581	0.84883	-3.83834	0.000123867	0.0346205	SSTP_0000656400.1	SSTP_0000656400.1	SSTP_0000656400.1
SSTP_0000772900	2234.36	-3.26042	0.851603	-3.82857	0.000128892	0.0346205	SSTP_0000772900.1	SSTP_0000772900.1_info=method:InterPro accession:IPR002110 description:Ankyrin repeat %0Amethod:InterPro accession:IPR002153 description:Transient receptor potential channel%2C canonical %0Amethod:InterPro accession:IPR005821 description:Ion transport domain %0Amethod:InterPro accession:IPR013555 description:Transient receptor ion channel domain %0Amethod:InterPro accession:IPR020683 description:…	Transient receptor ion channel II
SSTP_0000094200	564.656	4.81718	1.25971	3.82403	0.000131286	NA	SSTP_0000094200.1	SSTP_0000094200.1	NA
SSTP_0000617900	308.311	-3.409	0.892632	-3.81904	0.000133971	NA	SSTP_0000617900.1	SSTP_0000617900.1	SSTP_0000617900.1
SSTP_0000074300	103.436	3.68652	0.968067	3.80812	0.000140026	NA	SSTP_0000074300.1	SSTP_0000074300.1	NA
SSTP_0001235600	4753.6	-2.91431	0.769266	-3.78842	0.000151607	0.0370197	SSTP_0001235600.1	SSTP_0001235600.1_info=method:InterPro accession:IPR000008 description:C2 domain %0Amethod:InterPro accession:IPR001478 description:PDZ domain %0Amethod:InterPro accession:IPR035892 description:C2 domain superfamily %0Amethod:InterPro accession:IPR036034 description:PDZ superfamily	piccolo presynaptic cytomatrix protein
SSTP_0001267500	289.702	4.78774	1.27245	3.76261	0.000168149	NA	SSTP_0001267500.1	SSTP_0001267500.1	NA
SSTP_0000263100	5385.13	-3.38864	0.901025	-3.76088	0.000169318	0.0376292	SSTP_0000263100.1	SSTP_0000263100.1_info=method:InterPro accession:IPR015671 description:GLTSCR protein%2C conserved region	kiaa0556
SSTP_0001167700	327.683	2.83725	0.757622	3.74495	0.000180432	NA	SSTP_0001167700.1	SSTP_0001167700.1_info=method:InterPro accession:IPR035161 description:Protein of unknown function DUF5332	NA
SSTP_0001241900	5749.49	-3.33605	0.891371	-3.74261	0.000182122	0.0376292	SSTP_0001241900.1	SSTP_0001241900.1	SSTP_0001241900.1
SSTP_0000433300	924.543	-2.45756	0.657741	-3.73637	0.000186695	NA	SSTP_0000433300.1	SSTP_0000433300.1_info=method:InterPro accession:IPR001507 description:Zona pellucida domain %0Amethod:InterPro accession:IPR003609 description:PAN/Apple domain	ZP
SSTP_0000300400	1570.95	-3.25669	0.871664	-3.73617	0.000186843	NA	SSTP_0000300400.1	SSTP_0000300400.1	SSTP_0000300400.1
SSTP_0000511700	511.786	5.11732	1.37337	3.72612	0.000194452	NA	SSTP_0000511700.1	SSTP_0000511700.1	NA
SSTP_0001206100	1796.72	3.85569	1.03595	3.72188	0.000197742	NA	SSTP_0001206100.1	SSTP_0001206100.1_info=method:InterPro accession:IPR008758 description:Peptidase S28 %0Amethod:InterPro accession:IPR029058 description:Alpha/Beta hydrolase fold	Serine carboxypeptidase S28
SSTP_0000023700	372.533	4.6966	1.26545	3.71141	0.000206111	NA	SSTP_0000023700.1	SSTP_0000023700.1_info=method:InterPro accession:IPR004296 description:DUF236 repeat	Protein of unknown function
SSTP_0000995900	4971.4	-3.02476	0.815445	-3.70934	0.000207803	0.0381684	SSTP_0000995900.1	SSTP_0000995900.1	cutinase gene palindrome-binding protein
SSTP_0000440400	129.977	-4.10352	1.11557	-3.6784	0.000234704	NA	SSTP_0000440400.1	SSTP_0000440400.1	piccolo presynaptic cytomatrix protein
SSTP_0000149100	215.874	4.742	1.29325	3.66674	0.000245666	NA	SSTP_0000149100.1	SSTP_0000149100.1	TSP1
SSTP_0000370000	545.315	2.45084	0.669377	3.66138	0.000250863	NA	SSTP_0000370000.1	SSTP_0000370000.1_info=method:InterPro accession:IPR000192 description:Aminotransferase class V domain %0Amethod:InterPro accession:IPR015421 description:Pyridoxal phosphate-dependent transferase%2C major domain %0Amethod:InterPro accession:IPR015422 description:Pyridoxal phosphate-dependent transferase domain 1 %0Amethod:InterPro accession:IPR015424 description:Pyridoxal phosphate-dependent tran…	phosphoserine aminotransferase
SSTP_0000502200	803.952	-2.64344	0.723993	-3.6512	0.000261019	NA	SSTP_0000502200.1	SSTP_0000502200.1	uDENN domain
SSTP_0000233500	653.743	4.09589	1.12415	3.64355	0.000268907	NA	SSTP_0000233500.1	SSTP_0000233500.1	NA
SSTP_0000351400	2613.7	-2.75552	0.760288	-3.6243	0.000289741	0.0381684	SSTP_0000351400.1	SSTP_0000351400.1	Inherit from euNOG: Glutamine and serine rich 1
SSTP_0000230000	2182.83	-3.28973	0.908611	-3.62061	0.000293907	0.0381684	SSTP_0000230000.1	SSTP_0000230000.1_info=method:InterPro accession:IPR001132 description:SMAD domain%2C Dwarfin-type %0Amethod:InterPro accession:IPR008984 description:SMAD/FHA domain superfamily %0Amethod:InterPro accession:IPR017855 description:SMAD-like domain superfamily	MH2 domain
SSTP_0000742400	5714.83	-3.14166	0.868068	-3.61914	0.000295578	0.0381684	SSTP_0000742400.1	SSTP_0000742400.1	RAD54-like 2 (S. cerevisiae)
SSTP_0000562100	7776.21	-2.62721	0.727588	-3.61085	0.000305198	0.0381684	SSTP_0000562100.1	SSTP_0000562100.1_info=method:InterPro accession:IPR000560 description:Histidine phosphatase superfamily%2C clade-2 %0Amethod:InterPro accession:IPR029033 description:Histidine phosphatase superfamily %0Amethod:InterPro accession:IPR033379 description:Histidine acid phosphatase active site %0Amethod:InterPro accession:IPR037446 description:Histidine acid phosphatase%2C VIP1 family %0Amethod:Inter…	Pfam:Acid_phosphat_A
SSTP_0000177400	20325.8	-2.75017	0.762447	-3.60704	0.000309715	0.0381684	SSTP_0000177400.2	SSTP_0000177400.2	SSTP_0000177400.2
SSTP_0001279900	4946.26	-2.61581	0.725761	-3.60423	0.000313081	0.0381684	SSTP_0001279900.1	SSTP_0001279900.1_info=method:InterPro accession:IPR015412 description:Autophagy-related%2C C-terminal %0Amethod:InterPro accession:IPR026849 description:Autophagy-related protein 2 %0Amethod:InterPro accession:IPR026854 description:Vacuolar protein sorting-associated protein 13%2C N-terminal domain %0Amethod:InterPro accession:IPR031645 description:Vacuolar protein sorting-associated protein 13%…	ATG C terminal domain
SSTP_0001006300	8209.44	-2.93193	0.81432	-3.60047	0.000317644	0.0381684	SSTP_0001006300.1	SSTP_0001006300.1_info=method:InterPro accession:IPR000048 description:IQ motif%2C EF-hand binding site %0Amethod:InterPro accession:IPR000198 description:Rho GTPase-activating protein domain %0Amethod:InterPro accession:IPR001609 description:Myosin head%2C motor domain %0Amethod:InterPro accession:IPR002219 description:Protein kinase C-like%2C phorbol ester/diacylglycerol-binding domain %0Ametho…	RA
SSTP_0000483700	98.6095	4.87061	1.35456	3.59572	0.000323497	NA	SSTP_0000483700.1	SSTP_0000483700.1_info=method:InterPro accession:IPR027417 description:P-loop containing nucleoside triphosphate hydrolase	NA
SSTP_0000264300	3310.65	-2.86875	0.79831	-3.59352	0.000326238	0.0381684	SSTP_0000264300.2	SSTP_0000264300.2_info=method:InterPro accession:IPR002077 description:Voltage-dependent calcium channel%2C alpha-1 subunit %0Amethod:InterPro accession:IPR005445 description:Voltage-dependent calcium channel%2C T-type%2C alpha-1 subunit %0Amethod:InterPro accession:IPR005821 description:Ion transport domain %0Amethod:InterPro accession:IPR027359 description:Voltage-dependent channel domain super…	Polycystin cation channel
SSTP_0000673500	1059.16	-2.96043	0.824185	-3.59194	0.000328221	NA	SSTP_0000673500.1	SSTP_0000673500.1	cutinase gene palindrome-binding protein
SSTP_0000876800	432.628	-3.37561	0.942953	-3.57983	0.000343812	NA	SSTP_0000876800.1	SSTP_0000876800.1_info=method:InterPro accession:IPR001752 description:Kinesin motor domain %0Amethod:InterPro accession:IPR019821 description:Kinesin motor domain%2C conserved site %0Amethod:InterPro accession:IPR027417 description:P-loop containing nucleoside triphosphate hydrolase %0Amethod:InterPro accession:IPR027640 description:Kinesin-like protein %0Amethod:InterPro accession:IPR036961 des…	KISc
SSTP_0000274900	943.469	3.39546	0.950043	3.574	0.000351568	NA	SSTP_0000274900.1	SSTP_0000274900.1_info=method:InterPro accession:IPR003582 description:ShKT domain	ShK domain-like
SSTP_0000756400	17347.8	3.00498	0.841537	3.57082	0.000355867	0.0381684	SSTP_0000756400.1	SSTP_0000756400.1_info=method:InterPro accession:IPR008632 description:Nematode fatty acid retinoid binding	Nematode fatty acid retinoid binding protein (Gp-FAR-1)
SSTP_0001151500	189.096	-3.30528	0.926042	-3.56925	0.000358004	NA	SSTP_0001151500.1	SSTP_0001151500.1	SSTP_0001151500.1
SSTP_0000661600	4104.24	-2.6642	0.74791	-3.56219	0.000367772	0.0381684	SSTP_0000661600.1	SSTP_0000661600.1_info=method:InterPro accession:IPR000504 description:RNA recognition motif domain %0Amethod:InterPro accession:IPR012677 description:Nucleotide-binding alpha-beta plait domain superfamily %0Amethod:InterPro accession:IPR035979 description:RNA-binding domain superfamily	Inherit from NOG: DNA-binding protein
SSTP_0000750000	3873.82	-2.68136	0.752926	-3.56126	0.000369083	0.0381684	SSTP_0000750000.2	SSTP_0000750000.2_info=method:InterPro accession:IPR000433 description:Zinc finger%2C ZZ-type %0Amethod:InterPro accession:IPR001202 description:WW domain %0Amethod:InterPro accession:IPR001715 description:Calponin homology domain %0Amethod:InterPro accession:IPR002017 description:Spectrin repeat %0Amethod:InterPro accession:IPR011992 description:EF-hand domain pair %0Amethod:InterPro accession:I…	Spectrin repeat
SSTP_0000862100	3899.43	-2.97871	0.836485	-3.56099	0.000369463	0.0381684	SSTP_0000862100.1	SSTP_0000862100.1_info=method:InterPro accession:IPR041105 description:TAR DNA-binding protein 43%2C N-terminal	SSTP_0000862100.1
SSTP_0000981000	4154.41	-2.94409	0.832034	-3.53842	0.000402524	0.0390885	SSTP_0000981000.1	SSTP_0000981000.1_info=method:InterPro accession:IPR000595 description:Cyclic nucleotide-binding domain %0Amethod:InterPro accession:IPR003938 description:Potassium channel%2C voltage-dependent%2C EAG/ELK/ERG %0Amethod:InterPro accession:IPR005821 description:Ion transport domain %0Amethod:InterPro accession:IPR014710 description:RmlC-like jelly roll fold %0Amethod:InterPro accession:IPR018488 de…	Cyclic nucleotide-binding domain
SSTP_0000216500	374982	-2.89024	0.817561	-3.53519	0.000407475	0.0390885	SSTP_0000216500.1	SSTP_0000216500.1	SSTP_0000216500.1
SSTP_0000908700	791.631	3.6873	1.04673	3.52267	0.000427218	NA	SSTP_0000908700.1	SSTP_0000908700.1_info=method:InterPro accession:IPR000535 description:Major sperm protein (MSP) domain %0Amethod:InterPro accession:IPR008962 description:PapD-like superfamily %0Amethod:InterPro accession:IPR013783 description:Immunoglobulin-like fold	structural molecule activity
SSTP_0000481100	74.2352	5.1154	1.45296	3.52067	0.000430458	NA	SSTP_0000481100.1	SSTP_0000481100.1	NA
SSTP_0001124500	12700.6	-2.71814	0.773023	-3.51625	0.000437692	0.0402031	SSTP_0001124500.1	SSTP_0001124500.1	SSTP_0001124500.1
SSTP_0001253300	3397.01	-2.89483	0.824866	-3.50945	0.000449029	0.0402031	SSTP_0001253300.1	SSTP_0001253300.1_info=method:InterPro accession:IPR001660 description:Sterile alpha motif domain %0Amethod:InterPro accession:IPR013761 description:Sterile alpha motif/pointed domain superfamily %0Amethod:InterPro accession:IPR029515 description:LAR-interacting protein%2C Liprin %0Amethod:InterPro accession:IPR030442 description:Liprin-alpha %0Amethod:InterPro accession:IPR037620 description:Lip…	SAM domain (Sterile alpha motif)
SSTP_0000620700	1099.37	-2.92711	0.836509	-3.4992	0.000466651	NA	SSTP_0000620700.1	SSTP_0000620700.1_info=method:InterPro accession:IPR000408 description:Regulator of chromosome condensation%2C RCC1 %0Amethod:InterPro accession:IPR000719 description:Protein kinase domain %0Amethod:InterPro accession:IPR008271 description:Serine/threonine-protein kinase%2C active site %0Amethod:InterPro accession:IPR009091 description:Regulator of chromosome condensation 1/beta-lactamase-inhibit…	Protein tyrosine kinase
SSTP_0000911800	606.457	2.75715	0.789371	3.49284	0.000477915	NA	SSTP_0000911800.1	SSTP_0000911800.1_info=method:InterPro accession:IPR008139 description:Saposin B type domain %0Amethod:InterPro accession:IPR011001 description:Saposin-like	SapB
SSTP_0000312000	952.871	-2.85854	0.82313	-3.47277	0.000515109	NA	SSTP_0000312000.1	SSTP_0000312000.1_info=method:InterPro accession:IPR000850 description:Adenylate kinase/UMP-CMP kinase %0Amethod:InterPro accession:IPR027417 description:P-loop containing nucleoside triphosphate hydrolase	Adenylate kinase
SSTP_0001040400	113.626	-3.88342	1.11949	-3.46892	0.000522548	NA	SSTP_0001040400.1	SSTP_0001040400.1	CLECT
SSTP_0000486400	1333.04	-2.99571	0.864009	-3.46722	0.000525878	NA	SSTP_0000486400.1	SSTP_0000486400.1_info=method:InterPro accession:IPR002048 description:EF-hand domain %0Amethod:InterPro accession:IPR011992 description:EF-hand domain pair %0Amethod:InterPro accession:IPR018247 description:EF-Hand 1%2C calcium-binding site	SSTP_0000486400.1
SSTP_0000422800	304.619	2.80701	0.809669	3.46687	0.000526561	NA	SSTP_0000422800.1	SSTP_0000422800.1_info=method:InterPro accession:IPR002347 description:Short-chain dehydrogenase/reductase SDR %0Amethod:InterPro accession:IPR020904 description:Short-chain dehydrogenase/reductase%2C conserved site %0Amethod:InterPro accession:IPR036291 description:NAD(P)-binding domain superfamily	Required for branched chain fatty acid synthesis. Catalyzes the reduction of the 3-ketoacyl-CoA intermediate that is formed in each cycle of fatty acid elongation. Very long-chain fatty acids (VLCFAs) serve as precursors for ceramide and sphingolipids. May also be required for sterol hormone production
SSTP_0001163400	73.0685	4.47828	1.29188	3.46647	0.000527335	NA	SSTP_0001163400.1	SSTP_0001163400.1	NA
SSTP_0001268000	61.7579	5.06131	1.47301	3.43604	0.000590292	NA	SSTP_0001268000.1	SSTP_0001268000.1	NA
SSTP_0000259500	16172.5	-2.57698	0.750534	-3.43352	0.00059579	0.0501462	SSTP_0000259500.1	SSTP_0000259500.1_info=method:InterPro accession:IPR003961 description:Fibronectin type III %0Amethod:InterPro accession:IPR013783 description:Immunoglobulin-like fold %0Amethod:InterPro accession:IPR036116 description:Fibronectin type III superfamily	Inherit from KOG: Eukaryotic translation initiation factor 4 gamma
SSTP_0000373100	105.952	4.23417	1.23694	3.4231	0.000619113	NA	SSTP_0000373100.1	SSTP_0000373100.1	NA
SSTP_0001264400	546.638	2.36341	0.691698	3.41682	0.000633562	NA	SSTP_0001264400.1	SSTP_0001264400.1_info=method:InterPro accession:IPR000726 description:Glycoside hydrolase%2C family 19%2C catalytic %0Amethod:InterPro accession:IPR023346 description:Lysozyme-like domain superfamily	Chitinase class I
SSTP_0000038600	11593.1	2.42956	0.712025	3.41218	0.000644458	0.0501462	SSTP_0000038600.1	SSTP_0000038600.1_info=method:InterPro accession:IPR001179 description:FKBP-type peptidyl-prolyl cis-trans isomerase domain %0Amethod:InterPro accession:IPR023566 description:Peptidyl-prolyl cis-trans isomerase%2C FKBP-type	Peptidyl-prolyl cis-trans isomerase
SSTP_0000301000	2105.17	-3.03958	0.891868	-3.4081	0.000654166	0.0501462	SSTP_0000301000.1	SSTP_0000301000.1	SSTP_0000301000.1
SSTP_0000672300	2899.63	-2.32228	0.681773	-3.40623	0.000658657	0.0501462	SSTP_0000672300.1	SSTP_0000672300.1_info=method:InterPro accession:IPR000731 description:Sterol-sensing domain %0Amethod:InterPro accession:IPR003392 description:Protein patched/dispatched	Sterol-sensing domain of SREBP cleavage-activation
SSTP_0000571800	3515.76	2.86792	0.842199	3.40528	0.000660961	0.0501462	SSTP_0000571800.1	SSTP_0000571800.1	NA
SSTP_0000588200	4168.05	-2.67343	0.786139	-3.40071	0.000672101	0.0501462	SSTP_0000588200.2	SSTP_0000588200.2_info=method:InterPro accession:IPR000884 description:Thrombospondin type-1 (TSP1) repeat %0Amethod:InterPro accession:IPR003609 description:PAN/Apple domain %0Amethod:InterPro accession:IPR036383 description:Thrombospondin type-1 (TSP1) repeat superfamily	Thrombospondin type 1 domain
SSTP_0000077100	2341.5	-2.76349	0.816824	-3.38321	0.000716438	0.0515376	SSTP_0000077100.1	SSTP_0000077100.1_info=method:InterPro accession:IPR001356 description:Homeobox domain %0Amethod:InterPro accession:IPR009057 description:Homeobox-like domain superfamily %0Amethod:InterPro accession:IPR031701 description:Homeobox protein SIX1%2C N-terminal SD domain	HOX
SSTP_0000255900	4701.89	-2.40897	0.713219	-3.3776	0.000731213	0.0515376	SSTP_0000255900.1	SSTP_0000255900.1_info=method:InterPro accession:IPR013087 description:Zinc finger C2H2-type	ZnF_C2H2
SSTP_0000270600	3116.23	-2.74437	0.814054	-3.37124	0.000748311	0.0515376	SSTP_0000270600.1	SSTP_0000270600.1_info=method:InterPro accession:IPR000330 description:SNF2-related%2C N-terminal domain %0Amethod:InterPro accession:IPR000953 description:Chromo/chromo shadow domain %0Amethod:InterPro accession:IPR001650 description:Helicase%2C C-terminal %0Amethod:InterPro accession:IPR006576 description:BRK domain %0Amethod:InterPro accession:IPR014001 description:Helicase superfamily 1/2%2C …	BRK domain
SSTP_0000470500	1096.25	-3.11408	0.928389	-3.35429	0.000795702	NA	SSTP_0000470500.1	SSTP_0000470500.1_info=method:InterPro accession:IPR016024 description:Armadillo-type fold %0Amethod:InterPro accession:IPR024986 description:Sister chromatid cohesion C-terminal domain %0Amethod:InterPro accession:IPR026003 description:HEAT repeat associated with sister chromatid cohesion protein %0Amethod:InterPro accession:IPR033031 description:SCC2/Nipped-B family	Inherit from biNOG: Nipped-B homolog (Drosophila)
SSTP_0000200700	282.957	-3.25891	0.97193	-3.35303	0.000799325	NA	SSTP_0000200700.1	SSTP_0000200700.1_info=method:InterPro accession:IPR029600 description:Intraflagellar transport protein 81 %0Amethod:InterPro accession:IPR041146 description:IFT81%2C calponin homology domain	Inherit from biNOG: intraflagellar transport 81 homolog (Chlamydomonas)
SSTP_0001056300	5723.54	-2.64681	0.789954	-3.35058	0.000806414	0.0521828	SSTP_0001056300.1	SSTP_0001056300.1_info=method:InterPro accession:IPR000571 description:Zinc finger%2C CCCH-type %0Amethod:InterPro accession:IPR036855 description:Zinc finger%2C CCCH-type superfamily	SSTP_0001056300.1
SSTP_0000072600	4714.16	3.15777	0.942798	3.34936	0.000809977	0.0521828	SSTP_0000072600.1	SSTP_0000072600.1_info=method:InterPro accession:IPR001767 description:Hedgehog protein%2C Hint domain %0Amethod:InterPro accession:IPR003586 description:Hint domain C-terminal %0Amethod:InterPro accession:IPR003587 description:Hint domain N-terminal %0Amethod:InterPro accession:IPR006141 description:Intein N-terminal splicing region %0Amethod:InterPro accession:IPR036844 description:Hint domain …	Intercellular signal essential for a variety of patterning events during development (By similarity)
SSTP_0000562700	3955.92	-2.45341	0.733073	-3.34674	0.000817665	0.0521828	SSTP_0000562700.1	SSTP_0000562700.1_info=method:InterPro accession:IPR001752 description:Kinesin motor domain %0Amethod:InterPro accession:IPR019821 description:Kinesin motor domain%2C conserved site %0Amethod:InterPro accession:IPR027417 description:P-loop containing nucleoside triphosphate hydrolase %0Amethod:InterPro accession:IPR027640 description:Kinesin-like protein %0Amethod:InterPro accession:IPR036961 des…	Kinesin family member 3a
SSTP_0001159400	1270.51	2.29069	0.687177	3.33348	0.000857659	NA	SSTP_0001159400.2	SSTP_0001159400.2_info=method:InterPro accession:IPR000863 description:Sulfotransferase domain %0Amethod:InterPro accession:IPR027417 description:P-loop containing nucleoside triphosphate hydrolase	Sulfotransferase domain
SSTP_0000000500	8157.02	-2.44065	0.732561	-3.33166	0.000863286	0.0521828	SSTP_0000000500.1	SSTP_0000000500.1_info=method:InterPro accession:IPR001965 description:Zinc finger%2C PHD-type %0Amethod:InterPro accession:IPR001977 description:Dephospho-CoA kinase %0Amethod:InterPro accession:IPR011011 description:Zinc finger%2C FYVE/PHD-type %0Amethod:InterPro accession:IPR013083 description:Zinc finger%2C RING/FYVE/PHD-type %0Amethod:InterPro accession:IPR019786 description:Zinc finger%2C P…	PHD
SSTP_0000497200	3248.66	-2.43524	0.731076	-3.33103	0.000865246	0.0521828	SSTP_0000497200.1	SSTP_0000497200.1_info=method:InterPro accession:IPR013087 description:Zinc finger C2H2-type %0Amethod:InterPro accession:IPR036236 description:Zinc finger C2H2 superfamily	Zinc finger protein
SSTP_0000039800	27930.9	-2.29872	0.691387	-3.32479	0.000884841	0.0521828	SSTP_0000039800.1	SSTP_0000039800.1_info=method:InterPro accession:IPR036322 description:WD40-repeat-containing domain superfamily	Breast carcinoma amplified sequence 3
SSTP_0000131700	1717.58	3.17936	0.956788	3.32296	0.000890688	NA	SSTP_0000131700.1	SSTP_0000131700.1_info=method:InterPro accession:IPR001179 description:FKBP-type peptidyl-prolyl cis-trans isomerase domain	Peptidyl-prolyl cis-trans isomerase
SSTP_0001256000	5680.9	2.33783	0.703736	3.32202	0.000893674	0.0521828	SSTP_0001256000.1	SSTP_0001256000.1_info=method:InterPro accession:IPR001534 description:Transthyretin-like %0Amethod:InterPro accession:IPR038479 description:Transthyretin-like superfamily	Transthyretin-like family
SSTP_0000151800	7287.73	2.43344	0.733845	3.31601	0.000913115	0.0521835	SSTP_0000151800.1	SSTP_0000151800.1_info=method:InterPro accession:IPR000043 description:Adenosylhomocysteinase-like %0Amethod:InterPro accession:IPR015878 description:S-adenosyl-L-homocysteine hydrolase%2C NAD binding domain %0Amethod:InterPro accession:IPR020082 description:S-adenosyl-L-homocysteine hydrolase%2C conserved site %0Amethod:InterPro accession:IPR034373 description:Adenosylhomocysteinase %0Amethod:In…	adenosylhomocysteinase
SSTP_0001123400	2387.62	-3.12478	0.946051	-3.30297	0.000956666	0.0535335	SSTP_0001123400.1	SSTP_0001123400.1_info=method:InterPro accession:IPR014044 description:CAP domain %0Amethod:InterPro accession:IPR035940 description:CAP superfamily	SSTP_0001123400.1
SSTP_0000883600	1317.53	2.36041	0.71484	3.30201	0.000959946	NA	SSTP_0000883600.1	SSTP_0000883600.1_info=method:InterPro accession:IPR002347 description:Short-chain dehydrogenase/reductase SDR %0Amethod:InterPro accession:IPR020904 description:Short-chain dehydrogenase/reductase%2C conserved site %0Amethod:InterPro accession:IPR036291 description:NAD(P)-binding domain superfamily	short chain dehydrogenase
SSTP_0000177100	387.157	-2.94189	0.893301	-3.29328	0.000990243	NA	SSTP_0000177100.1	SSTP_0000177100.1_info=method:InterPro accession:IPR002486 description:Nematode cuticle collagen%2C N-terminal	Collagen triple helix repeat (20 copies)
SSTP_0000848800	628.389	-2.682	0.81553	-3.28866	0.00100667	NA	SSTP_0000848800.1	SSTP_0000848800.1	ubiquitin-protein ligase 1
SSTP_0000150800	52784.7	2.72283	0.828304	3.28723	0.00101177	0.0554198	SSTP_0000150800.1	SSTP_0000150800.1_info=method:InterPro accession:IPR000043 description:Adenosylhomocysteinase-like %0Amethod:InterPro accession:IPR015878 description:S-adenosyl-L-homocysteine hydrolase%2C NAD binding domain %0Amethod:InterPro accession:IPR020082 description:S-adenosyl-L-homocysteine hydrolase%2C conserved site %0Amethod:InterPro accession:IPR034373 description:Adenosylhomocysteinase %0Amethod:In…	adenosylhomocysteinase
SSTP_0001055700	13842	-2.77391	0.845252	-3.28175	0.00103164	0.0554198	SSTP_0001055700.3	SSTP_0001055700.3_info=method:InterPro accession:IPR000719 description:Protein kinase domain %0Amethod:InterPro accession:IPR008271 description:Serine/threonine-protein kinase%2C active site %0Amethod:InterPro accession:IPR011009 description:Protein kinase-like domain superfamily %0Amethod:InterPro accession:IPR017441 description:Protein kinase%2C ATP binding site	Lipopolysaccharide kinase (Kdo/WaaP) family
SSTP_0001064700	257.873	4.50503	1.3768	3.2721	0.00106753	NA	SSTP_0001064700.1	SSTP_0001064700.1	NA
SSTP_0001244700	4760.01	3.24566	0.99351	3.26686	0.00108746	0.0563242	SSTP_0001244700.1	SSTP_0001244700.1	Pfam:DUF1261
SSTP_0001083900	4538.81	2.29011	0.701176	3.2661	0.00109042	0.0563242	SSTP_0001083900.1	SSTP_0001083900.1_info=method:InterPro accession:IPR001436 description:Alpha crystallin/Heat shock protein %0Amethod:InterPro accession:IPR002068 description:Alpha crystallin/Hsp20 domain %0Amethod:InterPro accession:IPR008978 description:HSP20-like chaperone	Hsp20/alpha crystallin family
SSTP_0001175700	449.38	-2.90998	0.892588	-3.26016	0.00111351	NA	SSTP_0001175700.2	SSTP_0001175700.2_info=method:InterPro accession:IPR002110 description:Ankyrin repeat %0Amethod:InterPro accession:IPR020683 description:Ankyrin repeat-containing domain %0Amethod:InterPro accession:IPR036770 description:Ankyrin repeat-containing domain superfamily	Ankyrin repeat
SSTP_0000852300	2045.39	-2.96858	0.912562	-3.25302	0.00114187	0.0568487	SSTP_0000852300.1	SSTP_0000852300.1_info=method:InterPro accession:IPR001283 description:Cysteine-rich secretory protein-related %0Amethod:InterPro accession:IPR014044 description:CAP domain %0Amethod:InterPro accession:IPR035940 description:CAP superfamily	GLI pathogenesis-related 2
SSTP_0000686400	1066.12	3.70402	1.13964	3.25018	0.00115332	NA	SSTP_0000686400.1	SSTP_0000686400.1_info=method:InterPro accession:IPR001436 description:Alpha crystallin/Heat shock protein %0Amethod:InterPro accession:IPR002068 description:Alpha crystallin/Hsp20 domain %0Amethod:InterPro accession:IPR008978 description:HSP20-like chaperone	Hsp20/alpha crystallin family
SSTP_0000681700	2143.3	2.12627	0.65442	3.24909	0.00115776	0.0568487	SSTP_0000681700.1	SSTP_0000681700.1	NA
SSTP_0000197600	5524.25	2.64275	0.814156	3.246	0.00117037	0.0568487	SSTP_0000197600.1	SSTP_0000197600.1_info=method:InterPro accession:IPR017853 description:Glycoside hydrolase superfamily	Inherit from biNOG: carbohydrate metabolic process
SSTP_0000584400	414.983	-3.18587	0.981727	-3.24517	0.00117379	NA	SSTP_0000584400.1	SSTP_0000584400.1_info=method:InterPro accession:IPR003280 description:Two pore domain potassium channel %0Amethod:InterPro accession:IPR013099 description:Potassium channel domain	Ion channel
SSTP_0000430700	741.261	-2.75177	0.850482	-3.23555	0.00121409	NA	SSTP_0000430700.1	SSTP_0000430700.1	Inherit from biNOG: neuron navigator
SSTP_0000417400	4376.95	-2.2784	0.704719	-3.23307	0.00122469	0.0568487	SSTP_0000417400.1	SSTP_0000417400.1_info=method:InterPro accession:IPR011993 description:PH-like domain superfamily	PH
SSTP_0000252300	2576.87	-2.49661	0.772655	-3.23121	0.00123266	0.0568487	SSTP_0000252300.2	SSTP_0000252300.2_info=method:InterPro accession:IPR006630 description:La-type HTH domain %0Amethod:InterPro accession:IPR036388 description:Winged helix-like DNA-binding domain superfamily %0Amethod:InterPro accession:IPR036390 description:Winged helix DNA-binding domain superfamily	cutinase gene palindrome-binding protein
SSTP_0000499100	23217.1	-2.63422	0.817104	-3.22385	0.00126479	0.0568487	SSTP_0000499100.1	SSTP_0000499100.1_info=method:InterPro accession:IPR003124 description:WH2 domain	SSTP_0000499100.1
SSTP_0000860200	12296	-2.81654	0.875265	-3.21793	0.00129121	0.0568487	SSTP_0000860200.1	SSTP_0000860200.1_info=method:InterPro accession:IPR013087 description:Zinc finger C2H2-type %0Amethod:InterPro accession:IPR036236 description:Zinc finger C2H2 superfamily	ZnF_C2H2
SSTP_0000880000	359.56	-3.07055	0.956454	-3.21034	0.00132576	NA	SSTP_0000880000.1	SSTP_0000880000.1	SSTP_0000880000.1
SSTP_0000027500	26767.5	-2.63687	0.82154	-3.20967	0.00132888	0.0568487	SSTP_0000027500.1	SSTP_0000027500.1_info=method:InterPro accession:IPR012945 description:Tubulin binding cofactor C-like domain %0Amethod:InterPro accession:IPR016098 description:Cyclase-associated protein CAP/septum formation inhibitor MinC%2C C-terminal %0Amethod:InterPro accession:IPR017901 description:C-CAP/cofactor C-like domain %0Amethod:InterPro accession:IPR039589 description:TBCC domain-containing protein…	SSTP_0000027500.1
SSTP_0000646200	2356.19	2.64744	0.824939	3.20925	0.00133081	0.0568487	SSTP_0000646200.1	SSTP_0000646200.1_info=method:InterPro accession:IPR000850 description:Adenylate kinase/UMP-CMP kinase %0Amethod:InterPro accession:IPR006259 description:Adenylate kinase subfamily %0Amethod:InterPro accession:IPR007862 description:Adenylate kinase%2C active site lid domain %0Amethod:InterPro accession:IPR027417 description:P-loop containing nucleoside triphosphate hydrolase %0Amethod:InterPro ac…	Catalyzes the reversible transfer of the terminal phosphate group between ATP and AMP. Plays an important role in cellular energy homeostasis and in adenine nucleotide metabolism. Adenylate kinase activity is critical for regulation of the phosphate utilization and the AMP de novo biosynthesis pathways (By similarity)
SSTP_0001185200	3593.53	-2.58301	0.804926	-3.20901	0.00133195	0.0568487	SSTP_0001185200.1	SSTP_0001185200.1_info=method:InterPro accession:IPR013087 description:Zinc finger C2H2-type %0Amethod:InterPro accession:IPR036236 description:Zinc finger C2H2 superfamily	ZnF_C2H2
SSTP_0000708600	166.288	-3.00066	0.936317	-3.20475	0.00135182	NA	SSTP_0000708600.1	SSTP_0000708600.1	Intermediate filament protein
SSTP_0000941000	1311.57	2.85186	0.890011	3.20429	0.00135395	NA	SSTP_0000941000.1	SSTP_0000941000.1_info=method:InterPro accession:IPR004345 description:TB2/DP1/HVA22-related protein	TB2/DP1, HVA22 family
SSTP_0000196400	6369.66	-2.50147	0.781757	-3.1998	0.00137521	0.0568487	SSTP_0000196400.1	SSTP_0000196400.1_info=method:InterPro accession:IPR001202 description:WW domain %0Amethod:InterPro accession:IPR006020 description:PTB/PI domain %0Amethod:InterPro accession:IPR011993 description:PH-like domain superfamily %0Amethod:InterPro accession:IPR036020 description:WW domain superfamily %0Amethod:InterPro accession:IPR039576 description:Fe65	Phosphotyrosine interaction domain (PTB/PID)
SSTP_0000002100	273.648	-2.96102	0.926373	-3.19636	0.00139173	NA	SSTP_0000002100.1	SSTP_0000002100.1	Tryptophan-rich antigen (Pv-fam-a)
SSTP_0000971800	7077.11	-2.11899	0.663332	-3.19447	0.0014009	0.0568487	SSTP_0000971800.1	SSTP_0000971800.1_info=method:InterPro accession:IPR011598 description:Myc-type%2C basic helix-loop-helix (bHLH) domain %0Amethod:InterPro accession:IPR036638 description:Helix-loop-helix DNA-binding domain superfamily	Helix-loop-helix DNA-binding domain
SSTP_0001122600	10690.2	2.94379	0.922327	3.1917	0.00141438	0.0568487	SSTP_0001122600.1	SSTP_0001122600.1_info=method:InterPro accession:IPR008139 description:Saposin B type domain %0Amethod:InterPro accession:IPR011001 description:Saposin-like	NA
SSTP_0000286300	996.307	-2.45153	0.76818	-3.19135	0.00141609	NA	SSTP_0000286300.1	SSTP_0000286300.1_info=method:InterPro accession:IPR003598 description:Immunoglobulin subtype 2 %0Amethod:InterPro accession:IPR003599 description:Immunoglobulin subtype %0Amethod:InterPro accession:IPR007110 description:Immunoglobulin-like domain %0Amethod:InterPro accession:IPR013098 description:Immunoglobulin I-set %0Amethod:InterPro accession:IPR013783 description:Immunoglobulin-like fold %0A…	IG_like
SSTP_0001214200	2280.19	2.84103	0.890271	3.19119	0.00141686	0.0568487	SSTP_0001214200.1	SSTP_0001214200.1	NA
SSTP_0001280100	618.503	-2.45272	0.769415	-3.18778	0.0014337	NA	SSTP_0001280100.1	SSTP_0001280100.1	SSTP_0001280100.1
SSTP_0000990300	984.334	-2.36456	0.741953	-3.18694	0.00143788	NA	SSTP_0000990300.2	SSTP_0000990300.2_info=method:InterPro accession:IPR000408 description:Regulator of chromosome condensation%2C RCC1 %0Amethod:InterPro accession:IPR001841 description:Zinc finger%2C RING-type %0Amethod:InterPro accession:IPR009091 description:Regulator of chromosome condensation 1/beta-lactamase-inhibitor protein II %0Amethod:InterPro accession:IPR012983 description:PHR %0Amethod:InterPro accessi…	PHR domain
SSTP_0000768900	17900.3	-2.36079	0.742446	-3.17975	0.00147403	0.0568487	SSTP_0000768900.1	SSTP_0000768900.1_info=method:InterPro accession:IPR011047 description:Quinoprotein alcohol dehydrogenase-like superfamily %0Amethod:InterPro accession:IPR039911 description:JNK-interacting protein 3/4	JNK_SAPK-associated protein-1
SSTP_0000357800	75.2154	-3.24847	1.02199	-3.17857	0.00148003	NA	SSTP_0000357800.1	SSTP_0000357800.1_info=method:InterPro accession:IPR001503 description:Glycosyl transferase family 10 %0Amethod:InterPro accession:IPR031481 description:Fucosyltransferase%2C N-terminal %0Amethod:InterPro accession:IPR038577 description:GT10-like superfamily	Glycosyltransferase family 10 (fucosyltransferase)
SSTP_0001228100	2227.14	-2.83623	0.892466	-3.17797	0.00148312	0.0568487	SSTP_0001228100.1	SSTP_0001228100.1	NA
SSTP_0000675300	8760.7	-2.42405	0.762783	-3.1779	0.00148346	0.0568487	SSTP_0000675300.4	SSTP_0000675300.4_info=method:InterPro accession:IPR001849 description:Pleckstrin homology domain %0Amethod:InterPro accession:IPR010439 description:Calcium-dependent secretion activator domain %0Amethod:InterPro accession:IPR011993 description:PH-like domain superfamily %0Amethod:InterPro accession:IPR014770 description:Munc13 homology 1 %0Amethod:InterPro accession:IPR033227 description:Calcium…	Calcium-binding protein involved in exocytosis of vesicles filled with neurotransmitters and neuropeptides. Probably acts upstream of fusion in the biogenesis or maintenance of mature secretory vesicles. May specifically mediate the Ca(2 )-dependent exocytosis of large dense-core vesicles (DCVs) and other dense- core vesicles (By similarity)
SSTP_0001037000	15844.2	-2.45797	0.774576	-3.1733	0.00150714	0.0568487	SSTP_0001037000.1	SSTP_0001037000.1_info=method:InterPro accession:IPR012315 description:KASH domain %0Amethod:InterPro accession:IPR036621 description:Anticodon-binding domain superfamily	CAMSAP CH domain
SSTP_0001229000	1449.75	3.0675	0.967788	3.16959	0.00152652	NA	SSTP_0001229000.1	SSTP_0001229000.1_info=method:InterPro accession:IPR012674 description:Calycin	SSTP_0001229000.1
SSTP_0000415400	889.164	2.12705	0.671404	3.16806	0.00153461	NA	SSTP_0000415400.1	SSTP_0000415400.1_info=method:InterPro accession:IPR002213 description:UDP-glucuronosyl/UDP-glucosyltransferase	transferase activity, transferring hexosyl groups
SSTP_0001075400	530.184	-2.93256	0.927024	-3.16341	0.0015593	NA	SSTP_0001075400.1	SSTP_0001075400.1_info=method:InterPro accession:IPR020683 description:Ankyrin repeat-containing domain %0Amethod:InterPro accession:IPR036770 description:Ankyrin repeat-containing domain superfamily	NA
SSTP_0000084700	3429.61	-2.14415	0.677812	-3.16333	0.00155974	0.0568487	SSTP_0000084700.1	SSTP_0000084700.1	Integrator complex subunit 6
SSTP_0001029800	18553.2	-2.34455	0.741324	-3.16264	0.00156343	0.0568487	SSTP_0001029800.1	SSTP_0001029800.1_info=method:InterPro accession:IPR007940 description:SH3-binding 5	SH3 domain-binding protein 5 (SH3BP5)
SSTP_0001163200	459.307	2.87015	0.90806	3.16075	0.00157363	NA	SSTP_0001163200.1	SSTP_0001163200.1	NA
SSTP_0000410800	4854.08	-2.42034	0.766922	-3.15592	0.00159995	0.0568487	SSTP_0000410800.2	SSTP_0000410800.2_info=method:InterPro accession:IPR006020 description:PTB/PI domain %0Amethod:InterPro accession:IPR011993 description:PH-like domain superfamily	Inherit from biNOG: carboxyl-terminal PDZ ligand of neuronal nitric oxide synthase
SSTP_0000256200	11031.9	-2.60558	0.82589	-3.15488	0.00160565	0.0568487	SSTP_0000256200.1	SSTP_0000256200.1_info=method:InterPro accession:IPR001202 description:WW domain %0Amethod:InterPro accession:IPR036020 description:WW domain superfamily	WW domain
SSTP_0000003900	8748.77	-2.29075	0.726457	-3.15332	0.00161427	0.0568487	SSTP_0000003900.1	SSTP_0000003900.1_info=method:InterPro accession:IPR000719 description:Protein kinase domain %0Amethod:InterPro accession:IPR000961 description:AGC-kinase%2C C-terminal %0Amethod:InterPro accession:IPR001478 description:PDZ domain %0Amethod:InterPro accession:IPR008271 description:Serine/threonine-protein kinase%2C active site %0Amethod:InterPro accession:IPR011009 description:Protein kinase-like…	Inherit from euNOG: microtubule associated serine threonine kinase
SSTP_0000022300	10862.8	-2.82298	0.895496	-3.15242	0.0016192	0.0568487	SSTP_0000022300.1	SSTP_0000022300.1_info=method:InterPro accession:IPR000719 description:Protein kinase domain %0Amethod:InterPro accession:IPR008271 description:Serine/threonine-protein kinase%2C active site %0Amethod:InterPro accession:IPR011009 description:Protein kinase-like domain superfamily	Glycogen synthase kinase
SSTP_0000802900	75.408	4.48173	1.42191	3.15192	0.00162201	NA	SSTP_0000802900.1	SSTP_0000802900.1	Pfam:TBC
SSTP_0000568200	22195.2	-2.37332	0.753305	-3.15054	0.00162969	0.0568487	SSTP_0000568200.3	SSTP_0000568200.3_info=method:InterPro accession:IPR001599 description:Alpha-2-macroglobulin %0Amethod:InterPro accession:IPR002890 description:Macroglobulin domain %0Amethod:InterPro accession:IPR008930 description:Terpenoid cyclases/protein prenyltransferase alpha-alpha toroid %0Amethod:InterPro accession:IPR009048 description:Alpha-macroglobulin%2C receptor-binding %0Amethod:InterPro accession…	Alpha-macro-globulin thiol-ester bond-forming region
SSTP_0000384800	296.529	3.61833	1.14938	3.14808	0.00164347	NA	SSTP_0000384800.1	SSTP_0000384800.1_info=method:InterPro accession:IPR002213 description:UDP-glucuronosyl/UDP-glucosyltransferase	UDP-glucoronosyl and UDP-glucosyl transferase
SSTP_0000529700	3419.15	2.22962	0.70866	3.14625	0.00165379	0.0569497	SSTP_0000529700.1	SSTP_0000529700.1_info=method:InterPro accession:IPR008181 description:Deoxyuridine triphosphate nucleotidohydrolase %0Amethod:InterPro accession:IPR029054 description:dUTPase-like %0Amethod:InterPro accession:IPR033704 description:dUTPase%2C trimeric %0Amethod:InterPro accession:IPR036157 description:dUTPase-like superfamily	dUTPase
SSTP_0000551100	2672.72	-2.7196	0.865718	-3.14144	0.00168119	0.0571606	SSTP_0000551100.1	SSTP_0000551100.1_info=method:InterPro accession:IPR000299 description:FERM domain %0Amethod:InterPro accession:IPR000798 description:Ezrin/radixin/moesin-like %0Amethod:InterPro accession:IPR011993 description:PH-like domain superfamily %0Amethod:InterPro accession:IPR014352 description:FERM/acyl-CoA-binding protein superfamily %0Amethod:InterPro accession:IPR014847 description:FERM adjacent (FA…	FERM adjacent (FA)
SSTP_0001267900	82.2646	4.37571	1.39525	3.13615	0.0017118	NA	SSTP_0001267900.1	SSTP_0001267900.1	NA
SSTP_0000985200	82.9094	3.38854	1.08091	3.13491	0.00171908	NA	SSTP_0000985200.1	SSTP_0000985200.1_info=method:InterPro accession:IPR001128 description:Cytochrome P450 %0Amethod:InterPro accession:IPR002401 description:Cytochrome P450%2C E-class%2C group I %0Amethod:InterPro accession:IPR017972 description:Cytochrome P450%2C conserved site %0Amethod:InterPro accession:IPR036396 description:Cytochrome P450 superfamily	Cytochrome P450
SSTP_0000709200	5393.14	-2.1266	0.679256	-3.13078	0.00174341	0.057817	SSTP_0000709200.1	SSTP_0000709200.1	Inherit from euNOG: Microtubule-associated protein 6
SSTP_0001025900	2227.05	-2.37556	0.75958	-3.12746	0.00176321	0.057817	SSTP_0001025900.1	SSTP_0001025900.1_info=method:InterPro accession:IPR000008 description:C2 domain %0Amethod:InterPro accession:IPR014770 description:Munc13 homology 1 %0Amethod:InterPro accession:IPR014772 description:Mammalian uncoordinated homology 13%2C domain 2 %0Amethod:InterPro accession:IPR035892 description:C2 domain superfamily	Munc13 (mammalian uncoordinated) homology domain
SSTP_0001236600	4649.98	-2.06313	0.659748	-3.12715	0.00176507	0.057817	SSTP_0001236600.1	SSTP_0001236600.1_info=method:InterPro accession:IPR000340 description:Dual specificity phosphatase%2C catalytic domain %0Amethod:InterPro accession:IPR000387 description:Tyrosine specific protein phosphatases domain %0Amethod:InterPro accession:IPR003595 description:Protein-tyrosine phosphatase%2C catalytic %0Amethod:InterPro accession:IPR016130 description:Protein-tyrosine phosphatase%2C active…	DSPc
SSTP_0000656300	7805.34	-2.60057	0.833287	-3.12086	0.00180326	0.058025	SSTP_0000656300.1	SSTP_0000656300.1	SSTP_0000656300.1
SSTP_0000163000	2478.88	2.75066	0.881904	3.119	0.00181463	0.058025	SSTP_0000163000.1	SSTP_0000163000.1_info=method:InterPro accession:IPR008758 description:Peptidase S28 %0Amethod:InterPro accession:IPR029058 description:Alpha/Beta hydrolase fold	Serine carboxypeptidase S28
SSTP_0001096600	1166.18	2.23457	0.71746	3.11455	0.00184225	NA	SSTP_0001096600.1	SSTP_0001096600.1	SSTP_0001096600.1
SSTP_0000463600	5355.14	-2.55993	0.823572	-3.10833	0.0018815	0.0587882	SSTP_0000463600.1	SSTP_0000463600.1_info=method:InterPro accession:IPR013087 description:Zinc finger C2H2-type %0Amethod:InterPro accession:IPR036236 description:Zinc finger C2H2 superfamily	Zinc finger protein
SSTP_0000275900	8138.79	-2.42653	0.781337	-3.10561	0.00189887	0.0587882	SSTP_0000275900.1	SSTP_0000275900.1_info=method:InterPro accession:IPR001841 description:Zinc finger%2C RING-type %0Amethod:InterPro accession:IPR006573 description:Neuralized homology repeat (NHR) domain %0Amethod:InterPro accession:IPR013083 description:Zinc finger%2C RING/FYVE/PHD-type %0Amethod:InterPro accession:IPR037962 description:Neuralized	Neuralized
SSTP_0001203400	2609.28	-2.71024	0.872922	-3.10479	0.00190416	0.0587882	SSTP_0001203400.1	SSTP_0001203400.1_info=method:InterPro accession:IPR012320 description:Stonin homology %0Amethod:InterPro accession:IPR028565 description:Mu homology domain %0Amethod:InterPro accession:IPR036168 description:AP-2 complex subunit mu%2C C-terminal superfamily	stonin 2
SSTP_0000651000	5547.34	2.46128	0.794591	3.09754	0.00195135	0.0594851	SSTP_0000651000.1	SSTP_0000651000.1_info=method:InterPro accession:IPR000225 description:Armadillo %0Amethod:InterPro accession:IPR002652 description:Importin-alpha%2C importin-beta-binding domain %0Amethod:InterPro accession:IPR011989 description:Armadillo-like helical %0Amethod:InterPro accession:IPR016024 description:Armadillo-type fold %0Amethod:InterPro accession:IPR024931 description:Importin subunit alpha %…	Importin subunit alpha
SSTP_0001091900	12500	-2.31857	0.749241	-3.09456	0.00197103	0.0594851	SSTP_0001091900.1	SSTP_0001091900.1_info=method:InterPro accession:IPR029005 description:LIM-domain binding protein/SEUSS %0Amethod:InterPro accession:IPR030174 description:LIM domain-binding protein 2 %0Amethod:InterPro accession:IPR041363 description:LIM interaction domain	LIM-domain binding protein
SSTP_0000664300	2138.25	2.84072	0.919844	3.08827	0.00201327	0.060085	SSTP_0000664300.1	SSTP_0000664300.1_info=method:InterPro accession:IPR018170 description:Aldo/keto reductase%2C conserved site %0Amethod:InterPro accession:IPR020471 description:Aldo/keto reductase %0Amethod:InterPro accession:IPR023210 description:NADP-dependent oxidoreductase domain %0Amethod:InterPro accession:IPR036812 description:NADP-dependent oxidoreductase domain superfamily	Aldo/keto reductase family
SSTP_0001025300	10462.4	3.0783	0.997864	3.08489	0.00203628	0.0601039	SSTP_0001025300.1	SSTP_0001025300.1	SSTP_0001025300.1
SSTP_0000445900	1299.86	-2.06152	0.669071	-3.08117	0.00206189	NA	SSTP_0000445900.1	SSTP_0000445900.1	SSTP_0000445900.1
SSTP_0000059500	973.132	-2.432	0.790887	-3.07503	0.00210483	NA	SSTP_0000059500.1	SSTP_0000059500.1_info=method:InterPro accession:IPR013087 description:Zinc finger C2H2-type %0Amethod:InterPro accession:IPR036236 description:Zinc finger C2H2 superfamily	Zinc finger protein
SSTP_0001166500	194.573	2.55214	0.830106	3.07447	0.00210877	NA	SSTP_0001166500.1	SSTP_0001166500.1_info=method:InterPro accession:IPR001461 description:Aspartic peptidase A1 family %0Amethod:InterPro accession:IPR001969 description:Aspartic peptidase%2C active site %0Amethod:InterPro accession:IPR021109 description:Aspartic peptidase domain superfamily %0Amethod:InterPro accession:IPR033121 description:Peptidase family A1 domain %0Amethod:InterPro accession:IPR034164 descript…	A1 Propeptide
SSTP_0000985300	39.4435	3.39147	1.1064	3.06531	0.00217446	NA	SSTP_0000985300.1	SSTP_0000985300.1	Acetyltransferase (GNAT) family
SSTP_0000900700	624.295	-2.69838	0.881661	-3.06056	0.00220923	NA	SSTP_0000900700.1	SSTP_0000900700.1_info=method:InterPro accession:IPR039875 description:Leukocyte receptor cluster member 1-like	Leukocyte receptor cluster (LRC) member 1
SSTP_0000330500	2672.02	2.32412	0.761504	3.05201	0.00227316	0.0663664	SSTP_0000330500.1	SSTP_0000330500.1_info=method:InterPro accession:IPR002130 description:Cyclophilin-type peptidyl-prolyl cis-trans isomerase domain %0Amethod:InterPro accession:IPR020892 description:Cyclophilin-type peptidyl-prolyl cis-trans isomerase%2C conserved site %0Amethod:InterPro accession:IPR024936 description:Cyclophilin-type peptidyl-prolyl cis-trans isomerase %0Amethod:InterPro accession:IPR029000 des…	PPIases accelerate the folding of proteins (By similarity)
SSTP_0000660300	418.901	3.05007	1.0002	3.04946	0.00229257	NA	SSTP_0000660300.1	SSTP_0000660300.1	NA
SSTP_0000503000	2067.95	2.20673	0.725118	3.04327	0.00234023	0.0675093	SSTP_0000503000.1	SSTP_0000503000.1_info=method:InterPro accession:IPR002347 description:Short-chain dehydrogenase/reductase SDR %0Amethod:InterPro accession:IPR036291 description:NAD(P)-binding domain superfamily	CHK
SSTP_0001143800	1592.32	-2.3817	0.783133	-3.04125	0.00235597	NA	SSTP_0001143800.1	SSTP_0001143800.1_info=method:InterPro accession:IPR011701 description:Major facilitator superfamily %0Amethod:InterPro accession:IPR020846 description:Major facilitator superfamily domain %0Amethod:InterPro accession:IPR036259 description:MFS transporter superfamily	Major Facilitator Superfamily
SSTP_0000655200	4943.92	2.12851	0.700373	3.0391	0.00237283	0.0675093	SSTP_0000655200.1	SSTP_0000655200.1_info=method:InterPro accession:IPR023614 description:Porin domain superfamily %0Amethod:InterPro accession:IPR027246 description:Eukaryotic porin/Tom40 %0Amethod:InterPro accession:IPR037930 description:Tom40	Channel-forming protein essential for import of protein precursors into mitochondria (By similarity)
SSTP_0000189800	913.842	-2.47966	0.816709	-3.03617	0.00239608	NA	SSTP_0000189800.1	SSTP_0000189800.1	SSTP_0000189800.1
SSTP_0000293300	8025.3	2.26521	0.746372	3.03496	0.00240564	0.0675093	SSTP_0000293300.1	SSTP_0000293300.1_info=method:InterPro accession:IPR005788 description:Disulphide isomerase %0Amethod:InterPro accession:IPR013766 description:Thioredoxin domain %0Amethod:InterPro accession:IPR017937 description:Thioredoxin%2C conserved site %0Amethod:InterPro accession:IPR036249 description:Thioredoxin-like superfamily	Thioredoxin
SSTP_0000375300	9483.65	2.16526	0.714257	3.03148	0.00243357	0.0675093	SSTP_0000375300.1	SSTP_0000375300.1_info=method:InterPro accession:IPR003428 description:Mitochondrial glycoprotein %0Amethod:InterPro accession:IPR036561 description:Mitochondrial glycoprotein superfamily	Mitochondrial glycoprotein
SSTP_0001040800	7981.89	-2.80348	0.924955	-3.03094	0.00243797	0.0675093	SSTP_0001040800.1	SSTP_0001040800.1_info=method:InterPro accession:IPR000048 description:IQ motif%2C EF-hand binding site %0Amethod:InterPro accession:IPR001609 description:Myosin head%2C motor domain %0Amethod:InterPro accession:IPR002928 description:Myosin tail %0Amethod:InterPro accession:IPR004009 description:Myosin%2C N-terminal%2C SH3-like %0Amethod:InterPro accession:IPR008989 description:Myosin S1 fragment…	MYSc
SSTP_0000278600	108.544	-3.08684	1.01954	-3.02769	0.00246431	NA	SSTP_0000278600.1	SSTP_0000278600.1	SSTP_0000278600.1
SSTP_0000753500	86156.2	2.2162	0.732417	3.02587	0.00247918	0.0679498	SSTP_0000753500.1	SSTP_0000753500.1_info=method:InterPro accession:IPR002067 description:Mitochondrial carrier protein %0Amethod:InterPro accession:IPR002113 description:Adenine nucleotide translocator 1 %0Amethod:InterPro accession:IPR018108 description:Mitochondrial substrate/solute carrier %0Amethod:InterPro accession:IPR023395 description:Mitochondrial carrier domain superfamily	adenine nucleotide transmembrane transporter activity
SSTP_0000092900	738.652	2.44911	0.809852	3.02415	0.00249332	NA	SSTP_0000092900.1	SSTP_0000092900.1_info=method:InterPro accession:IPR007284 description:Ground-like domain	Ground-like domain
SSTP_0000426200	1863.55	2.20267	0.729196	3.02068	0.00252206	NA	SSTP_0000426200.1	SSTP_0000426200.1_info=method:InterPro accession:IPR035539 description:Protein of unknown function DUF5387	NA
SSTP_0000959000	137.302	3.2956	1.09169	3.01881	0.00253768	NA	SSTP_0000959000.1	SSTP_0000959000.1	Pfam:DUF1261
SSTP_0000686500	463.365	3.17241	1.05203	3.01551	0.00256547	NA	SSTP_0000686500.1	SSTP_0000686500.1_info=method:InterPro accession:IPR002641 description:Patatin-like phospholipase domain %0Amethod:InterPro accession:IPR016035 description:Acyl transferase/acyl hydrolase/lysophospholipase	Phospholipase A2, group VI (Cytosolic, calcium-independent)
SSTP_0000825700	985.905	2.5879	0.85852	3.01437	0.00257513	NA	SSTP_0000825700.1	SSTP_0000825700.1_info=method:InterPro accession:IPR002921 description:Fungal lipase-like domain %0Amethod:InterPro accession:IPR029058 description:Alpha/Beta hydrolase fold	Lipase (class 3)
SSTP_0000580900	17133.4	2.15825	0.716752	3.01115	0.00260261	0.0695856	SSTP_0000580900.1	SSTP_0000580900.1_info=method:InterPro accession:IPR001179 description:FKBP-type peptidyl-prolyl cis-trans isomerase domain	Peptidyl-prolyl cis-trans isomerase
SSTP_0000625900	12425	-2.02694	0.673331	-3.01032	0.0026097	0.0695856	SSTP_0000625900.1	SSTP_0000625900.1_info=method:InterPro accession:IPR001452 description:SH3 domain %0Amethod:InterPro accession:IPR001478 description:PDZ domain %0Amethod:InterPro accession:IPR004172 description:L27 domain %0Amethod:InterPro accession:IPR008144 description:Guanylate kinase-like domain %0Amethod:InterPro accession:IPR008145 description:Guanylate kinase/L-type calcium channel beta subunit %0Amethod…	L27_1
SSTP_0000560400	26214	3.45148	1.14685	3.00952	0.00261658	0.0695856	SSTP_0000560400.1	SSTP_0000560400.1_info=method:InterPro accession:IPR000535 description:Major sperm protein (MSP) domain %0Amethod:InterPro accession:IPR008962 description:PapD-like superfamily %0Amethod:InterPro accession:IPR013783 description:Immunoglobulin-like fold	Central component in molecular interactions underlying sperm crawling. Forms an extensive filament system that extends from sperm villipoda, along the leading edge of the pseudopod
SSTP_0000854100	782.581	-2.42919	0.807508	-3.00825	0.00262755	NA	SSTP_0000854100.1	SSTP_0000854100.1_info=method:InterPro accession:IPR004841 description:Amino acid permease/ SLC12A domain %0Amethod:InterPro accession:IPR018491 description:SLC12A transporter%2C C-terminal	Amino acid permease
SSTP_0000251100	90730.6	2.18451	0.726798	3.00566	0.00265003	0.0697842	SSTP_0000251100.1	SSTP_0000251100.1_info=method:InterPro accession:IPR002143 description:Ribosomal protein L1 %0Amethod:InterPro accession:IPR016095 description:Ribosomal protein L1%2C 3-layer alpha/beta-sandwich %0Amethod:InterPro accession:IPR023673 description:Ribosomal protein L1%2C conserved site %0Amethod:InterPro accession:IPR023674 description:Ribosomal protein L1-like %0Amethod:InterPro accession:IPR02836…	ribosomal protein
SSTP_0000502800	1249.38	-2.18125	0.726509	-3.00237	0.00267885	NA	SSTP_0000502800.1	SSTP_0000502800.1_info=method:InterPro accession:IPR002110 description:Ankyrin repeat %0Amethod:InterPro accession:IPR005821 description:Ion transport domain %0Amethod:InterPro accession:IPR020683 description:Ankyrin repeat-containing domain %0Amethod:InterPro accession:IPR024862 description:Transient receptor potential cation channel subfamily V %0Amethod:InterPro accession:IPR036770 description…	Polycystin cation channel
SSTP_0000127500	85349	2.14386	0.714448	3.00072	0.00269346	0.0702392	SSTP_0000127500.1	SSTP_0000127500.1_info=method:InterPro accession:IPR001971 description:Ribosomal protein S11 %0Amethod:InterPro accession:IPR018102 description:Ribosomal S11%2C conserved site %0Amethod:InterPro accession:IPR036967 description:Ribosomal protein S11 superfamily	Ribosomal protein S11
SSTP_0001225700	68311.6	-2.55448	0.852161	-2.99764	0.00272075	0.0702685	SSTP_0001225700.1	SSTP_0001225700.1	SSTP_0001225700.1
SSTP_0001223600	2720.06	-2.12681	0.710193	-2.99469	0.00274726	0.0702775	SSTP_0001223600.1	SSTP_0001223600.1_info=method:InterPro accession:IPR000536 description:Nuclear hormone receptor%2C ligand-binding domain %0Amethod:InterPro accession:IPR001628 description:Zinc finger%2C nuclear hormone receptor-type %0Amethod:InterPro accession:IPR001723 description:Nuclear hormone receptor %0Amethod:InterPro accession:IPR013088 description:Zinc finger%2C NHR/GATA-type %0Amethod:InterPro accessi…	Ligand-binding domain of nuclear hormone receptor
SSTP_0000585900	345.618	-2.38597	0.798948	-2.9864	0.00282286	NA	SSTP_0000585900.1	SSTP_0000585900.1_info=method:InterPro accession:IPR000033 description:LDLR class B repeat %0Amethod:InterPro accession:IPR000742 description:EGF-like domain %0Amethod:InterPro accession:IPR002172 description:Low-density lipoprotein (LDL) receptor class A repeat %0Amethod:InterPro accession:IPR011042 description:Six-bladed beta-propeller%2C TolB-like %0Amethod:InterPro accession:IPR023415 descrip…	Low density lipoprotein receptor-related protein
SSTP_0000553300	243.403	3.96619	1.3281	2.98635	0.00282328	NA	SSTP_0000553300.1	SSTP_0000553300.1	NA
SSTP_0000853600	718.196	-2.09384	0.703159	-2.97776	0.00290361	NA	SSTP_0000853600.1	SSTP_0000853600.1	SSTP_0000853600.1
SSTP_0000450900	969.645	-2.45689	0.825082	-2.97775	0.00290375	NA	SSTP_0000450900.1	SSTP_0000450900.1_info=method:InterPro accession:IPR006630 description:La-type HTH domain %0Amethod:InterPro accession:IPR036388 description:Winged helix-like DNA-binding domain superfamily %0Amethod:InterPro accession:IPR036390 description:Winged helix DNA-binding domain superfamily	cutinase gene palindrome-binding protein
SSTP_0000290900	5858.86	2.12369	0.713526	2.97633	0.00291724	0.0729234	SSTP_0000290900.1	SSTP_0000290900.1_info=method:InterPro accession:IPR002208 description:SecY/SEC61-alpha family %0Amethod:InterPro accession:IPR019561 description:Translocon Sec61/SecY%2C plug domain %0Amethod:InterPro accession:IPR023201 description:SecY domain superfamily %0Amethod:InterPro accession:IPR030659 description:SecY conserved site	Plug domain of Sec61p
SSTP_0001099200	37.7205	4.7491	1.59761	2.97263	0.00295259	NA	SSTP_0001099200.1	SSTP_0001099200.1	Intermediate filament protein
SSTP_0000042700	75768.6	2.18641	0.735588	2.97233	0.00295548	0.0729234	SSTP_0000042700.1	SSTP_0000042700.1_info=method:InterPro accession:IPR027534 description:Ribosomal protein L12 family %0Amethod:InterPro accession:IPR038716 description:Ribosomal protein P1/P2%2C N-terminal domain	ribosomal protein, large P2
SSTP_0000270200	19848	-2.43825	0.820575	-2.97139	0.00296455	0.0729234	SSTP_0000270200.1	SSTP_0000270200.1	SANT
SSTP_0000896200	9487.86	-2.37511	0.801015	-2.96513	0.00302553	0.0729234	SSTP_0000896200.1	SSTP_0000896200.1_info=method:InterPro accession:IPR006578 description:MADF domain %0Amethod:InterPro accession:IPR039353 description:Transcription factor Adf-1	NA
SSTP_0000143400	42549.4	2.09729	0.707399	2.96479	0.0030289	0.0729234	SSTP_0000143400.1	SSTP_0000143400.1_info=method:InterPro accession:IPR000630 description:Ribosomal protein S8 %0Amethod:InterPro accession:IPR035987 description:Ribosomal protein S8 superfamily	ribosomal protein S15a
SSTP_0000348500	3125.02	-2.10702	0.710748	-2.96451	0.0030317	0.0729234	SSTP_0000348500.1	SSTP_0000348500.1_info=method:InterPro accession:IPR000884 description:Thrombospondin type-1 (TSP1) repeat %0Amethod:InterPro accession:IPR001590 description:Peptidase M12B%2C ADAM/reprolysin %0Amethod:InterPro accession:IPR002870 description:Peptidase M12B%2C propeptide %0Amethod:InterPro accession:IPR010294 description:ADAM-TS Spacer 1 %0Amethod:InterPro accession:IPR012314 description:Peptidas…	ADAM-TS Spacer 1
SSTP_0001269600	284.867	-2.38731	0.80533	-2.96438	0.00303292	NA	SSTP_0001269600.1	SSTP_0001269600.1_info=method:InterPro accession:IPR036621 description:Anticodon-binding domain superfamily	Inherit from NOG: filament-like plant protein
SSTP_0000378500	8986.06	-1.91334	0.645614	-2.96359	0.00304074	0.0729234	SSTP_0000378500.1	SSTP_0000378500.1_info=method:InterPro accession:IPR022750 description:Interferon regulatory factor 2-binding protein 1 %26 2%2C zinc finger	Interferon regulatory factor 2-binding protein zinc finger
SSTP_0000315200	6328.21	2.05082	0.692909	2.95972	0.00307917	0.0731915	SSTP_0000315200.1	SSTP_0000315200.1_info=method:InterPro accession:IPR012255 description:Electron transfer flavoprotein%2C beta subunit %0Amethod:InterPro accession:IPR014729 description:Rossmann-like alpha/beta/alpha sandwich fold %0Amethod:InterPro accession:IPR014730 description:Electron transfer flavoprotein%2C alpha/beta-subunit%2C N-terminal %0Amethod:InterPro accession:IPR033948 description:Electron transfe…	Electron transfer flavoprotein domain
SSTP_0000572000	726.314	-2.25	0.760585	-2.95825	0.00309394	NA	SSTP_0000572000.1	SSTP_0000572000.1_info=method:InterPro accession:IPR026307 description:Transmembrane protein 132 %0Amethod:InterPro accession:IPR031437 description:Transmembrane protein family 132%2C middle domain	Inherit from biNOG: Transmembrane protein 132E
SSTP_0000247500	80.2873	3.64048	1.23079	2.95783	0.00309817	NA	SSTP_0000247500.1	SSTP_0000247500.1_info=method:InterPro accession:IPR000953 description:Chromo/chromo shadow domain %0Amethod:InterPro accession:IPR016197 description:Chromo-like domain superfamily %0Amethod:InterPro accession:IPR023780 description:Chromo domain	Inherit from euNOG: Chromo (CHRromatin Organisation MOdifier) domain
SSTP_0001040300	62.4927	-3.87979	1.31376	-2.95319	0.00314504	NA	SSTP_0001040300.1	SSTP_0001040300.1	SSTP_0001040300.1
SSTP_0000694200	4820.47	-2.30826	0.781873	-2.95222	0.00315498	0.0743358	SSTP_0000694200.1	SSTP_0000694200.1_info=method:InterPro accession:IPR000276 description:G protein-coupled receptor%2C rhodopsin-like	7 transmembrane receptor (rhodopsin family)
SSTP_0000735700	1159.82	-2.274	0.77079	-2.95022	0.00317546	NA	SSTP_0000735700.1	SSTP_0000735700.1_info=method:InterPro accession:IPR000008 description:C2 domain %0Amethod:InterPro accession:IPR000909 description:Phosphatidylinositol-specific phospholipase C%2C X domain %0Amethod:InterPro accession:IPR001192 description:Phosphoinositide phospholipase C family %0Amethod:InterPro accession:IPR001711 description:Phospholipase C%2C phosphatidylinositol-specific%2C Y domain %0Amet…	phospholipase C, beta 4
SSTP_0000962900	287.52	-2.04261	0.692498	-2.94963	0.00318153	NA	SSTP_0000962900.1	SSTP_0000962900.1_info=method:InterPro accession:IPR002172 description:Low-density lipoprotein (LDL) receptor class A repeat %0Amethod:InterPro accession:IPR002557 description:Chitin binding domain %0Amethod:InterPro accession:IPR023415 description:Low-density lipoprotein (LDL) receptor class A%2C conserved site %0Amethod:InterPro accession:IPR036055 description:LDL receptor-like superfamily	Low-density lipoprotein receptor domain class A
SSTP_0000037800	12484.3	-2.0513	0.698438	-2.93699	0.00331419	0.0774079	SSTP_0000037800.1	SSTP_0000037800.1_info=method:InterPro accession:IPR000719 description:Protein kinase domain %0Amethod:InterPro accession:IPR000961 description:AGC-kinase%2C C-terminal %0Amethod:InterPro accession:IPR008271 description:Serine/threonine-protein kinase%2C active site %0Amethod:InterPro accession:IPR009060 description:UBA-like superfamily %0Amethod:InterPro accession:IPR011009 description:Protein k…	S_TK_X
SSTP_0001064100	1224.55	-2.0999	0.715728	-2.93393	0.00334695	NA	SSTP_0001064100.1	SSTP_0001064100.1_info=method:InterPro accession:IPR035126 description:Secreted clade V protein	NA
SSTP_0000138800	1230.36	2.1664	0.738525	2.93341	0.0033526	NA	SSTP_0000138800.1	SSTP_0000138800.1_info=method:InterPro accession:IPR003712 description:Cyanate lyase%2C C-terminal %0Amethod:InterPro accession:IPR008076 description:Cyanate hydratase %0Amethod:InterPro accession:IPR010982 description:Lambda repressor-like%2C DNA-binding domain superfamily %0Amethod:InterPro accession:IPR036581 description:Cyanate lyase%2C C-terminal domain superfamily	Catalyzes the reaction of cyanate with bicarbonate to produce ammonia and carbon dioxide (By similarity)
SSTP_0000330300	32242	2.24836	0.767063	2.93113	0.0033773	0.0774688	SSTP_0000330300.1	SSTP_0000330300.1	PPIases accelerate the folding of proteins (By similarity)
SSTP_0000653200	22326.6	-2.35631	0.804016	-2.93067	0.0033823	0.0774688	SSTP_0000653200.1	SSTP_0000653200.1	Domain of Unknown Function (DUF902)
SSTP_0001013800	12587	-2.38013	0.81329	-2.92654	0.00342751	0.0774688	SSTP_0001013800.1	SSTP_0001013800.1_info=method:InterPro accession:IPR000330 description:SNF2-related%2C N-terminal domain %0Amethod:InterPro accession:IPR001650 description:Helicase%2C C-terminal %0Amethod:InterPro accession:IPR014001 description:Helicase superfamily 1/2%2C ATP-binding domain %0Amethod:InterPro accession:IPR027417 description:P-loop containing nucleoside triphosphate hydrolase %0Amethod:InterPro …	HSA
SSTP_0000327600	250.982	3.53911	1.20981	2.92536	0.00344062	NA	SSTP_0000327600.1	SSTP_0000327600.1	NA
SSTP_0000042900	1282.26	-2.33842	0.799509	-2.92482	0.00344651	NA	SSTP_0000042900.2	SSTP_0000042900.2	NA
SSTP_0001223500	315.197	-2.72014	0.930078	-2.92464	0.00344859	NA	SSTP_0001223500.1	SSTP_0001223500.1_info=method:InterPro accession:IPR009050 description:Globin-like superfamily %0Amethod:InterPro accession:IPR012292 description:Globin/Protoglobin	Globin
SSTP_0001255900	1869.54	2.16648	0.740963	2.92387	0.00345712	NA	SSTP_0001255900.1	SSTP_0001255900.1_info=method:InterPro accession:IPR001534 description:Transthyretin-like %0Amethod:InterPro accession:IPR038479 description:Transthyretin-like superfamily	Transthyretin-like family
SSTP_0000335100	2957.86	-2.17446	0.74374	-2.92368	0.00345917	0.0774688	SSTP_0000335100.1	SSTP_0000335100.1_info=method:InterPro accession:IPR004178 description:Calmodulin-binding domain %0Amethod:InterPro accession:IPR013099 description:Potassium channel domain %0Amethod:InterPro accession:IPR015449 description:Potassium channel%2C calcium-activated%2C SK %0Amethod:InterPro accession:IPR036122 description:SK%2C calmodulin-binding domain superfamily	Calmodulin binding domain
SSTP_0000888800	363.143	-2.5076	0.857829	-2.92319	0.00346461	NA	SSTP_0000888800.1	SSTP_0000888800.1_info=method:InterPro accession:IPR003092 description:Two pore domain potassium channel%2C TASK family %0Amethod:InterPro accession:IPR003280 description:Two pore domain potassium channel %0Amethod:InterPro accession:IPR013099 description:Potassium channel domain	Ion channel
SSTP_0000058600	79693.2	2.1138	0.72347	2.92176	0.00348064	0.0774688	SSTP_0000058600.1	SSTP_0000058600.1_info=method:InterPro accession:IPR001848 description:Ribosomal protein S10 %0Amethod:InterPro accession:IPR005729 description:Ribosomal protein S10%2C eukaryotic/archaeal %0Amethod:InterPro accession:IPR027486 description:Ribosomal protein S10 domain %0Amethod:InterPro accession:IPR036838 description:Ribosomal protein S10 domain superfamily	Ribosomal protein S10p/S20e
SSTP_0000695500	1681.4	-2.2249	0.761735	-2.92083	0.00349099	NA	SSTP_0000695500.1	SSTP_0000695500.1	TSP1
SSTP_0001050300	8588.08	-2.9598	1.01396	-2.91905	0.00351099	0.0774688	SSTP_0001050300.1	SSTP_0001050300.1	AHNAK nucleoprotein
SSTP_0000250200	382.157	2.2466	0.770157	2.91706	0.00353347	NA	SSTP_0000250200.1	SSTP_0000250200.1_info=method:InterPro accession:IPR040271 description:Uncharacterized protein T19C3.2-like	SSTP_0000250200.1
SSTP_0001043900	125.889	-2.91332	0.998768	-2.91691	0.00353519	NA	SSTP_0001043900.1	SSTP_0001043900.1_info=method:InterPro accession:IPR023379 description:BART domain %0Amethod:InterPro accession:IPR038888 description:Cilia- and flagella-associated protein 36	The ARF-like 2 binding protein BART
SSTP_0000208100	164904	2.07509	0.712262	2.91339	0.00357533	0.0774688	SSTP_0000208100.1	SSTP_0000208100.1_info=method:InterPro accession:IPR000439 description:Ribosomal protein L15e %0Amethod:InterPro accession:IPR012678 description:Ribosomal protein L23/L15e core domain superfamily %0Amethod:InterPro accession:IPR024794 description:Ribosomal protein L15e core domain superfamily	Ribosomal L15
SSTP_0000694000	111772	2.13434	0.732613	2.91332	0.00357608	0.0774688	SSTP_0000694000.1	SSTP_0000694000.1_info=method:InterPro accession:IPR001865 description:Ribosomal protein S2 %0Amethod:InterPro accession:IPR005707 description:Ribosomal protein S2%2C eukaryotic/archaeal %0Amethod:InterPro accession:IPR018130 description:Ribosomal protein S2%2C conserved site %0Amethod:InterPro accession:IPR023591 description:Ribosomal protein S2%2C flavodoxin-like domain superfamily %0Amethod:In…	Required for the assembly and or stability of the 40S ribosomal subunit. Required for the processing of the 20S rRNA- precursor to mature 18S rRNA in a late step of the maturation of 40S ribosomal subunits (By similarity)
SSTP_0000796600	1943.18	2.30325	0.790653	2.91309	0.00357868	0.0774688	SSTP_0000796600.1	SSTP_0000796600.1_info=method:InterPro accession:IPR001079 description:Galectin%2C carbohydrate recognition domain %0Amethod:InterPro accession:IPR013320 description:Concanavalin A-like lectin/glucanase domain superfamily	GLECT
SSTP_0001209200	2308.64	2.32763	0.799657	2.91079	0.00360521	0.0774688	SSTP_0001209200.1	SSTP_0001209200.1_info=method:InterPro accession:IPR000730 description:Proliferating cell nuclear antigen%2C PCNA %0Amethod:InterPro accession:IPR022648 description:Proliferating cell nuclear antigen%2C PCNA%2C N-terminal %0Amethod:InterPro accession:IPR022649 description:Proliferating cell nuclear antigen%2C PCNA%2C C-terminal %0Amethod:InterPro accession:IPR022659 description:Proliferating cell…	This protein is an auxiliary protein of DNA polymerase delta and is involved in the control of eukaryotic DNA replication by increasing the polymerase's processibility during elongation of the leading strand (By similarity)
SSTP_0000360400	336.779	-2.63964	0.908047	-2.90695	0.00364974	NA	SSTP_0000360400.1	SSTP_0000360400.1_info=method:InterPro accession:IPR011598 description:Myc-type%2C basic helix-loop-helix (bHLH) domain %0Amethod:InterPro accession:IPR036638 description:Helix-loop-helix DNA-binding domain superfamily	pancreas specific transcription factor, 1a
SSTP_0000871100	2248.44	-2.22797	0.7671	-2.9044	0.00367955	0.0775447	SSTP_0000871100.1	SSTP_0000871100.1_info=method:InterPro accession:IPR001932 description:PPM-type phosphatase domain %0Amethod:InterPro accession:IPR036457 description:PPM-type phosphatase domain superfamily	PP2C_SIG
SSTP_0000083100	5898.46	-2.2658	0.780814	-2.90185	0.00370968	0.0775447	SSTP_0000083100.1	SSTP_0000083100.1_info=method:InterPro accession:IPR000195 description:Rab-GTPase-TBC domain %0Amethod:InterPro accession:IPR006020 description:PTB/PI domain %0Amethod:InterPro accession:IPR011993 description:PH-like domain superfamily %0Amethod:InterPro accession:IPR022164 description:Kinesin-like %0Amethod:InterPro accession:IPR033185 description:Rab GTPase-activating protein 1 %0Amethod:InterP…	Kinesin protein
SSTP_0000300900	313.006	-2.46663	0.850047	-2.90176	0.00371078	NA	SSTP_0000300900.1	SSTP_0000300900.1_info=method:InterPro accession:IPR004012 description:RUN domain %0Amethod:InterPro accession:IPR037213 description:RUN domain superfamily	RUN
SSTP_0001090900	3108.97	-2.51457	0.86669	-2.90134	0.00371565	0.0775447	SSTP_0001090900.1	SSTP_0001090900.1_info=method:InterPro accession:IPR001478 description:PDZ domain %0Amethod:InterPro accession:IPR036034 description:PDZ superfamily	Inherit from biNOG: PDZ domain containing RING finger
SSTP_0001232600	777.418	-2.31914	0.799356	-2.90125	0.00371673	NA	SSTP_0001232600.1	SSTP_0001232600.1_info=method:InterPro accession:IPR000719 description:Protein kinase domain %0Amethod:InterPro accession:IPR008271 description:Serine/threonine-protein kinase%2C active site %0Amethod:InterPro accession:IPR011009 description:Protein kinase-like domain superfamily %0Amethod:InterPro accession:IPR017441 description:Protein kinase%2C ATP binding site	serine threonine-protein kinase
SSTP_0000634000	4107.69	-2.25205	0.776403	-2.90062	0.00372422	0.0775447	SSTP_0000634000.1	SSTP_0000634000.1_info=method:InterPro accession:IPR000008 description:C2 domain %0Amethod:InterPro accession:IPR030537 description:Synaptotagmin-12 %0Amethod:InterPro accession:IPR035892 description:C2 domain superfamily	C2 domain
SSTP_0000710200	1441.29	-2.79755	0.964554	-2.90036	0.00372735	NA	SSTP_0000710200.1	SSTP_0000710200.1	von Willebrand factor type A domain
SSTP_0001180200	72.2726	2.69545	0.929541	2.89977	0.00373441	NA	SSTP_0001180200.1	SSTP_0001180200.1	NA
SSTP_0000264800	404.799	-2.442	0.843047	-2.89664	0.00377187	NA	SSTP_0000264800.2	SSTP_0000264800.2_info=method:InterPro accession:IPR000276 description:G protein-coupled receptor%2C rhodopsin-like %0Amethod:InterPro accession:IPR017452 description:GPCR%2C rhodopsin-like%2C 7TM	7 transmembrane receptor (rhodopsin family)
SSTP_0000952000	4112.12	-2.23043	0.770169	-2.89602	0.00377925	0.0780851	SSTP_0000952000.1	SSTP_0000952000.1_info=method:InterPro accession:IPR000276 description:G protein-coupled receptor%2C rhodopsin-like %0Amethod:InterPro accession:IPR017452 description:GPCR%2C rhodopsin-like%2C 7TM	Serpentine type 7TM GPCR chemoreceptor Srsx
SSTP_0000332300	406.695	2.60093	0.898878	2.89353	0.00380943	NA	SSTP_0000332300.1	SSTP_0000332300.1	Transmembrane amino acid transporter protein
SSTP_0000859600	1608.29	-2.11275	0.730174	-2.89348	0.00380996	NA	SSTP_0000859600.1	SSTP_0000859600.1_info=method:InterPro accession:IPR003350 description:CUT domain %0Amethod:InterPro accession:IPR010982 description:Lambda repressor-like%2C DNA-binding domain superfamily	CUT domain
SSTP_0000655000	1281.42	-2.14448	0.74155	-2.8919	0.00382925	NA	SSTP_0000655000.1	SSTP_0000655000.1	Cysteine rich repeat
SSTP_0000946000	1660.34	-2.17575	0.752596	-2.89099	0.00384031	NA	SSTP_0000946000.1	SSTP_0000946000.1	ChtBD2
SSTP_0000335400	20130	-2.32787	0.805344	-2.89053	0.00384588	0.0788552	SSTP_0000335400.1	SSTP_0000335400.1_info=method:InterPro accession:IPR001496 description:SOCS box domain %0Amethod:InterPro accession:IPR002110 description:Ankyrin repeat %0Amethod:InterPro accession:IPR020683 description:Ankyrin repeat-containing domain %0Amethod:InterPro accession:IPR036036 description:SOCS box-like domain superfamily %0Amethod:InterPro accession:IPR036770 description:Ankyrin repeat-containing d…	SOCS
SSTP_0000605500	262.296	3.20096	1.10746	2.89037	0.00384792	NA	SSTP_0000605500.1	SSTP_0000605500.1	NA
SSTP_0000984300	158.757	-3.28413	1.13736	-2.88751	0.00388298	NA	SSTP_0000984300.1	SSTP_0000984300.1	Core subunit of the mitochondrial membrane respiratory chain NADH dehydrogenase (Complex I) that is believed to belong to the minimal assembly required for catalysis. Complex I functions in the transfer of electrons from NADH to the respiratory chain. The immediate electron acceptor for the enzyme is believed to be ubiquinone (By similarity)
SSTP_0001018000	355.236	2.54366	0.881921	2.88423	0.00392378	NA	SSTP_0001018000.1	SSTP_0001018000.1	NA
SSTP_0001213900	1153.67	-2.11695	0.73495	-2.8804	0.00397176	NA	SSTP_0001213900.2	SSTP_0001213900.2_info=method:InterPro accession:IPR001589 description:Actinin-type actin-binding domain%2C conserved site %0Amethod:InterPro accession:IPR001715 description:Calponin homology domain %0Amethod:InterPro accession:IPR036621 description:Anticodon-binding domain superfamily %0Amethod:InterPro accession:IPR036872 description:CH domain superfamily	Inherit from NOG: filament-like plant protein
SSTP_0000318600	482.511	2.35621	0.818219	2.87968	0.00398081	NA	SSTP_0000318600.1	SSTP_0000318600.1_info=method:InterPro accession:IPR006593 description:Cytochrome b561/ferric reductase transmembrane	cytochrome b-561
SSTP_0000119200	9900.65	-2.0691	0.718776	-2.87865	0.00399383	0.0804899	SSTP_0000119200.1	SSTP_0000119200.1_info=method:InterPro accession:IPR010472 description:Formin%2C FH3 domain %0Amethod:InterPro accession:IPR010473 description:Formin%2C GTPase-binding domain %0Amethod:InterPro accession:IPR014768 description:Rho GTPase-binding/formin homology 3 (GBD/FH3) domain %0Amethod:InterPro accession:IPR015425 description:Formin%2C FH2 domain %0Amethod:InterPro accession:IPR016024 descript…	Diaphanous FH3 Domain
SSTP_0000375500	4566.64	2.88562	1.00242	2.87865	0.00399384	0.0804899	SSTP_0000375500.1	SSTP_0000375500.1_info=method:InterPro accession:IPR010061 description:Methylmalonate-semialdehyde dehydrogenase %0Amethod:InterPro accession:IPR015590 description:Aldehyde dehydrogenase domain %0Amethod:InterPro accession:IPR016160 description:Aldehyde dehydrogenase%2C cysteine active site %0Amethod:InterPro accession:IPR016161 description:Aldehyde/histidinol dehydrogenase %0Amethod:InterPro acc…	Aldehyde dehydrogenase family
SSTP_0000504900	392.506	2.34513	0.815015	2.8774	0.00400962	NA	SSTP_0000504900.1	SSTP_0000504900.1_info=method:InterPro accession:IPR001155 description:NADH:flavin oxidoreductase/NADH oxidase%2C N-terminal %0Amethod:InterPro accession:IPR013785 description:Aldolase-type TIM barrel	NADH:flavin oxidoreductase / NADH oxidase family
SSTP_0000158900	130375	2.05495	0.714283	2.87694	0.00401551	0.0804899	SSTP_0000158900.1	SSTP_0000158900.1_info=method:InterPro accession:IPR001912 description:Ribosomal protein S4/S9%2C N-terminal %0Amethod:InterPro accession:IPR002942 description:RNA-binding S4 domain %0Amethod:InterPro accession:IPR005710 description:Ribosomal protein S4/S9%2C eukaryotic/archaeal %0Amethod:InterPro accession:IPR005844 description:Alpha-D-phosphohexomutase%2C alpha/beta/alpha domain I %0Amethod:Int…	Phosphoglucomutase 3
SSTP_0001028300	1672.33	2.04393	0.710615	2.87629	0.00402384	NA	SSTP_0001028300.2	SSTP_0001028300.2_info=method:InterPro accession:IPR008758 description:Peptidase S28 %0Amethod:InterPro accession:IPR029058 description:Alpha/Beta hydrolase fold	Serine carboxypeptidase S28
SSTP_0000501100	1305.17	-2.17797	0.757591	-2.87486	0.00404207	NA	SSTP_0000501100.2	SSTP_0000501100.2_info=method:InterPro accession:IPR000219 description:Dbl homology (DH) domain %0Amethod:InterPro accession:IPR001849 description:Pleckstrin homology domain %0Amethod:InterPro accession:IPR011993 description:PH-like domain superfamily %0Amethod:InterPro accession:IPR035899 description:Dbl homology (DH) domain superfamily %0Amethod:InterPro accession:IPR040181 description:Pleckstr…	RhoGEF domain
SSTP_0000787600	304.785	2.28739	0.796252	2.87269	0.00406991	NA	SSTP_0000787600.1	SSTP_0000787600.1_info=method:InterPro accession:IPR022559 description:Protein SUP-1-like	Protein of unknown function (DUF2650)
SSTP_0000446600	165.457	3.32337	1.15695	2.87252	0.00407213	NA	SSTP_0000446600.1	SSTP_0000446600.1_info=method:InterPro accession:IPR000477 description:Reverse transcriptase domain %0Amethod:InterPro accession:IPR001584 description:Integrase%2C catalytic core %0Amethod:InterPro accession:IPR012337 description:Ribonuclease H-like superfamily %0Amethod:InterPro accession:IPR036397 description:Ribonuclease H superfamily %0Amethod:InterPro accession:IPR041577 description:Reverse …	to reverse transcriptase
SSTP_0000898700	9037.06	-2.41304	0.841383	-2.86794	0.00413151	0.0815711	SSTP_0000898700.1	SSTP_0000898700.1	SSTP_0000898700.1
SSTP_0001024300	158.698	-2.54476	0.887495	-2.86735	0.00413928	NA	SSTP_0001024300.1	SSTP_0001024300.1	NA
SSTP_0000510400	137531	2.91502	1.018	2.86348	0.00419011	0.0815711	SSTP_0000510400.1	SSTP_0000510400.1_info=method:InterPro accession:IPR002486 description:Nematode cuticle collagen%2C N-terminal	Collagen, type III, alpha 1
SSTP_0000395800	19527.5	-2.09525	0.731876	-2.86285	0.0041985	0.0815711	SSTP_0000395800.1	SSTP_0000395800.1_info=method:InterPro accession:IPR005522 description:Inositol polyphosphate kinase %0Amethod:InterPro accession:IPR038286 description:Inositol polyphosphate kinase superfamily	Inositol polyphosphate kinase
SSTP_0000154200	40.5164	2.98315	1.04245	2.86166	0.00421424	NA	SSTP_0000154200.1	SSTP_0000154200.1	NA
SSTP_0001277800	2510.32	-2.13109	0.744814	-2.86124	0.00421983	0.0815711	SSTP_0001277800.1	SSTP_0001277800.1_info=method:InterPro accession:IPR006020 description:PTB/PI domain %0Amethod:InterPro accession:IPR011993 description:PH-like domain superfamily %0Amethod:InterPro accession:IPR033930 description:FAM43A/B%2C phosphotyrosine-binding domain	PTB
SSTP_0000930900	170789	2.08933	0.730244	2.86113	0.00422129	0.0815711	SSTP_0000930900.1	SSTP_0000930900.1_info=method:InterPro accession:IPR000851 description:Ribosomal protein S5 %0Amethod:InterPro accession:IPR005324 description:Ribosomal protein S5%2C C-terminal %0Amethod:InterPro accession:IPR005711 description:Ribosomal protein S5%2C eukaryotic/archaeal %0Amethod:InterPro accession:IPR013810 description:Ribosomal protein S5%2C N-terminal %0Amethod:InterPro accession:IPR014721 d…	Ribosomal protein S5, C-terminal domain
SSTP_0000109400	460.984	2.9991	1.04869	2.85985	0.00423846	NA	SSTP_0000109400.1	SSTP_0000109400.1_info=method:InterPro accession:IPR001046 description:NRAMP family	Natural resistance-associated macrophage protein
SSTP_0000580800	7904.38	-2.34616	0.821454	-2.85611	0.00428871	0.0820085	SSTP_0000580800.2	SSTP_0000580800.2_info=method:InterPro accession:IPR000580 description:TSC-22 / Dip / Bun	Cyclin-Dependent Kinase
SSTP_0000203400	2771.65	-2.19836	0.770103	-2.85463	0.00430874	0.0820085	SSTP_0000203400.3	SSTP_0000203400.3_info=method:InterPro accession:IPR002110 description:Ankyrin repeat %0Amethod:InterPro accession:IPR002153 description:Transient receptor potential channel%2C canonical %0Amethod:InterPro accession:IPR005821 description:Ion transport domain %0Amethod:InterPro accession:IPR013555 description:Transient receptor ion channel domain %0Amethod:InterPro accession:IPR020683 description:…	Transient receptor ion channel II
SSTP_0000838600	152.125	2.36392	0.828338	2.85381	0.00431979	NA	SSTP_0000838600.1	SSTP_0000838600.1_info=method:InterPro accession:IPR003511 description:HORMA domain %0Amethod:InterPro accession:IPR027097 description:Mitotic spindle checkpoint protein Mad2 %0Amethod:InterPro accession:IPR036570 description:HORMA domain superfamily	HORMA domain
SSTP_0001280300	62164.6	-2.19383	0.769631	-2.85049	0.00436514	0.0820085	SSTP_0001280300.1	SSTP_0001280300.1_info=method:InterPro accession:IPR004839 description:Aminotransferase%2C class I/classII %0Amethod:InterPro accession:IPR005957 description:Tyrosine aminotransferase %0Amethod:InterPro accession:IPR005958 description:Tyrosine/nicotianamine aminotransferase %0Amethod:InterPro accession:IPR015421 description:Pyridoxal phosphate-dependent transferase%2C major domain %0Amethod:Inter…	Cys/Met metabolism PLP-dependent enzyme
SSTP_0001114600	37269	2.49245	0.874413	2.85043	0.00436605	0.0820085	SSTP_0001114600.1	SSTP_0001114600.1_info=method:InterPro accession:IPR002486 description:Nematode cuticle collagen%2C N-terminal %0Amethod:InterPro accession:IPR008160 description:Collagen triple helix repeat	Inherit from onyNOG: extracellular serine-threonine rich protein
SSTP_0001091700	946.019	-2.16424	0.759275	-2.85041	0.00436636	NA	SSTP_0001091700.1	SSTP_0001091700.1_info=method:InterPro accession:IPR002602 description:Domain of unknown function DB	DB module
SSTP_0000609900	2897.46	-2.31349	0.813057	-2.84542	0.00443526	0.0827299	SSTP_0000609900.1	SSTP_0000609900.1_info=method:InterPro accession:IPR001841 description:Zinc finger%2C RING-type %0Amethod:InterPro accession:IPR013083 description:Zinc finger%2C RING/FYVE/PHD-type %0Amethod:InterPro accession:IPR017907 description:Zinc finger%2C RING-type%2C conserved site	NA
SSTP_0001190800	122.184	-2.76242	0.97121	-2.8443	0.00445087	NA	SSTP_0001190800.1	SSTP_0001190800.1	SSTP_0001190800.1
SSTP_0001049900	112546	1.99899	0.7034	2.84189	0.00448465	0.0830743	SSTP_0001049900.1	SSTP_0001049900.1_info=method:InterPro accession:IPR005756 description:Ribosomal protein L26/L24%2C eukaryotic/archaeal %0Amethod:InterPro accession:IPR005825 description:Ribosomal protein L24/L26%2C conserved site %0Amethod:InterPro accession:IPR008991 description:Translation protein SH3-like domain superfamily %0Amethod:InterPro accession:IPR014722 description:Ribosomal protein L2%2C domain 2 %…	KOW motif
SSTP_0000758800	1495.35	3.60196	1.26846	2.83963	0.00451659	NA	SSTP_0000758800.1	SSTP_0000758800.1	SSTP_0000758800.1
SSTP_0001229500	312.477	2.37127	0.835256	2.83897	0.00452591	NA	SSTP_0001229500.1	SSTP_0001229500.1	NA
SSTP_0001059100	844.702	-2.12078	0.749053	-2.83128	0.00463616	NA	SSTP_0001059100.1	SSTP_0001059100.1_info=method:InterPro accession:IPR003598 description:Immunoglobulin subtype 2 %0Amethod:InterPro accession:IPR003599 description:Immunoglobulin subtype %0Amethod:InterPro accession:IPR003961 description:Fibronectin type III %0Amethod:InterPro accession:IPR007110 description:Immunoglobulin-like domain %0Amethod:InterPro accession:IPR013098 description:Immunoglobulin I-set %0Ameth…	IG
SSTP_0000818600	1344.46	1.92647	0.680444	2.8312	0.00463734	NA	SSTP_0000818600.1	SSTP_0000818600.1_info=method:InterPro accession:IPR001951 description:Histone H4 %0Amethod:InterPro accession:IPR009072 description:Histone-fold %0Amethod:InterPro accession:IPR019809 description:Histone H4%2C conserved site %0Amethod:InterPro accession:IPR035425 description:CENP-T/Histone H4%2C histone fold	Core component of nucleosome. Nucleosomes wrap and compact DNA into chromatin, limiting DNA accessibility to the cellular machineries which require DNA as a template. Histones thereby play a central role in transcription regulation, DNA repair, DNA replication and chromosomal stability. DNA accessibility is regulated via a complex set of post-translational modifications of histones, also called h…
SSTP_0001132500	35425.7	-2.17225	0.767493	-2.83032	0.00465011	0.083261	SSTP_0001132500.2	SSTP_0001132500.2_info=method:InterPro accession:IPR001766 description:Fork head domain %0Amethod:InterPro accession:IPR030456 description:Fork head domain conserved site 2 %0Amethod:InterPro accession:IPR032354 description:FOXP%2C coiled-coil domain %0Amethod:InterPro accession:IPR036388 description:Winged helix-like DNA-binding domain superfamily %0Amethod:InterPro accession:IPR036390 descripti…	Fork head domain
SSTP_0000382900	590.444	2.46146	0.870208	2.82858	0.00467545	NA	SSTP_0000382900.1	SSTP_0000382900.1	NA
SSTP_0000133300	163.106	2.68706	0.949983	2.82854	0.00467608	NA	SSTP_0000133300.1	SSTP_0000133300.1_info=method:InterPro accession:IPR000781 description:Enhancer of rudimentary %0Amethod:InterPro accession:IPR035912 description:Enhancer of rudimentary superfamily	NA
SSTP_0000072700	1424.71	2.26287	0.800184	2.82794	0.00468488	NA	SSTP_0000072700.1	SSTP_0000072700.1_info=method:InterPro accession:IPR002602 description:Domain of unknown function DB	DB module
SSTP_0000907000	9587.21	-2.07112	0.732711	-2.82666	0.00470366	0.083261	SSTP_0000907000.1	SSTP_0000907000.1_info=method:InterPro accession:IPR000286 description:Histone deacetylase family %0Amethod:InterPro accession:IPR023696 description:Ureohydrolase domain superfamily %0Amethod:InterPro accession:IPR023801 description:Histone deacetylase domain %0Amethod:InterPro accession:IPR037138 description:Histone deacetylase domain superfamily	Responsible for the deacetylation of lysine residues on the N-terminal part of the core histones (H2A, H2B, H3 and H4). Histone deacetylation gives a tag for epigenetic repression and plays an important role in transcriptional regulation, cell cycle progression and developmental events. Histone deacetylases act via the formation of large multiprotein complexes (By similarity)
SSTP_0001179400	106027	2.0934	0.740776	2.82596	0.00471398	0.083261	SSTP_0001179400.1	SSTP_0001179400.1_info=method:InterPro accession:IPR000876 description:Ribosomal protein S4e %0Amethod:InterPro accession:IPR002942 description:RNA-binding S4 domain %0Amethod:InterPro accession:IPR005824 description:KOW %0Amethod:InterPro accession:IPR013843 description:Ribosomal protein S4e%2C N-terminal %0Amethod:InterPro accession:IPR013845 description:Ribosomal protein S4e%2C central region …	ribosomal protein S4
SSTP_0000265500	96.9153	-2.92143	1.03459	-2.82377	0.0047463	NA	SSTP_0000265500.1	SSTP_0000265500.1	NA
SSTP_0000366200	8480.74	-2.19768	0.778378	-2.82342	0.00475147	0.083261	SSTP_0000366200.1	SSTP_0000366200.1_info=method:InterPro accession:IPR000719 description:Protein kinase domain %0Amethod:InterPro accession:IPR011009 description:Protein kinase-like domain superfamily %0Amethod:InterPro accession:IPR017441 description:Protein kinase%2C ATP binding site	STYKc
SSTP_0000452600	112.041	-2.64109	0.935516	-2.82314	0.00475561	NA	SSTP_0000452600.1	SSTP_0000452600.1_info=method:InterPro accession:IPR011021 description:Arrestin-like%2C N-terminal %0Amethod:InterPro accession:IPR011022 description:Arrestin C-terminal-like domain %0Amethod:InterPro accession:IPR014752 description:Arrestin%2C C-terminal %0Amethod:InterPro accession:IPR014756 description:Immunoglobulin E-set	Arrestin_C
SSTP_0000033100	1700.98	1.87069	0.662986	2.82161	0.0047783	NA	SSTP_0000033100.1	SSTP_0000033100.1_info=method:InterPro accession:IPR000582 description:Acyl-CoA-binding protein%2C ACBP %0Amethod:InterPro accession:IPR014352 description:FERM/acyl-CoA-binding protein superfamily %0Amethod:InterPro accession:IPR022408 description:Acyl-CoA-binding protein%2C ACBP%2C conserved site %0Amethod:InterPro accession:IPR035984 description:Acyl-CoA binding protein superfamily	Acyl CoA binding protein
SSTP_0000714900	56207.9	2.00696	0.711306	2.82152	0.00477971	0.083261	SSTP_0000714900.1	SSTP_0000714900.1_info=method:InterPro accession:IPR000218 description:Ribosomal protein L14P %0Amethod:InterPro accession:IPR019972 description:Ribosomal protein L14P%2C conserved site %0Amethod:InterPro accession:IPR036853 description:Ribosomal protein L14 superfamily	Ribosomal protein L14p/L23e
SSTP_0000424800	6780.17	2.95484	1.05062	2.81248	0.0049161	0.083261	SSTP_0000424800.1	SSTP_0000424800.1_info=method:InterPro accession:IPR008139 description:Saposin B type domain %0Amethod:InterPro accession:IPR011001 description:Saposin-like	SapB
SSTP_0000360300	962.18	-2.19232	0.779746	-2.81159	0.00492979	NA	SSTP_0000360300.1	SSTP_0000360300.1_info=method:InterPro accession:IPR000276 description:G protein-coupled receptor%2C rhodopsin-like %0Amethod:InterPro accession:IPR009126 description:Cholecystokinin receptor	7 transmembrane receptor (rhodopsin family)
SSTP_0000855100	488.868	-1.97992	0.70451	-2.81035	0.0049487	NA	SSTP_0000855100.1	SSTP_0000855100.1_info=method:InterPro accession:IPR001849 description:Pleckstrin homology domain	SSTP_0000855100.1
SSTP_0000228600	5053.75	2.47844	0.882312	2.80903	0.00496916	0.083261	SSTP_0000228600.1	SSTP_0000228600.1_info=method:InterPro accession:IPR000169 description:Cysteine peptidase%2C cysteine active site %0Amethod:InterPro accession:IPR000668 description:Peptidase C1A%2C papain C-terminal %0Amethod:InterPro accession:IPR013201 description:Cathepsin propeptide inhibitor domain (I29) %0Amethod:InterPro accession:IPR025660 description:Cysteine peptidase%2C histidine active site %0Amethod…	Cathepsin propeptide inhibitor domain (I29)
SSTP_0000050500	15170.4	2.98456	1.06303	2.80759	0.00499133	0.083261	SSTP_0000050500.1	SSTP_0000050500.1	SSTP_0000050500.1
SSTP_0001167800	2086.89	2.10339	0.749289	2.80718	0.00499774	0.083261	SSTP_0001167800.1	SSTP_0001167800.1_info=method:InterPro accession:IPR000888 description:dTDP-4-dehydrorhamnose 3%2C5-epimerase-related %0Amethod:InterPro accession:IPR011051 description:RmlC-like cupin domain superfamily %0Amethod:InterPro accession:IPR014710 description:RmlC-like jelly roll fold	dTDP-4-dehydrorhamnose 3,5-epimerase
SSTP_0000587500	81372.9	2.03003	0.723405	2.80622	0.00501268	0.083261	SSTP_0000587500.1	SSTP_0000587500.1_info=method:InterPro accession:IPR021138 description:60S ribosomal protein L18a/ L20%2C eukaryotes %0Amethod:InterPro accession:IPR023573 description:Ribosomal protein 50S-L18Ae/60S-L20/60S-L18A %0Amethod:InterPro accession:IPR028877 description:50S ribosomal protein L18Ae/60S ribosomal protein L20 and L18a	60S ribosomal protein L18a
SSTP_0000378100	3080.89	-2.78189	0.991929	-2.80452	0.00503911	0.083261	SSTP_0000378100.1	SSTP_0000378100.1	NA
SSTP_0000054400	4601.46	-2.01173	0.717342	-2.80443	0.00504062	0.083261	SSTP_0000054400.1	SSTP_0000054400.1	Munc13 (mammalian uncoordinated) homology domain
SSTP_0000542700	561.543	2.97068	1.05954	2.80376	0.00505112	NA	SSTP_0000542700.1	SSTP_0000542700.1_info=method:InterPro accession:IPR004296 description:DUF236 repeat	Protein of unknown function
SSTP_0000522100	6434.4	2.64575	0.943685	2.80364	0.00505289	0.083261	SSTP_0000522100.1	SSTP_0000522100.1_info=method:InterPro accession:IPR005804 description:Fatty acid desaturase domain	Domain of unknown function (DUF3474)
SSTP_0000725700	5191.73	-2.00487	0.715314	-2.80279	0.00506632	0.083261	SSTP_0000725700.1	SSTP_0000725700.1_info=method:InterPro accession:IPR000719 description:Protein kinase domain %0Amethod:InterPro accession:IPR008271 description:Serine/threonine-protein kinase%2C active site %0Amethod:InterPro accession:IPR011009 description:Protein kinase-like domain superfamily %0Amethod:InterPro accession:IPR017441 description:Protein kinase%2C ATP binding site	STYKc
SSTP_0000672200	15698.5	-2.22396	0.793674	-2.80211	0.005077	0.083261	SSTP_0000672200.2	SSTP_0000672200.2	NA
SSTP_0000341900	158375	2.32906	0.831192	2.80207	0.00507752	0.083261	SSTP_0000341900.1	SSTP_0000341900.1_info=method:InterPro accession:IPR001461 description:Aspartic peptidase A1 family %0Amethod:InterPro accession:IPR001969 description:Aspartic peptidase%2C active site %0Amethod:InterPro accession:IPR021109 description:Aspartic peptidase domain superfamily %0Amethod:InterPro accession:IPR033121 description:Peptidase family A1 domain %0Amethod:InterPro accession:IPR034164 descript…	Eukaryotic aspartyl protease
SSTP_0000829600	429.094	-2.4693	0.881452	-2.8014	0.00508821	NA	SSTP_0000829600.1	SSTP_0000829600.1	von Willebrand factor type A domain
SSTP_0001237100	6308.75	-2.51687	0.899407	-2.79837	0.00513618	0.083261	SSTP_0001237100.2	SSTP_0001237100.2_info=method:InterPro accession:IPR003609 description:PAN/Apple domain	Repeat of unknown function (DUF1174)
SSTP_0000750300	2001.86	-2.12668	0.760555	-2.79622	0.00517047	0.083261	SSTP_0000750300.2	SSTP_0000750300.2_info=method:InterPro accession:IPR001214 description:SET domain %0Amethod:InterPro accession:IPR001965 description:Zinc finger%2C PHD-type %0Amethod:InterPro accession:IPR003616 description:Post-SET domain %0Amethod:InterPro accession:IPR003888 description:FY-rich%2C N-terminal %0Amethod:InterPro accession:IPR003889 description:FY-rich%2C C-terminal %0Amethod:InterPro accession:…	PHD
SSTP_0000718800	81626.7	1.94347	0.695141	2.7958	0.00517715	0.083261	SSTP_0000718800.3	SSTP_0000718800.3_info=method:InterPro accession:IPR000795 description:Transcription factor%2C GTP-binding domain %0Amethod:InterPro accession:IPR004160 description:Translation elongation factor EFTu/EF1A%2C C-terminal %0Amethod:InterPro accession:IPR004161 description:Translation elongation factor EFTu-like%2C domain 2 %0Amethod:InterPro accession:IPR004539 description:Translation elongation fac…	This protein promotes the GTP-dependent binding of aminoacyl-tRNA to the A-site of ribosomes during protein biosynthesis
SSTP_0000758300	3256.75	1.82003	0.651131	2.79518	0.00518709	0.083261	SSTP_0000758300.1	SSTP_0000758300.1_info=method:InterPro accession:IPR011701 description:Major facilitator superfamily %0Amethod:InterPro accession:IPR020846 description:Major facilitator superfamily domain %0Amethod:InterPro accession:IPR036259 description:MFS transporter superfamily	Major Facilitator Superfamily
SSTP_0001087300	9532.84	-2.31474	0.828136	-2.79512	0.00518808	0.083261	SSTP_0001087300.1	SSTP_0001087300.1	Inherit from KOG: RNA binding protein
SSTP_0000320900	57.5055	3.33502	1.1933	2.79478	0.00519354	NA	SSTP_0000320900.1	SSTP_0000320900.1_info=method:InterPro accession:IPR000845 description:Nucleoside phosphorylase domain %0Amethod:InterPro accession:IPR011268 description:Purine nucleoside phosphorylase %0Amethod:InterPro accession:IPR035994 description:Nucleoside phosphorylase superfamily	The purine nucleoside phosphorylases catalyze the phosphorolytic breakdown of the N-glycosidic bond in the beta- (deoxy)ribonucleoside molecules, with the formation of the corresponding free purine bases and pentose-1-phosphate (By similarity)
SSTP_0000816100	51064.7	2.71696	0.972356	2.79421	0.00520271	0.083261	SSTP_0000816100.1	SSTP_0000816100.1_info=method:InterPro accession:IPR002053 description:Glycoside hydrolase%2C family 25 %0Amethod:InterPro accession:IPR017853 description:Glycoside hydrolase superfamily	Glycosyl hydrolases family 25
SSTP_0000297800	117195	2.0016	0.716418	2.7939	0.00520769	0.083261	SSTP_0000297800.1	SSTP_0000297800.1_info=method:InterPro accession:IPR000235 description:Ribosomal protein S5/S7 %0Amethod:InterPro accession:IPR005716 description:Ribosomal protein S5/S7%2C eukaryotic/archaeal %0Amethod:InterPro accession:IPR020606 description:Ribosomal protein S7%2C conserved site %0Amethod:InterPro accession:IPR023798 description:Ribosomal protein S7 domain %0Amethod:InterPro accession:IPR03682…	Ribosomal protein S5
SSTP_0001068700	8495.4	-1.97228	0.706571	-2.79135	0.00524893	0.0834238	SSTP_0001068700.1	SSTP_0001068700.1_info=method:InterPro accession:IPR019381 description:Phosphofurin acidic cluster sorting protein 1	PACS-1 cytosolic sorting protein
SSTP_0000591100	304.799	-2.17321	0.779831	-2.78677	0.00532371	NA	SSTP_0000591100.1	SSTP_0000591100.1_info=method:InterPro accession:IPR015649 description:Schwannomin interacting protein 1%2C C-terminal %0Amethod:InterPro accession:IPR039045 description:Schwannomin interacting protein 1	Schwannomin-interacting protein 1
SSTP_0000189000	1238.49	-2.19119	0.786581	-2.78571	0.00534102	NA	SSTP_0000189000.1	SSTP_0000189000.1_info=method:InterPro accession:IPR002110 description:Ankyrin repeat %0Amethod:InterPro accession:IPR007858 description:Dpy-30 motif %0Amethod:InterPro accession:IPR020683 description:Ankyrin repeat-containing domain %0Amethod:InterPro accession:IPR036770 description:Ankyrin repeat-containing domain superfamily	Dpy-30 motif
SSTP_0000112300	34500.5	2.00632	0.720272	2.7855	0.00534447	0.0838938	SSTP_0000112300.1	SSTP_0000112300.1_info=method:InterPro accession:IPR002486 description:Nematode cuticle collagen%2C N-terminal %0Amethod:InterPro accession:IPR008160 description:Collagen triple helix repeat	collagen type I alpha
SSTP_0000112800	564.397	2.43177	0.873408	2.78423	0.00536556	NA	SSTP_0000112800.1	SSTP_0000112800.1_info=method:InterPro accession:IPR018108 description:Mitochondrial substrate/solute carrier %0Amethod:InterPro accession:IPR023395 description:Mitochondrial carrier domain superfamily	Mitochondrial carrier protein
SSTP_0000355700	262.753	-2.89247	1.03893	-2.78409	0.00536782	NA	SSTP_0000355700.1	SSTP_0000355700.1	NA
SSTP_0001116300	3911.48	-2.22551	0.800219	-2.78112	0.00541712	0.0838938	SSTP_0001116300.2	SSTP_0001116300.2_info=method:InterPro accession:IPR005821 description:Ion transport domain %0Amethod:InterPro accession:IPR041491 description:TRPM%2C SLOG domain	Ion transport protein
SSTP_0000069400	2591.61	-2.30413	0.828785	-2.78013	0.0054337	0.0838938	SSTP_0000069400.2	SSTP_0000069400.2_info=method:InterPro accession:IPR001478 description:PDZ domain %0Amethod:InterPro accession:IPR001660 description:Sterile alpha motif domain %0Amethod:InterPro accession:IPR013761 description:Sterile alpha motif/pointed domain superfamily %0Amethod:InterPro accession:IPR036034 description:PDZ superfamily %0Amethod:InterPro accession:IPR040645 description:Neurabin-1/2%2C PDZ dom…	SAM domain (Sterile alpha motif)
SSTP_0000153100	16176.9	1.9444	0.699632	2.77918	0.00544962	0.0838938	SSTP_0000153100.1	SSTP_0000153100.1_info=method:InterPro accession:IPR001806 description:Small GTPase %0Amethod:InterPro accession:IPR002041 description:Ran GTPase %0Amethod:InterPro accession:IPR005225 description:Small GTP-binding protein domain %0Amethod:InterPro accession:IPR027417 description:P-loop containing nucleoside triphosphate hydrolase	RAN
SSTP_0000780500	2719.99	2.3724	0.853662	2.77908	0.00545123	0.0838938	SSTP_0000780500.1	SSTP_0000780500.1_info=method:InterPro accession:IPR004367 description:Cyclin%2C C-terminal domain %0Amethod:InterPro accession:IPR006671 description:Cyclin%2C N-terminal %0Amethod:InterPro accession:IPR013763 description:Cyclin-like %0Amethod:InterPro accession:IPR015452 description:Cyclin B3%2C G2/mitotic-specific %0Amethod:InterPro accession:IPR036915 description:Cyclin-like superfamily %0Amet…	Cyclin, C-terminal domain
SSTP_0000212400	1100.52	-2.189	0.788078	-2.77764	0.00547554	NA	SSTP_0000212400.1	SSTP_0000212400.1_info=method:InterPro accession:IPR000210 description:BTB/POZ domain %0Amethod:InterPro accession:IPR011333 description:SKP1/BTB/POZ domain superfamily	BTB (POZ) domain containing 8
SSTP_0000224000	3545.36	2.06287	0.742789	2.7772	0.00548301	0.0838938	SSTP_0000224000.1	SSTP_0000224000.1_info=method:InterPro accession:IPR000463 description:Cytosolic fatty-acid binding %0Amethod:InterPro accession:IPR012674 description:Calycin %0Amethod:InterPro accession:IPR040094 description:Fatty acid-binding protein homologue 1/2/3/4	Inherit from KOG: acid binding protein
SSTP_0001237900	5376.63	-1.96023	0.706409	-2.77493	0.00552144	0.0838938	SSTP_0001237900.2	SSTP_0001237900.2_info=method:InterPro accession:IPR000719 description:Protein kinase domain %0Amethod:InterPro accession:IPR008271 description:Serine/threonine-protein kinase%2C active site %0Amethod:InterPro accession:IPR011009 description:Protein kinase-like domain superfamily %0Amethod:InterPro accession:IPR017441 description:Protein kinase%2C ATP binding site	S_TKc
SSTP_0000779200	38.4382	3.22737	1.16474	2.77088	0.00559044	NA	SSTP_0000779200.1	SSTP_0000779200.1	NA
SSTP_0001116600	236.569	2.02552	0.731458	2.76915	0.00562024	NA	SSTP_0001116600.1	SSTP_0001116600.1_info=method:InterPro accession:IPR003280 description:Two pore domain potassium channel %0Amethod:InterPro accession:IPR013099 description:Potassium channel domain	Ion channel
SSTP_0000029500	2875.77	2.32766	0.840898	2.76807	0.00563891	0.0838938	SSTP_0000029500.1	SSTP_0000029500.1_info=method:InterPro accession:IPR002935 description:Class I-like SAM-dependent O-methyltransferase %0Amethod:InterPro accession:IPR029063 description:S-adenosyl-L-methionine-dependent methyltransferase	Inherit from biNOG: catechol-O-methyltransferase domain containing 1
SSTP_0000634300	1691.36	1.85598	0.670559	2.76781	0.00564351	NA	SSTP_0000634300.1	SSTP_0000634300.1_info=method:InterPro accession:IPR002347 description:Short-chain dehydrogenase/reductase SDR %0Amethod:InterPro accession:IPR020904 description:Short-chain dehydrogenase/reductase%2C conserved site %0Amethod:InterPro accession:IPR036291 description:NAD(P)-binding domain superfamily	NAD dependent epimerase/dehydratase family
SSTP_0000525300	2372.61	-2.27216	0.821036	-2.76743	0.00565006	0.0838938	SSTP_0000525300.1	SSTP_0000525300.1	Inherit from biNOG: angiomotin
SSTP_0000949400	263.559	2.84262	1.02795	2.76532	0.00568675	NA	SSTP_0000949400.1	SSTP_0000949400.1	NA
SSTP_0001241800	67.0187	-2.55315	0.923375	-2.76502	0.00569188	NA	SSTP_0001241800.1	SSTP_0001241800.1_info=method:InterPro accession:IPR001507 description:Zona pellucida domain	ZP
SSTP_0001141800	10530.2	-2.01362	0.728535	-2.76393	0.00571095	0.0838938	SSTP_0001141800.1	SSTP_0001141800.1_info=method:InterPro accession:IPR000159 description:Ras-associating (RA) domain %0Amethod:InterPro accession:IPR000253 description:Forkhead-associated (FHA) domain %0Amethod:InterPro accession:IPR001478 description:PDZ domain %0Amethod:InterPro accession:IPR002710 description:Dilute domain %0Amethod:InterPro accession:IPR008984 description:SMAD/FHA domain superfamily %0Amethod:…	myeloid lymphoid or mixed-lineage leukemia (trithorax homolog, Drosophila)
SSTP_0001179000	2041.16	2.03428	0.736165	2.76336	0.00572105	0.0838938	SSTP_0001179000.1	SSTP_0001179000.1_info=method:InterPro accession:IPR006716 description:ERG2/sigma1 receptor-like	ERG2 and Sigma1 receptor like protein
SSTP_0000827100	2359.91	-2.00485	0.725875	-2.76197	0.00574534	0.0838938	SSTP_0000827100.1	SSTP_0000827100.1_info=method:InterPro accession:IPR000719 description:Protein kinase domain %0Amethod:InterPro accession:IPR008271 description:Serine/threonine-protein kinase%2C active site %0Amethod:InterPro accession:IPR011009 description:Protein kinase-like domain superfamily	serine threonine-protein kinase
SSTP_0000917600	391.792	-2.0458	0.740841	-2.76146	0.00575442	NA	SSTP_0000917600.1	SSTP_0000917600.1	SSTP_0000917600.1
SSTP_0000003600	696.407	2.21304	0.801622	2.7607	0.0057678	NA	SSTP_0000003600.1	SSTP_0000003600.1_info=method:InterPro accession:IPR002076 description:ELO family %0Amethod:InterPro accession:IPR030457 description:ELO family%2C conserved site	GNS1/SUR4 family
SSTP_0000051200	81920.9	1.91466	0.693597	2.76048	0.00577164	0.0838938	SSTP_0000051200.1	SSTP_0000051200.1_info=method:InterPro accession:IPR000702 description:Ribosomal protein L6 %0Amethod:InterPro accession:IPR002359 description:Ribosomal protein L6%2C conserved site-2 %0Amethod:InterPro accession:IPR020040 description:Ribosomal protein L6%2C alpha-beta domain %0Amethod:InterPro accession:IPR036789 description:Ribosomal protein L6%2C alpha-beta domain superfamily	Ribosomal protein L6
SSTP_0001013500	796.873	2.30589	0.835543	2.75975	0.00578458	NA	SSTP_0001013500.1	SSTP_0001013500.1_info=method:InterPro accession:IPR001015 description:Ferrochelatase %0Amethod:InterPro accession:IPR019772 description:Ferrochelatase%2C active site %0Amethod:InterPro accession:IPR033644 description:Ferrochelatase%2C C-terminal %0Amethod:InterPro accession:IPR033659 description:Ferrochelatase%2C N-terminal	Catalyzes the ferrous insertion into protoporphyrin IX (By similarity)
SSTP_0000449500	34554.1	-2.19894	0.796819	-2.75964	0.00578648	0.0838938	SSTP_0000449500.3	SSTP_0000449500.3_info=method:InterPro accession:IPR011598 description:Myc-type%2C basic helix-loop-helix (bHLH) domain %0Amethod:InterPro accession:IPR036638 description:Helix-loop-helix DNA-binding domain superfamily	Helix-loop-helix DNA-binding domain
SSTP_0000445400	5079.57	2.50198	0.907782	2.75615	0.00584869	0.0838938	SSTP_0000445400.1	SSTP_0000445400.1	NA
SSTP_0000252500	505.234	2.40203	0.87288	2.75184	0.0059261	NA	SSTP_0000252500.1	SSTP_0000252500.1_info=method:InterPro accession:IPR000990 description:Innexin	gap junction hemi-channel activity
SSTP_0001210700	132006	1.92993	0.701414	2.75148	0.00593265	0.0838938	SSTP_0001210700.1	SSTP_0001210700.1_info=method:InterPro accession:IPR001790 description:Ribosomal protein L10P %0Amethod:InterPro accession:IPR030670 description:60S acidic ribosomal protein P0 %0Amethod:InterPro accession:IPR040637 description:60S ribosomal protein L10P%2C insertion domain	Ribosomal protein L10
SSTP_0001199900	4828.94	-2.65974	0.967313	-2.74962	0.00596646	0.0838938	SSTP_0001199900.1	SSTP_0001199900.1	Inherit from KOG: suppressor of glucose, autophagy associated 1
SSTP_0000432700	3902.83	-2.27137	0.82626	-2.74898	0.00597805	0.0838938	SSTP_0000432700.1	SSTP_0000432700.1_info=method:InterPro accession:IPR000719 description:Protein kinase domain %0Amethod:InterPro accession:IPR008271 description:Serine/threonine-protein kinase%2C active site %0Amethod:InterPro accession:IPR011009 description:Protein kinase-like domain superfamily %0Amethod:InterPro accession:IPR017441 description:Protein kinase%2C ATP binding site %0Amethod:InterPro accession:IPR…	serine threonine kinase 10
SSTP_0000556300	43999.9	1.9701	0.716764	2.74861	0.00598492	0.0838938	SSTP_0000556300.1	SSTP_0000556300.1_info=method:InterPro accession:IPR000454 description:ATP synthase%2C F0 complex%2C subunit C %0Amethod:InterPro accession:IPR002379 description:V-ATPase proteolipid subunit C-like domain %0Amethod:InterPro accession:IPR020537 description:ATP synthase%2C F0 complex%2C subunit C%2C DCCD-binding site %0Amethod:InterPro accession:IPR035921 description:F/V-ATP synthase subunit C supe…	Mitochondrial membrane ATP synthase (F(1)F(0) ATP synthase or Complex V) produces ATP from ADP in the presence of a proton gradient across the membrane which is generated by electron transport complexes of the respiratory chain. F-type ATPases consist of two structural domains, F(1) - containing the extramembraneous catalytic core and F(0) - containing the membrane proton channel, linked together…
SSTP_0001012200	25765.9	-2.0143	0.733184	-2.74733	0.00600825	0.0838938	SSTP_0001012200.1	SSTP_0001012200.1_info=method:InterPro accession:IPR007651 description:Lipin%2C N-terminal %0Amethod:InterPro accession:IPR013209 description:Lipin/Ned1/Smp2 (LNS2) %0Amethod:InterPro accession:IPR026058 description:LIPIN family %0Amethod:InterPro accession:IPR031315 description:LNS2/PITP %0Amethod:InterPro accession:IPR036412 description:HAD-like superfamily	lipin, N-terminal conserved region
SSTP_0000347200	5640.38	-2.08295	0.758273	-2.74697	0.00601487	0.0838938	SSTP_0000347200.1	SSTP_0000347200.1	SSTP_0000347200.1
SSTP_0000961400	5282.65	2.51344	0.915209	2.7463	0.00602708	0.0838938	SSTP_0000961400.1	SSTP_0000961400.1_info=method:InterPro accession:IPR007000 description:Phospholipase B-like	Phospholipase B
SSTP_0000039000	331.781	-2.11814	0.771272	-2.7463	0.00602719	NA	SSTP_0000039000.1	SSTP_0000039000.1	NA
SSTP_0001160200	1398.48	1.79261	0.652875	2.74572	0.00603787	NA	SSTP_0001160200.1	SSTP_0001160200.1_info=method:InterPro accession:IPR007727 description:Spo12	NA
SSTP_0000591500	41706.4	-2.09571	0.763371	-2.74533	0.00604493	0.0838938	SSTP_0000591500.1	SSTP_0000591500.1_info=method:InterPro accession:IPR000299 description:FERM domain %0Amethod:InterPro accession:IPR008379 description:Band 4.1%2C C-terminal %0Amethod:InterPro accession:IPR011993 description:PH-like domain superfamily %0Amethod:InterPro accession:IPR014352 description:FERM/acyl-CoA-binding protein superfamily %0Amethod:InterPro accession:IPR018979 description:FERM%2C N-terminal %…	AHNAK nucleoprotein
SSTP_0001057200	2534.64	2.10843	0.768191	2.74467	0.00605715	0.0838938	SSTP_0001057200.1	SSTP_0001057200.1_info=method:InterPro accession:IPR001563 description:Peptidase S10%2C serine carboxypeptidase %0Amethod:InterPro accession:IPR018202 description:Serine carboxypeptidase%2C serine active site %0Amethod:InterPro accession:IPR029058 description:Alpha/Beta hydrolase fold	Serine carboxypeptidase
SSTP_0000023000	11384.7	-2.25189	0.820496	-2.74455	0.00605935	0.0838938	SSTP_0000023000.1	SSTP_0000023000.1_info=method:InterPro accession:IPR000159 description:Ras-associating (RA) domain %0Amethod:InterPro accession:IPR001849 description:Pleckstrin homology domain %0Amethod:InterPro accession:IPR011993 description:PH-like domain superfamily %0Amethod:InterPro accession:IPR029071 description:Ubiquitin-like domain superfamily %0Amethod:InterPro accession:IPR039664 description:GRB/APBB…	RA
SSTP_0001102100	24.8116	4.35997	1.58884	2.74412	0.00606726	NA	SSTP_0001102100.1	SSTP_0001102100.1	nutrient reservoir activity
SSTP_0000441000	76.1646	-2.96746	1.0841	-2.73726	0.00619536	NA	SSTP_0000441000.1	SSTP_0000441000.1	piccolo presynaptic cytomatrix protein
SSTP_0000698100	241.538	2.85186	1.04196	2.73701	0.00620001	NA	SSTP_0000698100.1	SSTP_0000698100.1_info=method:InterPro accession:IPR000834 description:Peptidase M14%2C carboxypeptidase A %0Amethod:InterPro accession:IPR036990 description:Metallocarboxypeptidase-like%2C propeptide	Zn_pept
SSTP_0000193500	2918.74	-2.19685	0.803105	-2.73544	0.00622973	0.0844093	SSTP_0000193500.1	SSTP_0000193500.1_info=method:InterPro accession:IPR003280 description:Two pore domain potassium channel %0Amethod:InterPro accession:IPR013099 description:Potassium channel domain	Ion channel
SSTP_0000331900	85704.8	1.98955	0.727574	2.73449	0.00624762	0.0844093	SSTP_0000331900.1	SSTP_0000331900.1_info=method:InterPro accession:IPR002222 description:Ribosomal protein S19/S15 %0Amethod:InterPro accession:IPR005713 description:Ribosomal protein S19A/S15e %0Amethod:InterPro accession:IPR020934 description:Ribosomal protein S19 conserved site %0Amethod:InterPro accession:IPR023575 description:Ribosomal protein S19%2C superfamily	ribosomal protein S15
SSTP_0001279800	4563.76	-2.10444	0.769606	-2.73443	0.00624877	0.0844093	SSTP_0001279800.1	SSTP_0001279800.1_info=method:InterPro accession:IPR000242 description:PTP type protein phosphatase %0Amethod:InterPro accession:IPR000387 description:Tyrosine specific protein phosphatases domain %0Amethod:InterPro accession:IPR000980 description:SH2 domain %0Amethod:InterPro accession:IPR003595 description:Protein-tyrosine phosphatase%2C catalytic %0Amethod:InterPro accession:IPR016130 descript…	protein tyrosine phosphatase, non-receptor type 11
SSTP_0000172200	81198.2	1.93618	0.708094	2.73435	0.00625033	0.0844093	SSTP_0000172200.1	SSTP_0000172200.1_info=method:InterPro accession:IPR005326 description:Plectin/S10%2C N-terminal %0Amethod:InterPro accession:IPR036388 description:Winged helix-like DNA-binding domain superfamily %0Amethod:InterPro accession:IPR037447 description:40S Ribosomal protein S10	Plectin/S10 domain
SSTP_0000926400	1140.46	-2.33524	0.854613	-2.73251	0.00628535	NA	SSTP_0000926400.1	SSTP_0000926400.1	Pfam:TBC
SSTP_0000980700	48628.6	1.90604	0.697755	2.73167	0.00630136	0.0844093	SSTP_0000980700.1	SSTP_0000980700.1_info=method:InterPro accession:IPR001266 description:Ribosomal protein S19e %0Amethod:InterPro accession:IPR036390 description:Winged helix DNA-binding domain superfamily %0Amethod:InterPro accession:IPR038111 description:Ribosomal protein S19e domain superfamily	Ribosomal protein S19e
SSTP_0001130300	2397.19	-1.95969	0.717544	-2.7311	0.0063123	0.0844093	SSTP_0001130300.1	SSTP_0001130300.1_info=method:InterPro accession:IPR000719 description:Protein kinase domain %0Amethod:InterPro accession:IPR008271 description:Serine/threonine-protein kinase%2C active site %0Amethod:InterPro accession:IPR011009 description:Protein kinase-like domain superfamily %0Amethod:InterPro accession:IPR017441 description:Protein kinase%2C ATP binding site	S_TKc
SSTP_0000560700	34.6191	3.9583	1.44986	2.73012	0.00633107	NA	SSTP_0000560700.1	SSTP_0000560700.1_info=method:InterPro accession:IPR000242 description:PTP type protein phosphatase %0Amethod:InterPro accession:IPR000387 description:Tyrosine specific protein phosphatases domain %0Amethod:InterPro accession:IPR003595 description:Protein-tyrosine phosphatase%2C catalytic %0Amethod:InterPro accession:IPR016130 description:Protein-tyrosine phosphatase%2C active site %0Amethod:Inte…	PTPc
SSTP_0000397500	2070.24	-2.24424	0.8221	-2.72989	0.00633549	0.0844093	SSTP_0000397500.1	SSTP_0000397500.1_info=method:InterPro accession:IPR008636 description:Hook-like protein family %0Amethod:InterPro accession:IPR036872 description:CH domain superfamily	Inherit from NOG: keratin, type II cytoskeletal
SSTP_0000980100	11330.3	1.95085	0.715039	2.72831	0.00636592	0.0844093	SSTP_0000980100.1	SSTP_0000980100.1_info=method:InterPro accession:IPR000163 description:Prohibitin %0Amethod:InterPro accession:IPR001107 description:Band 7 domain %0Amethod:InterPro accession:IPR036013 description:Band 7/SPFH domain superfamily	PHB
SSTP_0000404300	192.589	2.3306	0.854286	2.72813	0.00636951	NA	SSTP_0000404300.1	SSTP_0000404300.1	Family with sequence similarity 173, member
SSTP_0000859000	5046.36	-2.01192	0.737613	-2.72761	0.00637941	0.0844093	SSTP_0000859000.1	SSTP_0000859000.1_info=method:InterPro accession:IPR003020 description:Bicarbonate transporter%2C eukaryotic %0Amethod:InterPro accession:IPR011531 description:Bicarbonate transporter%2C C-terminal %0Amethod:InterPro accession:IPR016152 description:Phosphotransferase/anion transporter	Phosphoenolpyruvate-dependent sugar phosphotransferase system, EIIA 2
SSTP_0001275800	325.868	-2.35998	0.865419	-2.72698	0.00639162	NA	SSTP_0001275800.1	SSTP_0001275800.1	Rna-binding protein
SSTP_0000658800	870	-1.90629	0.699201	-2.72639	0.00640318	NA	SSTP_0000658800.1	SSTP_0000658800.1_info=method:InterPro accession:IPR000341 description:Phosphatidylinositol 3-kinase Ras-binding (PI3K RBD) domain %0Amethod:InterPro accession:IPR000403 description:Phosphatidylinositol 3-/4-kinase%2C catalytic domain %0Amethod:InterPro accession:IPR001263 description:Phosphoinositide 3-kinase%2C accessory (PIK) domain %0Amethod:InterPro accession:IPR002420 description:Phosphatid…	Phosphatidylinositol 3-kinase homolog that regulates longevity and diapause. Could function in the development or neuroendocrine signaling of the dauer pathway
SSTP_0000971300	10156.7	-2.1136	0.776035	-2.72358	0.00645783	0.0846361	SSTP_0000971300.1	SSTP_0000971300.1_info=method:InterPro accession:IPR001452 description:SH3 domain %0Amethod:InterPro accession:IPR003961 description:Fibronectin type III %0Amethod:InterPro accession:IPR013783 description:Immunoglobulin-like fold %0Amethod:InterPro accession:IPR035753 description:RIMS-binding protein%2C second SH3 domain %0Amethod:InterPro accession:IPR035755 description:RIMS-binding protein%2C t…	Variant SH3 domain
SSTP_0000498600	16591.5	-2.49235	0.91513	-2.72349	0.00645957	0.0846361	SSTP_0000498600.1	SSTP_0000498600.1_info=method:InterPro accession:IPR001781 description:Zinc finger%2C LIM-type	LIM domain
SSTP_0000924700	889.03	3.20797	1.1781	2.723	0.00646929	NA	SSTP_0000924700.1	SSTP_0000924700.1	NA
SSTP_0001109800	386.545	2.55409	0.939059	2.71984	0.00653132	NA	SSTP_0001109800.1	SSTP_0001109800.1_info=method:InterPro accession:IPR002213 description:UDP-glucuronosyl/UDP-glucosyltransferase	transferase activity, transferring hexosyl groups
SSTP_0001130800	25.499	-4.80496	1.76688	-2.71947	0.00653866	NA	SSTP_0001130800.1	SSTP_0001130800.1_info=method:InterPro accession:IPR012337 description:Ribonuclease H-like superfamily %0Amethod:InterPro accession:IPR036397 description:Ribonuclease H superfamily	NA
SSTP_0000335500	1765.84	-2.31099	0.850543	-2.71708	0.00658614	NA	SSTP_0000335500.1	SSTP_0000335500.1_info=method:InterPro accession:IPR000719 description:Protein kinase domain %0Amethod:InterPro accession:IPR000980 description:SH2 domain %0Amethod:InterPro accession:IPR001245 description:Serine-threonine/tyrosine-protein kinase%2C catalytic domain %0Amethod:InterPro accession:IPR008266 description:Tyrosine-protein kinase%2C active site %0Amethod:InterPro accession:IPR011009 des…	Fer (Fps fes related) tyrosine kinase
SSTP_0000552200	123485	1.94478	0.715959	2.71633	0.00660101	0.0856522	SSTP_0000552200.1	SSTP_0000552200.1_info=method:InterPro accession:IPR001197 description:Ribosomal protein L10e %0Amethod:InterPro accession:IPR016180 description:Ribosomal protein L10e/L16 %0Amethod:InterPro accession:IPR018255 description:Ribosomal protein L10e%2C conserved site %0Amethod:InterPro accession:IPR036920 description:Ribosomal protein L10e/L16 superfamily	Ribosomal protein L16p/L10e
SSTP_0000096700	178.48	-2.12821	0.783548	-2.71612	0.00660527	NA	SSTP_0000096700.1	SSTP_0000096700.1	SSTP_0000096700.1
SSTP_0000144800	335.832	2.95123	1.08677	2.7156	0.00661567	NA	SSTP_0000144800.1	SSTP_0000144800.1	NA
SSTP_0000567400	6220.86	-1.91386	0.704989	-2.71474	0.00663287	0.0856522	SSTP_0000567400.1	SSTP_0000567400.1_info=method:InterPro accession:IPR000436 description:Sushi/SCR/CCP domain %0Amethod:InterPro accession:IPR001846 description:von Willebrand factor%2C type D domain %0Amethod:InterPro accession:IPR003886 description:NIDO domain %0Amethod:InterPro accession:IPR005533 description:AMOP domain %0Amethod:InterPro accession:IPR013783 description:Immunoglobulin-like fold %0Amethod:Inter…	AMOP domain
SSTP_0000299600	47983.7	1.9285	0.710431	2.71455	0.00663659	0.0856522	SSTP_0000299600.1	SSTP_0000299600.1_info=method:InterPro accession:IPR000231 description:Ribosomal protein L30e %0Amethod:InterPro accession:IPR004038 description:Ribosomal protein L7Ae/L30e/S12e/Gadd45 %0Amethod:InterPro accession:IPR022991 description:Ribosomal protein L30e%2C conserved site %0Amethod:InterPro accession:IPR029064 description:50S ribosomal protein L30e-like	Ribosomal protein L7Ae/L30e/S12e/Gadd45 family
SSTP_0000338700	57.1575	3.12952	1.15298	2.71429	0.00664173	NA	SSTP_0000338700.1	SSTP_0000338700.1_info=method:InterPro accession:IPR000210 description:BTB/POZ domain %0Amethod:InterPro accession:IPR006652 description:Kelch repeat type 1 %0Amethod:InterPro accession:IPR011333 description:SKP1/BTB/POZ domain superfamily %0Amethod:InterPro accession:IPR011705 description:BTB/Kelch-associated %0Amethod:InterPro accession:IPR015915 description:Kelch-type beta propeller %0Amethod:…	kelch-like
SSTP_0000856400	8412.37	2.51848	0.92825	2.71315	0.00666468	0.0856522	SSTP_0000856400.1	SSTP_0000856400.1_info=method:InterPro accession:IPR002486 description:Nematode cuticle collagen%2C N-terminal %0Amethod:InterPro accession:IPR008160 description:Collagen triple helix repeat	Collagen triple helix repeat (20 copies)
SSTP_0000054700	832.898	-2.03157	0.748869	-2.71285	0.00667067	NA	SSTP_0000054700.1	SSTP_0000054700.1_info=method:InterPro accession:IPR004944 description:Cyclin-dependent kinase 5 activator %0Amethod:InterPro accession:IPR036915 description:Cyclin-like superfamily	Cyclin-dependent kinase 5 activator protein
SSTP_0000208400	98.2192	-2.63958	0.973443	-2.71159	0.0066962	NA	SSTP_0000208400.1	SSTP_0000208400.1	NA
SSTP_0001211100	4233.77	-1.891	0.69792	-2.70948	0.00673894	0.0858222	SSTP_0001211100.1	SSTP_0001211100.1	NA
SSTP_0000275300	3007.49	-1.88063	0.695059	-2.70571	0.00681592	0.0858222	SSTP_0000275300.1	SSTP_0000275300.1_info=method:InterPro accession:IPR000210 description:BTB/POZ domain %0Amethod:InterPro accession:IPR011333 description:SKP1/BTB/POZ domain superfamily %0Amethod:InterPro accession:IPR011705 description:BTB/Kelch-associated %0Amethod:InterPro accession:IPR013087 description:Zinc finger C2H2-type %0Amethod:InterPro accession:IPR036236 description:Zinc finger C2H2 superfamily	Ras protein signal transduction
SSTP_0000414000	2445.8	2.18899	0.809394	2.70448	0.00684108	0.0858222	SSTP_0000414000.1	SSTP_0000414000.1_info=method:InterPro accession:IPR012340 description:Nucleic acid-binding%2C OB-fold	NA
SSTP_0000089800	769.336	1.99256	0.736904	2.70396	0.00685181	NA	SSTP_0000089800.1	SSTP_0000089800.1_info=method:InterPro accession:IPR000297 description:Peptidyl-prolyl cis-trans isomerase%2C PpiC-type	Inherit from chrNOG: PPIC-type PPIASE domain
SSTP_0000962600	2117.15	-1.80647	0.668136	-2.70374	0.00685631	0.0858222	SSTP_0000962600.1	SSTP_0000962600.1_info=method:InterPro accession:IPR003617 description:Transcription elongation factor%2C TFIIS/CRSP70%2C N-terminal%2C sub-type %0Amethod:InterPro accession:IPR010684 description:RNA polymerase II transcription factor SIII%2C subunit A %0Amethod:InterPro accession:IPR017923 description:Transcription factor IIS%2C N-terminal %0Amethod:InterPro accession:IPR035441 description:TFIIS…	RNA polymerase II transcription factor SIII (Elongin) subunit A
SSTP_0000766600	2614.41	-1.99177	0.73706	-2.70232	0.00688573	0.0858222	SSTP_0000766600.2	SSTP_0000766600.2_info=method:InterPro accession:IPR000719 description:Protein kinase domain %0Amethod:InterPro accession:IPR011009 description:Protein kinase-like domain superfamily	STYKc
SSTP_0000777300	80122.1	2.64389	0.978525	2.70191	0.00689416	0.0858222	SSTP_0000777300.1	SSTP_0000777300.1_info=method:InterPro accession:IPR002486 description:Nematode cuticle collagen%2C N-terminal %0Amethod:InterPro accession:IPR008160 description:Collagen triple helix repeat	collagen, type
SSTP_0000439900	2422.77	1.98925	0.736552	2.70076	0.00691805	0.0858222	SSTP_0000439900.1	SSTP_0000439900.1	NA
SSTP_0000584500	18586.6	-1.95679	0.72506	-2.6988	0.00695894	0.0858222	SSTP_0000584500.2	SSTP_0000584500.2_info=method:InterPro accession:IPR013087 description:Zinc finger C2H2-type %0Amethod:InterPro accession:IPR036236 description:Zinc finger C2H2 superfamily	Zinc finger protein
SSTP_0000480700	3755.64	-1.91196	0.708528	-2.69849	0.00696546	0.0858222	SSTP_0000480700.2	SSTP_0000480700.2_info=method:InterPro accession:IPR001680 description:WD40 repeat %0Amethod:InterPro accession:IPR015943 description:WD40/YVTN repeat-like-containing domain superfamily %0Amethod:InterPro accession:IPR017986 description:WD40-repeat-containing domain %0Amethod:InterPro accession:IPR022033 description:RAVE complex protein Rav1 C-terminal %0Amethod:InterPro accession:IPR036322 descr…	RAVE protein 1 C terminal
SSTP_0001267300	44.5899	4.0029	1.48449	2.69647	0.00700779	NA	SSTP_0001267300.1	SSTP_0001267300.1	NA
SSTP_0000173900	2964.18	1.96878	0.730249	2.69603	0.00701705	0.086063	SSTP_0000173900.1	SSTP_0000173900.1_info=method:InterPro accession:IPR006139 description:D-isomer specific 2-hydroxyacid dehydrogenase%2C catalytic domain %0Amethod:InterPro accession:IPR006140 description:D-isomer specific 2-hydroxyacid dehydrogenase%2C NAD-binding domain %0Amethod:InterPro accession:IPR029752 description:D-isomer specific 2-hydroxyacid dehydrogenase%2C NAD-binding domain conserved site 1 %0Ameth…	D-isomer specific 2-hydroxyacid dehydrogenase, catalytic domain
SSTP_0000050300	10031.9	1.83737	0.681981	2.69417	0.00705651	0.0861535	SSTP_0000050300.1	SSTP_0000050300.1_info=method:InterPro accession:IPR001326 description:Translation elongation factor EF1B%2C beta/delta chains%2C conserved site %0Amethod:InterPro accession:IPR014038 description:Translation elongation factor EF1B%2C beta/delta subunit%2C guanine nucleotide exchange domain %0Amethod:InterPro accession:IPR014717 description:Translation elongation factor EF1B/ribosomal protein S6 %…	Eukaryotic elongation factor 1 beta central acidic region
SSTP_0001120100	430.543	2.10658	0.782001	2.69384	0.0070634	NA	SSTP_0001120100.1	SSTP_0001120100.1_info=method:InterPro accession:IPR000990 description:Innexin	Innexin
SSTP_0000609400	674.046	-1.81731	0.675024	-2.69222	0.00709784	NA	SSTP_0000609400.1	SSTP_0000609400.1_info=method:InterPro accession:IPR013783 description:Immunoglobulin-like fold %0Amethod:InterPro accession:IPR022113 description:Transmembrane protein 131-like domain %0Amethod:InterPro accession:IPR039877 description:Transmembrane protein 131-like	transmembrane protein 131
SSTP_0000979800	90670.6	1.96046	0.728289	2.69188	0.00710515	0.0863549	SSTP_0000979800.1	SSTP_0000979800.1_info=method:InterPro accession:IPR001859 description:Trypanosoma cruzi ribosomal protein P2-like %0Amethod:InterPro accession:IPR027534 description:Ribosomal protein L12 family %0Amethod:InterPro accession:IPR038716 description:Ribosomal protein P1/P2%2C N-terminal domain	60s Acidic ribosomal protein
SSTP_0000839700	854.565	2.46276	0.914921	2.69177	0.00710737	NA	SSTP_0000839700.1	SSTP_0000839700.1	Pfam:DUF1261
SSTP_0000212500	166.035	2.45251	0.911142	2.69169	0.00710906	NA	SSTP_0000212500.1	SSTP_0000212500.1_info=method:InterPro accession:IPR012337 description:Ribonuclease H-like superfamily %0Amethod:InterPro accession:IPR013520 description:Exonuclease%2C RNase T/DNA polymerase III %0Amethod:InterPro accession:IPR034920 description:RNA exonuclease 4 %0Amethod:InterPro accession:IPR036397 description:Ribonuclease H superfamily %0Amethod:InterPro accession:IPR037431 description:RNA e…	REX4, RNA exonuclease 4 homolog (S. cerevisiae)
SSTP_0000370350	805.731	-1.99804	0.742492	-2.69099	0.00712405	NA	SSTP_0000370350.1	SSTP_0000370350.1	NA
SSTP_0000040300	275.463	3.2767	1.21812	2.68995	0.00714625	NA	SSTP_0000040300.1	SSTP_0000040300.1	NA
SSTP_0000359200	3258.32	-1.96391	0.731037	-2.68648	0.00722097	0.0867733	SSTP_0000359200.1	SSTP_0000359200.1_info=method:InterPro accession:IPR001258 description:NHL repeat %0Amethod:InterPro accession:IPR001841 description:Zinc finger%2C RING-type %0Amethod:InterPro accession:IPR011042 description:Six-bladed beta-propeller%2C TolB-like %0Amethod:InterPro accession:IPR013017 description:NHL repeat%2C subgroup %0Amethod:InterPro accession:IPR013083 description:Zinc finger%2C RING/FYVE/P…	NHL repeat
SSTP_0000979900	23795.9	1.94507	0.724255	2.68562	0.00723959	0.0867733	SSTP_0000979900.1	SSTP_0000979900.1	NA
SSTP_0000343700	15019.5	-2.14412	0.798507	-2.68516	0.00724943	0.0867733	SSTP_0000343700.1	SSTP_0000343700.1_info=method:InterPro accession:IPR001025 description:Bromo adjacent homology (BAH) domain %0Amethod:InterPro accession:IPR001214 description:SET domain %0Amethod:InterPro accession:IPR001965 description:Zinc finger%2C PHD-type %0Amethod:InterPro accession:IPR003616 description:Post-SET domain %0Amethod:InterPro accession:IPR006560 description:AWS domain %0Amethod:InterPro access…	AWS
SSTP_0000423900	10548.7	1.88789	0.703314	2.68427	0.0072688	0.0867733	SSTP_0000423900.1	SSTP_0000423900.1_info=method:InterPro accession:IPR000163 description:Prohibitin %0Amethod:InterPro accession:IPR001107 description:Band 7 domain %0Amethod:InterPro accession:IPR036013 description:Band 7/SPFH domain superfamily	PHB
SSTP_0000591700	898.869	-2.16284	0.806137	-2.68297	0.00729705	NA	SSTP_0000591700.1	SSTP_0000591700.1_info=method:InterPro accession:IPR019179 description:Coiled-coil domain-containing protein 149-A	Uncharacterized coiled-coil protein (DUF2353)
SSTP_0000798000	62438.4	1.88109	0.701279	2.68237	0.00731028	0.0868824	SSTP_0000798000.1	SSTP_0000798000.1_info=method:InterPro accession:IPR000892 description:Ribosomal protein S26e %0Amethod:InterPro accession:IPR038551 description:Ribosomal protein S26e superfamily	Ribosomal protein S26e
SSTP_0000002200	2825.38	-1.81024	0.675369	-2.68037	0.00735416	0.0870188	SSTP_0000002200.1	SSTP_0000002200.1_info=method:InterPro accession:IPR000719 description:Protein kinase domain %0Amethod:InterPro accession:IPR008271 description:Serine/threonine-protein kinase%2C active site %0Amethod:InterPro accession:IPR011009 description:Protein kinase-like domain superfamily %0Amethod:InterPro accession:IPR017441 description:Protein kinase%2C ATP binding site	S_TKc
SSTP_0001110200	697.197	2.13559	0.79677	2.6803	0.00735553	NA	SSTP_0001110200.1	SSTP_0001110200.1	NA
SSTP_0000131600	200.435	2.58392	0.964961	2.67775	0.00741189	NA	SSTP_0000131600.1	SSTP_0000131600.1	SSTP_0000131600.1
SSTP_0000960700	18486.6	1.8799	0.702375	2.67649	0.00743977	0.0873204	SSTP_0000960700.1	SSTP_0000960700.1_info=method:InterPro accession:IPR001925 description:Porin%2C eukaryotic type %0Amethod:InterPro accession:IPR023614 description:Porin domain superfamily %0Amethod:InterPro accession:IPR027246 description:Eukaryotic porin/Tom40	Eukaryotic porin
SSTP_0000352400	3886.84	-2.07671	0.776312	-2.6751	0.00747073	0.0873204	SSTP_0000352400.1	SSTP_0000352400.1_info=method:InterPro accession:IPR003380 description:SKI/SNO/DAC domain %0Amethod:InterPro accession:IPR009061 description:Putative DNA-binding domain superfamily %0Amethod:InterPro accession:IPR010919 description:SAND-like domain superfamily %0Amethod:InterPro accession:IPR014890 description:c-SKI SMAD4-binding domain %0Amethod:InterPro accession:IPR023216 description:Transcrip…	v-ski sarcoma viral oncogene homolog (avian)
SSTP_0000890100	90805.5	1.92439	0.719535	2.67449	0.00748433	0.0873204	SSTP_0000890100.1	SSTP_0000890100.1_info=method:InterPro accession:IPR005755 description:Ribosomal protein L13%2C eukaryotic/archaeal %0Amethod:InterPro accession:IPR005822 description:Ribosomal protein L13 %0Amethod:InterPro accession:IPR036899 description:Ribosomal protein L13 superfamily	Ribosomal protein L13
SSTP_0000772200	10773.2	1.85391	0.693478	2.67335	0.00750968	0.0873204	SSTP_0000772200.1	SSTP_0000772200.1_info=method:InterPro accession:IPR005595 description:Translocon-associated protein (TRAP)%2C alpha subunit	Translocon-associated protein (TRAP), alpha subunit
SSTP_0001261100	232.41	-2.15478	0.807162	-2.66957	0.0075948	NA	SSTP_0001261100.1	SSTP_0001261100.1_info=method:InterPro accession:IPR013087 description:Zinc finger C2H2-type %0Amethod:InterPro accession:IPR036236 description:Zinc finger C2H2 superfamily	Zinc finger protein 107
SSTP_0000800500	62794.7	1.90894	0.715119	2.66941	0.00759857	0.0879731	SSTP_0000800500.1	SSTP_0000800500.1_info=method:InterPro accession:IPR004977 description:Ribosomal protein S25	S25 ribosomal protein
SSTP_0000929200	298.131	-2.30354	0.863352	-2.66814	0.00762722	NA	SSTP_0000929200.2	SSTP_0000929200.2_info=method:InterPro accession:IPR006028 description:Gamma-aminobutyric acid A receptor/Glycine receptor alpha %0Amethod:InterPro accession:IPR006029 description:Neurotransmitter-gated ion-channel transmembrane domain %0Amethod:InterPro accession:IPR006201 description:Neurotransmitter-gated ion-channel %0Amethod:InterPro accession:IPR006202 description:Neurotransmitter-gated ion…	Neurotransmitter-gated ion-channel transmembrane region
SSTP_0000181200	1679.06	-2.21511	0.830369	-2.66762	0.007639	NA	SSTP_0000181200.1	SSTP_0000181200.1_info=method:InterPro accession:IPR019130 description:Macoilin	Transmembrane protein
SSTP_0000373900	1393.5	-2.21654	0.83097	-2.66741	0.0076439	NA	SSTP_0000373900.1	SSTP_0000373900.1	F-box domain
SSTP_0000702700	232.405	-2.72051	1.02112	-2.66424	0.00771635	NA	SSTP_0000702700.1	SSTP_0000702700.1	NA
SSTP_0001162400	3464.71	2.19922	0.825995	2.66251	0.00775597	0.0892223	SSTP_0001162400.1	SSTP_0001162400.1_info=method:InterPro accession:IPR002204 description:3-hydroxyisobutyrate dehydrogenase-related%2C conserved site %0Amethod:InterPro accession:IPR006115 description:6-phosphogluconate dehydrogenase%2C NADP-binding %0Amethod:InterPro accession:IPR006203 description:GHMP kinase%2C ATP-binding%2C conserved site %0Amethod:InterPro accession:IPR006204 description:GHMP kinase N-termin…	NADP oxidoreductase coenzyme F420-dependent
SSTP_0001284000	87.9857	3.83973	1.44239	2.66206	0.00776639	NA	SSTP_0001284000.1	SSTP_0001284000.1	NA
SSTP_0000643300	4172.71	-2.06222	0.774754	-2.66178	0.0077729	0.0892223	SSTP_0000643300.2	SSTP_0000643300.2_info=method:InterPro accession:IPR000242 description:PTP type protein phosphatase %0Amethod:InterPro accession:IPR000387 description:Tyrosine specific protein phosphatases domain %0Amethod:InterPro accession:IPR003595 description:Protein-tyrosine phosphatase%2C catalytic %0Amethod:InterPro accession:IPR016130 description:Protein-tyrosine phosphatase%2C active site %0Amethod:Inte…	PTPc
SSTP_0000960300	61869	1.90797	0.717796	2.6581	0.00785829	0.0897663	SSTP_0000960300.1	SSTP_0000960300.1_info=method:InterPro accession:IPR001854 description:Ribosomal protein L29/L35 %0Amethod:InterPro accession:IPR018254 description:Ribosomal protein L29%2C conserved site %0Amethod:InterPro accession:IPR036049 description:Ribosomal protein L29/L35 superfamily	Ribosomal L29 protein
SSTP_0000964100	1505.9	-1.95265	0.734733	-2.65763	0.00786914	NA	SSTP_0000964100.1	SSTP_0000964100.1_info=method:InterPro accession:IPR000276 description:G protein-coupled receptor%2C rhodopsin-like %0Amethod:InterPro accession:IPR017452 description:GPCR%2C rhodopsin-like%2C 7TM %0Amethod:InterPro accession:IPR019427 description:7TM GPCR%2C serpentine receptor class w (Srw)	Serpentine type 7TM GPCR chemoreceptor Srw
SSTP_0000445700	5165.47	-1.81761	0.684119	-2.65686	0.00788713	0.0897663	SSTP_0000445700.1	SSTP_0000445700.1_info=method:InterPro accession:IPR002821 description:Hydantoinase A/oxoprolinase %0Amethod:InterPro accession:IPR003692 description:Hydantoinase B/oxoprolinase %0Amethod:InterPro accession:IPR008040 description:Hydantoinaseoxoprolinase%2C N-terminal	Hydantoinase B/oxoprolinase
SSTP_0000055300	879.858	-2.00106	0.753541	-2.65555	0.00791796	NA	SSTP_0000055300.1	SSTP_0000055300.1_info=method:InterPro accession:IPR000859 description:CUB domain %0Amethod:InterPro accession:IPR002172 description:Low-density lipoprotein (LDL) receptor class A repeat %0Amethod:InterPro accession:IPR035914 description:Spermadhesin%2C CUB domain superfamily	CUB domain
SSTP_0000814700	267.985	-2.31547	0.872025	-2.65528	0.00792431	NA	SSTP_0000814700.1	SSTP_0000814700.1	NA
SSTP_0000591300	543.673	-2.53597	0.955366	-2.65445	0.00794389	NA	SSTP_0000591300.1	SSTP_0000591300.1	NA
SSTP_0000029100	2023.26	-1.90248	0.717209	-2.65261	0.0079871	0.0905205	SSTP_0000029100.1	SSTP_0000029100.1_info=method:InterPro accession:IPR000210 description:BTB/POZ domain %0Amethod:InterPro accession:IPR003131 description:Potassium channel tetramerisation-type BTB domain %0Amethod:InterPro accession:IPR003968 description:Potassium channel%2C voltage dependent%2C Kv %0Amethod:InterPro accession:IPR003975 description:Potassium channel%2C voltage dependent%2C Kv4 %0Amethod:InterPro …	Shal-type voltage-gated potassium channels
SSTP_0000103600	154789	1.84422	0.695818	2.65043	0.00803887	0.0907244	SSTP_0000103600.1	SSTP_0000103600.1_info=method:InterPro accession:IPR001680 description:WD40 repeat %0Amethod:InterPro accession:IPR015943 description:WD40/YVTN repeat-like-containing domain superfamily %0Amethod:InterPro accession:IPR017986 description:WD40-repeat-containing domain %0Amethod:InterPro accession:IPR019775 description:WD40 repeat%2C conserved site %0Amethod:InterPro accession:IPR020472 description:…	guanine nucleotidebinding protein
SSTP_0000865700	598.626	-2.2219	0.838855	-2.64873	0.00807945	NA	SSTP_0000865700.2	SSTP_0000865700.2_info=method:InterPro accession:IPR038830 description:Coiled-coil domain-containing protein 186	Inherit from biNOG: chromosome 10 open reading frame 118
SSTP_0000234800	200.655	-2.32242	0.876918	-2.64839	0.00808758	NA	SSTP_0000234800.1	SSTP_0000234800.1_info=method:InterPro accession:IPR017233 description:WD repeat protein 35 %0Amethod:InterPro accession:IPR024977 description:Anaphase-promoting complex subunit 4%2C WD40 domain %0Amethod:InterPro accession:IPR036322 description:WD40-repeat-containing domain superfamily	WD repeat domain
SSTP_0000290600	874.659	2.15236	0.812755	2.64822	0.00809157	NA	SSTP_0000290600.1	SSTP_0000290600.1_info=method:InterPro accession:IPR000850 description:Adenylate kinase/UMP-CMP kinase %0Amethod:InterPro accession:IPR027417 description:P-loop containing nucleoside triphosphate hydrolase %0Amethod:InterPro accession:IPR033690 description:Adenylate kinase%2C conserved site	Adenylate kinase
SSTP_0000959700	61.2449	3.49083	1.31905	2.64647	0.00813357	NA	SSTP_0000959700.1	SSTP_0000959700.1	NA
SSTP_0000336400	185.959	2.45401	0.927623	2.64548	0.00815753	NA	SSTP_0000336400.1	SSTP_0000336400.1_info=method:InterPro accession:IPR000210 description:BTB/POZ domain %0Amethod:InterPro accession:IPR006652 description:Kelch repeat type 1 %0Amethod:InterPro accession:IPR011333 description:SKP1/BTB/POZ domain superfamily %0Amethod:InterPro accession:IPR011705 description:BTB/Kelch-associated %0Amethod:InterPro accession:IPR015915 description:Kelch-type beta propeller %0Amethod:…	kelch-like
SSTP_0000246900	1793.61	-2.09733	0.793162	-2.64426	0.0081869	NA	SSTP_0000246900.1	SSTP_0000246900.1_info=method:InterPro accession:IPR000008 description:C2 domain %0Amethod:InterPro accession:IPR000159 description:Ras-associating (RA) domain %0Amethod:InterPro accession:IPR000909 description:Phosphatidylinositol-specific phospholipase C%2C X domain %0Amethod:InterPro accession:IPR001192 description:Phosphoinositide phospholipase C family %0Amethod:InterPro accession:IPR001711 …	Pfam:efhand_like
SSTP_0000014300	2094.04	-1.95184	0.738242	-2.6439	0.00819574	0.0917391	SSTP_0000014300.1	SSTP_0000014300.1_info=method:InterPro accession:IPR001873 description:Epithelial sodium channel	Amiloride-sensitive sodium channel
SSTP_0000093500	10124.8	-1.88997	0.714859	-2.64384	0.00819709	0.0917391	SSTP_0000093500.1	SSTP_0000093500.1	SRP40, C-terminal domain
SSTP_0000629400	431.124	-1.99618	0.755448	-2.64238	0.00823267	NA	SSTP_0000629400.2	SSTP_0000629400.2_info=method:InterPro accession:IPR000276 description:G protein-coupled receptor%2C rhodopsin-like %0Amethod:InterPro accession:IPR017452 description:GPCR%2C rhodopsin-like%2C 7TM	Serpentine type 7TM GPCR chemoreceptor Srv
SSTP_0000957900	8112.5	1.83276	0.693673	2.64211	0.00823906	0.0918262	SSTP_0000957900.1	SSTP_0000957900.1_info=method:InterPro accession:IPR000183 description:Ornithine/DAP/Arg decarboxylase %0Amethod:InterPro accession:IPR002433 description:Ornithine decarboxylase %0Amethod:InterPro accession:IPR009006 description:Alanine racemase/group IV decarboxylase%2C C-terminal %0Amethod:InterPro accession:IPR022643 description:Orn/DAP/Arg decarboxylase 2%2C C-terminal %0Amethod:InterPro acce…	Pyridoxal-dependent decarboxylase, C-terminal sheet domain
SSTP_0000372100	334.502	3.53101	1.33713	2.64073	0.00827268	NA	SSTP_0000372100.1	SSTP_0000372100.1_info=method:InterPro accession:IPR011992 description:EF-hand domain pair	alkali, smooth muscle and non-muscle
SSTP_0001255000	7291.95	-1.822	0.690443	-2.63888	0.00831807	0.0923237	SSTP_0001255000.1	SSTP_0001255000.1_info=method:InterPro accession:IPR002110 description:Ankyrin repeat %0Amethod:InterPro accession:IPR020683 description:Ankyrin repeat-containing domain %0Amethod:InterPro accession:IPR028320 description:RelA-associated inhibitor %0Amethod:InterPro accession:IPR036770 description:Ankyrin repeat-containing domain superfamily	Ankyrin repeat
SSTP_0000113400	844.903	1.8669	0.707832	2.63748	0.00835234	NA	SSTP_0000113400.1	SSTP_0000113400.1_info=method:InterPro accession:IPR000760 description:Inositol monophosphatase-like %0Amethod:InterPro accession:IPR020550 description:Inositol monophosphatase%2C conserved site	Inositol monophosphatase family
SSTP_0000881700	3105.1	-2.47959	0.940851	-2.63547	0.00840198	0.0924334	SSTP_0000881700.1	SSTP_0000881700.1	NA
SSTP_0000271200	34.6728	-3.40742	1.29306	-2.63516	0.00840971	NA	SSTP_0000271200.1	SSTP_0000271200.1	Collagenase NC10 and Endostatin
SSTP_0000980000	80761.1	1.89207	0.718115	2.63478	0.00841928	0.0924334	SSTP_0000980000.1	SSTP_0000980000.1_info=method:InterPro accession:IPR001196 description:Ribosomal protein L15%2C conserved site %0Amethod:InterPro accession:IPR021131 description:Ribosomal protein L18e/L15P %0Amethod:InterPro accession:IPR030878 description:Ribosomal protein L15 %0Amethod:InterPro accession:IPR036227 description:Ribosomal L18e/L15P superfamily	Ribosomal protein L18e/L15
SSTP_0000377300	40.587	3.7055	1.40644	2.63467	0.00842202	NA	SSTP_0000377300.1	SSTP_0000377300.1_info=method:InterPro accession:IPR002156 description:Ribonuclease H domain %0Amethod:InterPro accession:IPR012337 description:Ribonuclease H-like superfamily %0Amethod:InterPro accession:IPR036397 description:Ribonuclease H superfamily	Dos2-interacting transcription regulator of RNA-Pol-II
SSTP_0001033000	911.794	-2.00171	0.759787	-2.63457	0.0084244	NA	SSTP_0001033000.1	SSTP_0001033000.1_info=method:InterPro accession:IPR000719 description:Protein kinase domain %0Amethod:InterPro accession:IPR003527 description:Mitogen-activated protein (MAP) kinase%2C conserved site %0Amethod:InterPro accession:IPR008271 description:Serine/threonine-protein kinase%2C active site %0Amethod:InterPro accession:IPR011009 description:Protein kinase-like domain superfamily %0Amethod:…	Protein tyrosine kinase
SSTP_0000634700	4974.53	1.85525	0.704269	2.6343	0.00843119	0.0924334	SSTP_0000634700.1	SSTP_0000634700.1_info=method:InterPro accession:IPR002415 description:H/ACA ribonucleoprotein complex%2C subunit Nhp2%2C eukaryote %0Amethod:InterPro accession:IPR004037 description:Ribosomal protein L7Ae conserved site %0Amethod:InterPro accession:IPR004038 description:Ribosomal protein L7Ae/L30e/S12e/Gadd45 %0Amethod:InterPro accession:IPR018492 description:Ribosomal protein L7Ae/L8/Nhp2 famil…	NHP2 non-histone chromosome protein 2-like 1 (S. cerevisiae)
SSTP_0000087800	546.917	-1.77298	0.673069	-2.63417	0.00843424	NA	SSTP_0000087800.1	SSTP_0000087800.1_info=method:InterPro accession:IPR008962 description:PapD-like superfamily %0Amethod:InterPro accession:IPR013783 description:Immunoglobulin-like fold	NA
SSTP_0000366300	104.329	-2.2427	0.851856	-2.63272	0.00847042	NA	SSTP_0000366300.1	SSTP_0000366300.1_info=method:InterPro accession:IPR004709 description:Na+/H+ exchanger %0Amethod:InterPro accession:IPR006153 description:Cation/H+ exchanger %0Amethod:InterPro accession:IPR018422 description:Cation/H+ exchanger%2C CPA1 family	Sodium hydrogen exchanger
SSTP_0000262200	845.485	-2.05989	0.782781	-2.6315	0.0085009	NA	SSTP_0000262200.1	SSTP_0000262200.1_info=method:InterPro accession:IPR001506 description:Peptidase M12A %0Amethod:InterPro accession:IPR003582 description:ShKT domain %0Amethod:InterPro accession:IPR006026 description:Peptidase%2C metallopeptidase %0Amethod:InterPro accession:IPR024079 description:Metallopeptidase%2C catalytic domain superfamily %0Amethod:InterPro accession:IPR034035 description:Astacin-like metal…	Astacin (Peptidase family M12A)
SSTP_0000910900	794.621	-1.95978	0.744948	-2.63076	0.00851946	NA	SSTP_0000910900.1	SSTP_0000910900.1_info=method:InterPro accession:IPR003929 description:Calcium-activated potassium channel BK%2C alpha subunit %0Amethod:InterPro accession:IPR013099 description:Potassium channel domain	Calcium-activated BK potassium channel alpha subunit
SSTP_0000318800	2982.85	1.80838	0.68774	2.62945	0.00855228	0.0931549	SSTP_0000318800.1	SSTP_0000318800.1_info=method:InterPro accession:IPR002328 description:Alcohol dehydrogenase%2C zinc-type%2C conserved site %0Amethod:InterPro accession:IPR011032 description:GroES-like superfamily %0Amethod:InterPro accession:IPR013149 description:Alcohol dehydrogenase%2C C-terminal %0Amethod:InterPro accession:IPR013154 description:Alcohol dehydrogenase%2C N-terminal %0Amethod:InterPro accessio…	Alcohol dehydrogenase GroES-like domain
SSTP_0000860500	683.965	-2.27094	0.864246	-2.62765	0.00859771	NA	SSTP_0000860500.1	SSTP_0000860500.1	SSTP_0000860500.1
SSTP_0001191200	41091.9	1.86868	0.71124	2.62735	0.00860525	0.0931549	SSTP_0001191200.1	SSTP_0001191200.1_info=method:InterPro accession:IPR000754 description:Ribosomal protein S9 %0Amethod:InterPro accession:IPR014721 description:Ribosomal protein S5 domain 2-type fold%2C subgroup %0Amethod:InterPro accession:IPR020568 description:Ribosomal protein S5 domain 2-type fold %0Amethod:InterPro accession:IPR020574 description:Ribosomal protein S9%2C conserved site	Ribosomal protein S16
SSTP_0000072000	318.411	2.56409	0.976475	2.62586	0.008643	NA	SSTP_0000072000.1	SSTP_0000072000.1_info=method:InterPro accession:IPR000242 description:PTP type protein phosphatase %0Amethod:InterPro accession:IPR000387 description:Tyrosine specific protein phosphatases domain %0Amethod:InterPro accession:IPR000595 description:Cyclic nucleotide-binding domain %0Amethod:InterPro accession:IPR003595 description:Protein-tyrosine phosphatase%2C catalytic %0Amethod:InterPro access…	protein tyrosine phosphatase, receptor type, E
SSTP_0001276200	6497.18	-2.19454	0.836332	-2.62401	0.0086901	0.0931549	SSTP_0001276200.1	SSTP_0001276200.1_info=method:InterPro accession:IPR000330 description:SNF2-related%2C N-terminal domain %0Amethod:InterPro accession:IPR000953 description:Chromo/chromo shadow domain %0Amethod:InterPro accession:IPR001650 description:Helicase%2C C-terminal %0Amethod:InterPro accession:IPR001965 description:Zinc finger%2C PHD-type %0Amethod:InterPro accession:IPR002464 description:DNA/RNA helicas…	CHDNT (NUC034) domain
SSTP_0000040400	608.935	1.79395	0.68375	2.6237	0.00869808	NA	SSTP_0000040400.1	SSTP_0000040400.1_info=method:InterPro accession:IPR002347 description:Short-chain dehydrogenase/reductase SDR %0Amethod:InterPro accession:IPR036291 description:NAD(P)-binding domain superfamily	KR domain
SSTP_0001117000	5898.34	-2.16324	0.825338	-2.62104	0.00876628	0.0931549	SSTP_0001117000.1	SSTP_0001117000.1_info=method:InterPro accession:IPR001611 description:Leucine-rich repeat %0Amethod:InterPro accession:IPR032675 description:Leucine-rich repeat domain superfamily	LRR
SSTP_0000031300	1042.54	2.07658	0.792566	2.62007	0.00879123	NA	SSTP_0000031300.1	SSTP_0000031300.1_info=method:InterPro accession:IPR000845 description:Nucleoside phosphorylase domain %0Amethod:InterPro accession:IPR010044 description:Methylthioadenosine phosphorylase (MTAP) %0Amethod:InterPro accession:IPR035994 description:Nucleoside phosphorylase superfamily	Catalyzes the reversible phosphorylation of S-methyl-5'- thioadenosine (MTA) to adenine and 5-methylthioribose-1-phosphate. Involved in the breakdown of MTA, a major by-product of polyamine biosynthesis. Responsible for the first step in the methionine salvage pathway after MTA has been generated from S- adenosylmethionine. Has broad substrate specificity with 6- aminopurine nucleosides as prefer…
SSTP_0000011500	134.58	3.10453	1.1855	2.61874	0.00882554	NA	SSTP_0000011500.1	SSTP_0000011500.1_info=method:InterPro accession:IPR000242 description:PTP type protein phosphatase %0Amethod:InterPro accession:IPR000387 description:Tyrosine specific protein phosphatases domain %0Amethod:InterPro accession:IPR003595 description:Protein-tyrosine phosphatase%2C catalytic %0Amethod:InterPro accession:IPR016130 description:Protein-tyrosine phosphatase%2C active site %0Amethod:Inte…	PTPc
SSTP_0000160800	9082.54	-2.05202	0.783761	-2.61817	0.00884021	0.0931549	SSTP_0000160800.1	SSTP_0000160800.1_info=method:InterPro accession:IPR001478 description:PDZ domain %0Amethod:InterPro accession:IPR001611 description:Leucine-rich repeat %0Amethod:InterPro accession:IPR003591 description:Leucine-rich repeat%2C typical subtype %0Amethod:InterPro accession:IPR032675 description:Leucine-rich repeat domain superfamily %0Amethod:InterPro accession:IPR036034 description:PDZ superfamily	PDZ domain (Also known as DHR or GLGF)
SSTP_0000161200	40850.9	1.89438	0.723959	2.6167	0.00887837	0.0931549	SSTP_0000161200.1	SSTP_0000161200.1_info=method:InterPro accession:IPR008195 description:Ribosomal protein L34Ae %0Amethod:InterPro accession:IPR018065 description:Ribosomal protein L34e%2C conserved site %0Amethod:InterPro accession:IPR038562 description:Ribosomal protein L34Ae superfamily	ribosomal protein L34
SSTP_0000895300	77035.7	1.85633	0.709496	2.6164	0.00888622	0.0931549	SSTP_0000895300.1	SSTP_0000895300.1_info=method:InterPro accession:IPR000626 description:Ubiquitin domain %0Amethod:InterPro accession:IPR002906 description:Ribosomal protein S27a %0Amethod:InterPro accession:IPR011332 description:Zinc-binding ribosomal protein %0Amethod:InterPro accession:IPR019956 description:Ubiquitin %0Amethod:InterPro accession:IPR029071 description:Ubiquitin-like domain superfamily %0Amethod…	polyubiquitin
SSTP_0000347400	10856.9	1.9141	0.731771	2.6157	0.0089044	0.0931549	SSTP_0000347400.1	SSTP_0000347400.1_info=method:InterPro accession:IPR001534 description:Transthyretin-like %0Amethod:InterPro accession:IPR038479 description:Transthyretin-like superfamily	Transthyretin-like family
SSTP_0000836500	4666.61	-1.77519	0.678801	-2.61519	0.00891787	0.0931549	SSTP_0000836500.1	SSTP_0000836500.1_info=method:InterPro accession:IPR014898 description:Zinc finger%2C C2H2%2C LYAR-type %0Amethod:InterPro accession:IPR019402 description:Frag1/DRAM/Sfk1 %0Amethod:InterPro accession:IPR036236 description:Zinc finger C2H2 superfamily %0Amethod:InterPro accession:IPR039545 description:Post-GPI attachment to proteins factor 2	Ribosomal protein L16p/L10e
SSTP_0000528000	81.2921	3.28132	1.2553	2.61397	0.00894977	NA	SSTP_0000528000.1	SSTP_0000528000.1_info=method:InterPro accession:IPR000718 description:Peptidase M13 %0Amethod:InterPro accession:IPR018497 description:Peptidase M13%2C C-terminal domain %0Amethod:InterPro accession:IPR024079 description:Metallopeptidase%2C catalytic domain superfamily %0Amethod:InterPro accession:IPR042089 description:Peptidase M13%2C domain 2	Peptidase family M13
SSTP_0001235900	3274.5	-2.46803	0.944282	-2.61365	0.00895797	0.0931549	SSTP_0001235900.1	SSTP_0001235900.1_info=method:InterPro accession:IPR029605 description:FAM184 family %0Amethod:InterPro accession:IPR039478 description:Protein FAM184A/B%2C N-terminal	Inherit from biNOG: Family with sequence similarity 184, member A
SSTP_0000747000	4038.59	-1.92107	0.735015	-2.61365	0.00895817	0.0931549	SSTP_0000747000.1	SSTP_0000747000.1_info=method:InterPro accession:IPR022209 description:Pre-mRNA splicing factor	Sex determining protein MOG-3
SSTP_0000834300	62.3751	3.83217	1.46625	2.61359	0.00895971	NA	SSTP_0000834300.1	SSTP_0000834300.1	NA
SSTP_0000339800	119373	1.86164	0.712351	2.61337	0.00896531	0.0931549	SSTP_0000339800.1	SSTP_0000339800.1_info=method:InterPro accession:IPR002136 description:Ribosomal protein L4/L1e %0Amethod:InterPro accession:IPR013000 description:Ribosomal protein L4/L1e%2C eukaryotic/archaeal%2C conserved site %0Amethod:InterPro accession:IPR023574 description:Ribosomal protein L4 domain superfamily %0Amethod:InterPro accession:IPR025755 description:60S ribosomal protein L4%2C C-terminal domain	Ribosomal protein L4/L1 family
SSTP_0001052300	2002.85	-1.99475	0.763432	-2.61288	0.00897837	0.0931549	SSTP_0001052300.1	SSTP_0001052300.1_info=method:InterPro accession:IPR019460 description:Autophagy-related protein 11%2C C-terminal %0Amethod:InterPro accession:IPR040040 description:Autophagy-related protein 11	Autophagy-related protein 11
SSTP_0000629900	15403.7	-1.876	0.71875	-2.61008	0.00905207	0.0931549	SSTP_0000629900.1	SSTP_0000629900.1_info=method:InterPro accession:IPR006020 description:PTB/PI domain %0Amethod:InterPro accession:IPR011993 description:PH-like domain superfamily %0Amethod:InterPro accession:IPR028761 description:Protein disabled	PTB
SSTP_0001258700	447.705	1.90565	0.73067	2.60809	0.00910492	NA	SSTP_0001258700.1	SSTP_0001258700.1_info=method:InterPro accession:IPR001796 description:Dihydrofolate reductase domain %0Amethod:InterPro accession:IPR012259 description:Dihydrofolate reductase %0Amethod:InterPro accession:IPR017925 description:Dihydrofolate reductase conserved site %0Amethod:InterPro accession:IPR024072 description:Dihydrofolate reductase-like domain superfamily	dihydrofolate reductase
SSTP_0001036300	7433.5	-2.12402	0.814914	-2.60644	0.00914894	0.0931549	SSTP_0001036300.1	SSTP_0001036300.1_info=method:InterPro accession:IPR026741 description:Protein strawberry notch %0Amethod:InterPro accession:IPR026937 description:Strawberry notch%2C helicase C domain %0Amethod:InterPro accession:IPR027417 description:P-loop containing nucleoside triphosphate hydrolase %0Amethod:InterPro accession:IPR039187 description:Strawberry notch%2C AAA domain	Inherit from biNOG: Strawberry notch homolog
SSTP_0000362600	14823.9	-1.86669	0.716249	-2.6062	0.00915542	0.0931549	SSTP_0000362600.1	SSTP_0000362600.1_info=method:InterPro accession:IPR000580 description:TSC-22 / Dip / Bun	TSC22 domain family, member 3
SSTP_0000354300	659.305	-1.73086	0.664552	-2.60455	0.0091996	NA	SSTP_0000354300.1	SSTP_0000354300.1_info=method:InterPro accession:IPR000719 description:Protein kinase domain %0Amethod:InterPro accession:IPR001054 description:Adenylyl cyclase class-3/4/guanylyl cyclase %0Amethod:InterPro accession:IPR001245 description:Serine-threonine/tyrosine-protein kinase%2C catalytic domain %0Amethod:InterPro accession:IPR001828 description:Receptor%2C ligand binding region %0Amethod:Inte…	guanylate cyclase
SSTP_0000042300	3847.53	-2.25923	0.867576	-2.60407	0.00921234	0.0931549	SSTP_0000042300.1	SSTP_0000042300.1_info=method:InterPro accession:IPR000237 description:GRIP domain	Viral A-type inclusion protein
SSTP_0000440200	6761.99	-2.6587	1.02218	-2.60101	0.00929499	0.0931549	SSTP_0000440200.1	SSTP_0000440200.1	AHNAK nucleoprotein
SSTP_0001025400	11569.4	2.54615	0.979209	2.60021	0.00931672	0.0931549	SSTP_0001025400.1	SSTP_0001025400.1	SSTP_0001025400.1
SSTP_0001002400	25405.4	-1.82705	0.703058	-2.59872	0.00935733	0.0931549	SSTP_0001002400.3	SSTP_0001002400.3_info=method:InterPro accession:IPR000242 description:PTP type protein phosphatase %0Amethod:InterPro accession:IPR000299 description:FERM domain %0Amethod:InterPro accession:IPR000387 description:Tyrosine specific protein phosphatases domain %0Amethod:InterPro accession:IPR001478 description:PDZ domain %0Amethod:InterPro accession:IPR003595 description:Protein-tyrosine phosphata…	B41
SSTP_0000626300	66.5753	3.45717	1.33047	2.59845	0.00936448	NA	SSTP_0000626300.1	SSTP_0000626300.1_info=method:InterPro accession:IPR040264 description:Uncharacterized protein T15H9.4-like	NA
SSTP_0001129300	2020.47	-2.84539	1.09533	-2.59776	0.00938349	0.0931549	SSTP_0001129300.1	SSTP_0001129300.1_info=method:InterPro accession:IPR001283 description:Cysteine-rich secretory protein-related %0Amethod:InterPro accession:IPR014044 description:CAP domain %0Amethod:InterPro accession:IPR035940 description:CAP superfamily	WSC domain
SSTP_0000848300	927.949	-1.90897	0.734935	-2.59747	0.00939131	NA	SSTP_0000848300.1	SSTP_0000848300.1_info=method:InterPro accession:IPR013087 description:Zinc finger C2H2-type %0Amethod:InterPro accession:IPR036236 description:Zinc finger C2H2 superfamily	Zinc finger protein
SSTP_0000909700	2447.96	-1.75948	0.677551	-2.59682	0.00940905	0.0931549	SSTP_0000909700.1	SSTP_0000909700.1_info=method:InterPro accession:IPR001849 description:Pleckstrin homology domain %0Amethod:InterPro accession:IPR001936 description:Ras GTPase-activating domain %0Amethod:InterPro accession:IPR008936 description:Rho GTPase activation protein %0Amethod:InterPro accession:IPR011993 description:PH-like domain superfamily	RasGAP
SSTP_0000413700	808.875	-2.11676	0.815624	-2.59526	0.00945188	NA	SSTP_0000413700.1	SSTP_0000413700.1_info=method:InterPro accession:IPR000837 description:AP-1 transcription factor %0Amethod:InterPro accession:IPR004827 description:Basic-leucine zipper domain	SSTP_0000413700.1
SSTP_0000310500	5580.88	-1.96308	0.756769	-2.59403	0.00948574	0.0931549	SSTP_0000310500.2	SSTP_0000310500.2_info=method:InterPro accession:IPR000718 description:Peptidase M13 %0Amethod:InterPro accession:IPR008753 description:Peptidase M13%2C N-terminal domain %0Amethod:InterPro accession:IPR018497 description:Peptidase M13%2C C-terminal domain %0Amethod:InterPro accession:IPR024079 description:Metallopeptidase%2C catalytic domain superfamily %0Amethod:InterPro accession:IPR030082 des…	Peptidase family M13
SSTP_0001219300	3475.5	-1.92933	0.744032	-2.59307	0.00951222	0.0931549	SSTP_0001219300.1	SSTP_0001219300.1_info=method:InterPro accession:IPR000971 description:Globin %0Amethod:InterPro accession:IPR009050 description:Globin-like superfamily %0Amethod:InterPro accession:IPR012292 description:Globin/Protoglobin	Globin
SSTP_0000823300	108468	1.83256	0.706821	2.59268	0.00952304	0.0931549	SSTP_0000823300.1	SSTP_0000823300.1_info=method:InterPro accession:IPR000194 description:ATPase%2C F1/V1/A1 complex%2C alpha/beta subunit%2C nucleotide-binding domain %0Amethod:InterPro accession:IPR003593 description:AAA+ ATPase domain %0Amethod:InterPro accession:IPR004100 description:ATPase%2C F1/V1/A1 complex%2C alpha/beta subunit%2C N-terminal domain %0Amethod:InterPro accession:IPR005722 description:ATP synt…	produces ATP from ADP in the presence of a proton gradient across the membrane
SSTP_0000472400	3472.51	-1.73063	0.667554	-2.5925	0.00952806	0.0931549	SSTP_0000472400.1	SSTP_0000472400.1_info=method:InterPro accession:IPR002112 description:Transcription factor Jun %0Amethod:InterPro accession:IPR004827 description:Basic-leucine zipper domain	jun proto-oncogene
SSTP_0000808000	1657.39	1.83128	0.706457	2.59221	0.00953623	NA	SSTP_0000808000.1	SSTP_0000808000.1_info=method:InterPro accession:IPR010357 description:Domain of unknown function DUF953%2C thioredoxin-like %0Amethod:InterPro accession:IPR036249 description:Thioredoxin-like superfamily	Eukaryotic protein of unknown function (DUF953)
SSTP_0000917000	4715.02	1.80428	0.696052	2.59217	0.00953739	0.0931549	SSTP_0000917000.1	SSTP_0000917000.1_info=method:InterPro accession:IPR001901 description:Protein translocase complex%2C SecE/Sec61-gamma subunit %0Amethod:InterPro accession:IPR008158 description:Protein translocase SEC61 complex%2C gamma subunit %0Amethod:InterPro accession:IPR023391 description:Protein translocase SecE domain superfamily	SecE/Sec61-gamma subunits of protein translocation complex
SSTP_0000767200	8458.82	-1.91594	0.73955	-2.59068	0.00957861	0.0931549	SSTP_0000767200.2	SSTP_0000767200.2_info=method:InterPro accession:IPR001611 description:Leucine-rich repeat %0Amethod:InterPro accession:IPR001810 description:F-box domain %0Amethod:InterPro accession:IPR006553 description:Leucine-rich repeat%2C cysteine-containing subtype %0Amethod:InterPro accession:IPR032675 description:Leucine-rich repeat domain superfamily %0Amethod:InterPro accession:IPR036047 description:F…	LRR_CC
SSTP_0000562300	9704.54	-1.80923	0.698406	-2.59052	0.00958324	0.0931549	SSTP_0000562300.2	SSTP_0000562300.2_info=method:InterPro accession:IPR006775 description:Glycosyl-hydrolase family 116%2C catalytic region %0Amethod:InterPro accession:IPR008928 description:Six-hairpin glycosidase superfamily %0Amethod:InterPro accession:IPR012341 description:Six-hairpin glycosidase-like superfamily %0Amethod:InterPro accession:IPR014551 description:Beta-glucosidase GBA2-type %0Amethod:InterPro ac…	Non-lysosomal glucosylceramidase that catalyzes the conversion of glucosylceramide to free glucose and ceramide (By similarity)
SSTP_0000734800	222.981	2.74838	1.06107	2.59021	0.00959183	NA	SSTP_0000734800.1	SSTP_0000734800.1_info=method:InterPro accession:IPR002921 description:Fungal lipase-like domain %0Amethod:InterPro accession:IPR029058 description:Alpha/Beta hydrolase fold	Lipase (class 3)
SSTP_0000848400	6266.99	-1.85639	0.716707	-2.59017	0.00959277	0.0931549	SSTP_0000848400.2	SSTP_0000848400.2_info=method:InterPro accession:IPR001478 description:PDZ domain %0Amethod:InterPro accession:IPR036034 description:PDZ superfamily	PDZ domain (Also known as DHR or GLGF)
SSTP_0000216600	3398.62	-1.864	0.719665	-2.59009	0.0095952	0.0931549	SSTP_0000216600.1	SSTP_0000216600.1	SSTP_0000216600.1
SSTP_0000696900	13154.1	-1.90405	0.735247	-2.58967	0.00960682	0.0931549	SSTP_0000696900.1	SSTP_0000696900.1_info=method:InterPro accession:IPR000159 description:Ras-associating (RA) domain %0Amethod:InterPro accession:IPR000756 description:Diacylglycerol kinase%2C accessory domain %0Amethod:InterPro accession:IPR001206 description:Diacylglycerol kinase%2C catalytic domain %0Amethod:InterPro accession:IPR002219 description:Protein kinase C-like%2C phorbol ester/diacylglycerol-binding d…	Diacylglycerol kinase accessory domain
SSTP_0000790100	626.217	1.98251	0.766082	2.58785	0.00965757	NA	SSTP_0000790100.1	SSTP_0000790100.1_info=method:InterPro accession:IPR009071 description:High mobility group box domain %0Amethod:InterPro accession:IPR036910 description:High mobility group box domain superfamily	HMG (high mobility group) box
SSTP_0000282300	1057.4	1.78171	0.688572	2.58755	0.00966624	NA	SSTP_0000282300.1	SSTP_0000282300.1_info=method:InterPro accession:IPR001911 description:Ribosomal protein S21	Ribosomal protein S21
SSTP_0000368900	3567.77	-1.87266	0.723773	-2.58735	0.00967163	0.0933727	SSTP_0000368900.2	SSTP_0000368900.2_info=method:InterPro accession:IPR000047 description:Helix-turn-helix motif %0Amethod:InterPro accession:IPR001356 description:Homeobox domain %0Amethod:InterPro accession:IPR009057 description:Homeobox-like domain superfamily %0Amethod:InterPro accession:IPR017970 description:Homeobox%2C conserved site %0Amethod:InterPro accession:IPR020479 description:Homeobox domain%2C metazoa	Homeobox domain
SSTP_0001208200	15449.1	-1.90284	0.735715	-2.58639	0.0096988	0.0933727	SSTP_0001208200.1	SSTP_0001208200.1_info=method:InterPro accession:IPR004012 description:RUN domain %0Amethod:InterPro accession:IPR037213 description:RUN domain superfamily	RUN
SSTP_0000593200	3479.75	-2.08779	0.807887	-2.58426	0.00975873	0.0935191	SSTP_0000593200.1	SSTP_0000593200.1_info=method:InterPro accession:IPR000953 description:Chromo/chromo shadow domain %0Amethod:InterPro accession:IPR016197 description:Chromo-like domain superfamily %0Amethod:InterPro accession:IPR023780 description:Chromo domain	Zinc finger protein
SSTP_0000996900	12445.4	-1.79331	0.69448	-2.58223	0.00981632	0.0935191	SSTP_0000996900.1	SSTP_0000996900.1_info=method:InterPro accession:IPR000306 description:FYVE zinc finger %0Amethod:InterPro accession:IPR011011 description:Zinc finger%2C FYVE/PHD-type %0Amethod:InterPro accession:IPR013083 description:Zinc finger%2C RING/FYVE/PHD-type %0Amethod:InterPro accession:IPR017455 description:Zinc finger%2C FYVE-related	Negative regulator of epidermal growth factor receptor (EGFR) signaling (By similarity)
SSTP_0000344100	78145.7	1.80553	0.699417	2.58149	0.00983762	0.0935191	SSTP_0000344100.1	SSTP_0000344100.1_info=method:InterPro accession:IPR001515 description:Ribosomal protein L32e %0Amethod:InterPro accession:IPR018263 description:Ribosomal protein L32e%2C conserved site %0Amethod:InterPro accession:IPR036351 description:Ribosomal protein L32e superfamily	Ribosomal protein L32
SSTP_0000097100	5809.55	1.77586	0.688335	2.57993	0.00988201	0.0935191	SSTP_0000097100.2	SSTP_0000097100.2_info=method:InterPro accession:IPR000424 description:Primosome PriB/single-strand DNA-binding %0Amethod:InterPro accession:IPR011344 description:Single-stranded DNA-binding protein %0Amethod:InterPro accession:IPR012340 description:Nucleic acid-binding%2C OB-fold	Single-stranded DNA-binding protein
SSTP_0001235300	431.906	-1.89157	0.733416	-2.57913	0.00990497	NA	SSTP_0001235300.1	SSTP_0001235300.1_info=method:InterPro accession:IPR001752 description:Kinesin motor domain %0Amethod:InterPro accession:IPR019821 description:Kinesin motor domain%2C conserved site %0Amethod:InterPro accession:IPR027325 description:Kinesin-like protein KIFC3-like %0Amethod:InterPro accession:IPR027417 description:P-loop containing nucleoside triphosphate hydrolase %0Amethod:InterPro accession:IP…	Kinesin motor domain
SSTP_0000249900	5448.71	2.02867	0.786733	2.5786	0.00992012	0.0935191	SSTP_0000249900.1	SSTP_0000249900.1_info=method:InterPro accession:IPR003703 description:Acyl-CoA thioesterase %0Amethod:InterPro accession:IPR011032 description:GroES-like superfamily %0Amethod:InterPro accession:IPR018369 description:Chaperonin GroES%2C conserved site %0Amethod:InterPro accession:IPR020818 description:GroES chaperonin family %0Amethod:InterPro accession:IPR029069 description:HotDog domain superf…	Acyl-CoA thioesterase
SSTP_0000760300	97496.8	1.83455	0.711478	2.5785	0.00992291	0.0935191	SSTP_0000760300.1	SSTP_0000760300.1_info=method:InterPro accession:IPR001567 description:Peptidase M3A/M3B catalytic domain %0Amethod:InterPro accession:IPR001892 description:Ribosomal protein S13 %0Amethod:InterPro accession:IPR010979 description:Ribosomal protein S13-like%2C H2TH %0Amethod:InterPro accession:IPR018269 description:Ribosomal protein S13%2C conserved site %0Amethod:InterPro accession:IPR024077 desc…	Peptidase family M3
SSTP_0000938700	41.104	2.6549	1.03018	2.57712	0.00996267	NA	SSTP_0000938700.1	SSTP_0000938700.1	NA
SSTP_0000686600	228.872	3.14414	1.22072	2.57564	0.0100055	NA	SSTP_0000686600.1	SSTP_0000686600.1	SSTP_0000686600.1
SSTP_0000088900	2850.47	1.82704	0.709657	2.57453	0.0100375	0.0942685	SSTP_0000088900.1	SSTP_0000088900.1_info=method:InterPro accession:IPR018450 description:Romo1/Mgr2	Reactive mitochondrial oxygen species modulator 1
SSTP_0000691300	1069.55	-1.78231	0.692534	-2.57361	0.0100644	NA	SSTP_0000691300.1	SSTP_0000691300.1	Inherit from biNOG: chondroitin sulfate proteoglycan
SSTP_0000769000	3030.35	-1.83639	0.714191	-2.57128	0.0101322	0.0946505	SSTP_0000769000.1	SSTP_0000769000.1_info=method:InterPro accession:IPR001132 description:SMAD domain%2C Dwarfin-type %0Amethod:InterPro accession:IPR003619 description:MAD homology 1%2C Dwarfin-type %0Amethod:InterPro accession:IPR008984 description:SMAD/FHA domain superfamily %0Amethod:InterPro accession:IPR013019 description:MAD homology%2C MH1 %0Amethod:InterPro accession:IPR013790 description:Dwarfin %0Amethod…	DWA
SSTP_0001130500	212.656	-2.08491	0.810953	-2.57094	0.0101424	NA	SSTP_0001130500.1	SSTP_0001130500.1_info=method:InterPro accession:IPR000001 description:Kringle %0Amethod:InterPro accession:IPR001254 description:Serine proteases%2C trypsin domain %0Amethod:InterPro accession:IPR001304 description:C-type lectin-like %0Amethod:InterPro accession:IPR001314 description:Peptidase S1A%2C chymotrypsin family %0Amethod:InterPro accession:IPR002172 description:Low-density lipoprotein (…	KR
SSTP_0000594000	3251.04	-1.93665	0.753651	-2.5697	0.0101788	0.0946505	SSTP_0000594000.1	SSTP_0000594000.1	SSTP_0000594000.1
SSTP_0000645800	7983.06	2.03255	0.791022	2.56952	0.0101839	0.0946505	SSTP_0000645800.1	SSTP_0000645800.1_info=method:InterPro accession:IPR002486 description:Nematode cuticle collagen%2C N-terminal	collagen, type IV, alpha
SSTP_0000940400	245.874	-1.958	0.762367	-2.56832	0.0102193	NA	SSTP_0000940400.1	SSTP_0000940400.1_info=method:InterPro accession:IPR001650 description:Helicase%2C C-terminal %0Amethod:InterPro accession:IPR004589 description:DNA helicase%2C ATP-dependent%2C RecQ type %0Amethod:InterPro accession:IPR011545 description:DEAD/DEAH box helicase domain %0Amethod:InterPro accession:IPR014001 description:Helicase superfamily 1/2%2C ATP-binding domain %0Amethod:InterPro accession:IPR…	DNA helicase that may play a role in the repair of DNA that is damaged by ultraviolet light or other mutagens. Exhibits a magnesium-dependent ATP-dependent DNA-helicase activity that unwinds single- and double-stranded DNA in a 3'-5' direction (By similarity)
SSTP_0000085800	48546.3	2.29043	0.893349	2.56387	0.0103513	0.0958744	SSTP_0000085800.1	SSTP_0000085800.1_info=method:InterPro accession:IPR008597 description:Invertebrate-type lysozyme %0Amethod:InterPro accession:IPR023346 description:Lysozyme-like domain superfamily	Destabilase
SSTP_0000593400	10157.3	-2.28929	0.894539	-2.55918	0.0104918	0.0968422	SSTP_0000593400.1	SSTP_0000593400.1_info=method:InterPro accession:IPR000719 description:Protein kinase domain %0Amethod:InterPro accession:IPR008271 description:Serine/threonine-protein kinase%2C active site %0Amethod:InterPro accession:IPR011009 description:Protein kinase-like domain superfamily %0Amethod:InterPro accession:IPR017441 description:Protein kinase%2C ATP binding site %0Amethod:InterPro accession:IPR…	Domain of unknown function (DUF3543)
SSTP_0001075600	874.054	-2.06577	0.807652	-2.55774	0.0105354	NA	SSTP_0001075600.1	SSTP_0001075600.1_info=method:InterPro accession:IPR001356 description:Homeobox domain %0Amethod:InterPro accession:IPR009057 description:Homeobox-like domain superfamily %0Amethod:InterPro accession:IPR017970 description:Homeobox%2C conserved site	Homeobox domain
SSTP_0000238800	295.554	2.71061	1.05985	2.55754	0.0105415	NA	SSTP_0000238800.1	SSTP_0000238800.1_info=method:InterPro accession:IPR001507 description:Zona pellucida domain	Zona pellucida-like domain
SSTP_0000329900	19454.6	-1.87138	0.732412	-2.5551	0.0106158	0.0974455	SSTP_0000329900.1	SSTP_0000329900.1_info=method:InterPro accession:IPR019087 description:Mediator of RNA polymerase II transcription subunit 15	Mediator complex subunit 15
SSTP_0000679800	361.323	1.97039	0.771162	2.55509	0.0106162	NA	SSTP_0000679800.1	SSTP_0000679800.1_info=method:InterPro accession:IPR000242 description:PTP type protein phosphatase %0Amethod:InterPro accession:IPR000387 description:Tyrosine specific protein phosphatases domain %0Amethod:InterPro accession:IPR003595 description:Protein-tyrosine phosphatase%2C catalytic %0Amethod:InterPro accession:IPR016130 description:Protein-tyrosine phosphatase%2C active site %0Amethod:Inte…	Protein tyrosine phosphatase receptor type
SSTP_0001228900	15987.9	2.14419	0.839906	2.5529	0.0106831	0.0974455	SSTP_0001228900.1	SSTP_0001228900.1_info=method:InterPro accession:IPR012674 description:Calycin	SSTP_0001228900.1
SSTP_0000426100	83.4465	2.25794	0.884597	2.5525	0.0106951	NA	SSTP_0000426100.1	SSTP_0000426100.1_info=method:InterPro accession:IPR001128 description:Cytochrome P450 %0Amethod:InterPro accession:IPR002403 description:Cytochrome P450%2C E-class%2C group IV %0Amethod:InterPro accession:IPR017972 description:Cytochrome P450%2C conserved site %0Amethod:InterPro accession:IPR036396 description:Cytochrome P450 superfamily	Cytochrome P450
SSTP_0001123900	2823	-2.13044	0.834829	-2.55195	0.0107122	0.0974455	SSTP_0001123900.3	SSTP_0001123900.3_info=method:InterPro accession:IPR001194 description:cDENN domain %0Amethod:InterPro accession:IPR005112 description:dDENN domain %0Amethod:InterPro accession:IPR005113 description:uDENN domain %0Amethod:InterPro accession:IPR037516 description:Tripartite DENN domain %0Amethod:InterPro accession:IPR039980 description:MAP kinase-activating death domain protein	uDENN domain
SSTP_0000213800	5982.09	1.82233	0.714334	2.55109	0.0107385	0.0974455	SSTP_0000213800.1	SSTP_0000213800.1_info=method:InterPro accession:IPR002108 description:Actin-depolymerising factor homology domain %0Amethod:InterPro accession:IPR017904 description:ADF/Cofilin %0Amethod:InterPro accession:IPR029006 description:ADF-H/Gelsolin-like domain superfamily	ADF
SSTP_0000428100	67155	1.84565	0.723502	2.551	0.0107416	0.0974455	SSTP_0000428100.1	SSTP_0000428100.1_info=method:InterPro accession:IPR000194 description:ATPase%2C F1/V1/A1 complex%2C alpha/beta subunit%2C nucleotide-binding domain %0Amethod:InterPro accession:IPR000793 description:ATP synthase%2C alpha subunit%2C C-terminal %0Amethod:InterPro accession:IPR004100 description:ATPase%2C F1/V1/A1 complex%2C alpha/beta subunit%2C N-terminal domain %0Amethod:InterPro accession:IPR00…	produces ATP from ADP in the presence of a proton gradient across the membrane
SSTP_0001230000	878.037	-1.93206	0.757517	-2.55052	0.0107562	NA	SSTP_0001230000.1	SSTP_0001230000.1_info=method:InterPro accession:IPR001828 description:Receptor%2C ligand binding region %0Amethod:InterPro accession:IPR002455 description:GPCR family 3%2C GABA-B receptor %0Amethod:InterPro accession:IPR017978 description:GPCR family 3%2C C-terminal %0Amethod:InterPro accession:IPR017979 description:GPCR%2C family 3%2C conserved site %0Amethod:InterPro accession:IPR023298 descri…	7 transmembrane sweet-taste receptor of 3 GCPR
SSTP_0000260900	35303.6	2.09571	0.822076	2.54928	0.0107945	0.0974455	SSTP_0000260900.1	SSTP_0000260900.1	SSTP_0000260900.1
SSTP_0000319400	3824.69	1.80874	0.709753	2.54841	0.0108215	0.0974455	SSTP_0000319400.1	SSTP_0000319400.1	SSTP_0000319400.1
SSTP_0000859500	2229.21	-1.78609	0.701393	-2.54649	0.0108812	0.0974455	SSTP_0000859500.1	SSTP_0000859500.1_info=method:InterPro accession:IPR009071 description:High mobility group box domain %0Amethod:InterPro accession:IPR036910 description:High mobility group box domain superfamily	HMG (high mobility group) box
SSTP_0000878000	6445.99	-1.8641	0.732049	-2.54641	0.0108837	0.0974455	SSTP_0000878000.1	SSTP_0000878000.1_info=method:InterPro accession:IPR001025 description:Bromo adjacent homology (BAH) domain %0Amethod:InterPro accession:IPR001487 description:Bromodomain %0Amethod:InterPro accession:IPR009071 description:High mobility group box domain %0Amethod:InterPro accession:IPR013087 description:Zinc finger C2H2-type %0Amethod:InterPro accession:IPR018359 description:Bromodomain%2C conserv…	BAH
SSTP_0001058000	1526.53	-2.1657	0.850866	-2.54529	0.0109186	NA	SSTP_0001058000.1	SSTP_0001058000.1_info=method:InterPro accession:IPR001873 description:Epithelial sodium channel %0Amethod:InterPro accession:IPR020903 description:Epithelial sodium channel%2C conserved site	Amiloride-sensitive sodium channel
SSTP_0000926300	522.01	1.68469	0.662163	2.54423	0.010952	NA	SSTP_0000926300.1	SSTP_0000926300.1_info=method:InterPro accession:IPR002229 description:Blood group Rhesus C/E/D polypeptide %0Amethod:InterPro accession:IPR024041 description:Ammonium transporter AmtB-like domain %0Amethod:InterPro accession:IPR029020 description:Ammonium/urea transporter	Ammonium Transporter Family
SSTP_0001184700	107420	1.77726	0.698674	2.54377	0.0109664	0.0978599	SSTP_0001184700.1	SSTP_0001184700.1_info=method:InterPro accession:IPR002132 description:Ribosomal protein L5 %0Amethod:InterPro accession:IPR020929 description:Ribosomal protein L5%2C conserved site %0Amethod:InterPro accession:IPR022803 description:Ribosomal protein L5 domain superfamily %0Amethod:InterPro accession:IPR031309 description:Ribosomal protein L5%2C C-terminal %0Amethod:InterPro accession:IPR031310 d…	ribosomal L5P family C-terminus
SSTP_0000822500	1059.21	1.70538	0.670848	2.54212	0.0110182	NA	SSTP_0000822500.1	SSTP_0000822500.1_info=method:InterPro accession:IPR007834 description:DSS1/SEM1	NA
SSTP_0000776700	1706.22	1.91221	0.752302	2.54181	0.0110282	NA	SSTP_0000776700.1	SSTP_0000776700.1_info=method:InterPro accession:IPR003231 description:Acyl carrier protein (ACP) %0Amethod:InterPro accession:IPR006162 description:Phosphopantetheine attachment site %0Amethod:InterPro accession:IPR009081 description:Phosphopantetheine binding ACP domain %0Amethod:InterPro accession:IPR036736 description:ACP-like superfamily	Carrier of the growing fatty acid chain in fatty acid biosynthesis (By similarity)
SSTP_0000739400	10172.6	-1.87326	0.737122	-2.54132	0.0110435	0.0979666	SSTP_0000739400.1	SSTP_0000739400.1_info=method:InterPro accession:IPR000331 description:Rap GTPase activating protein domain %0Amethod:InterPro accession:IPR001478 description:PDZ domain %0Amethod:InterPro accession:IPR035974 description:Rap/Ran-GAP superfamily %0Amethod:InterPro accession:IPR036034 description:PDZ superfamily	Rap/ran-GAP
SSTP_0000242900	59737.8	1.74809	0.68808	2.54054	0.0110682	0.0979666	SSTP_0000242900.1	SSTP_0000242900.1_info=method:InterPro accession:IPR000054 description:Ribosomal protein L31e %0Amethod:InterPro accession:IPR020052 description:Ribosomal protein L31e%2C conserved site %0Amethod:InterPro accession:IPR023621 description:Ribosomal protein L31e domain superfamily	Ribosomal protein L31e
SSTP_0000357000	5390.65	-1.88512	0.742198	-2.53992	0.0110878	0.0979666	SSTP_0000357000.1	SSTP_0000357000.1	Inherit from biNOG: Trafficking protein, kinesin binding
SSTP_0001211500	397.91	2.75566	1.08506	2.53963	0.011097	NA	SSTP_0001211500.1	SSTP_0001211500.1	NA
SSTP_0000238500	1408.18	2.58897	1.02038	2.53726	0.0111723	NA	SSTP_0000238500.1	SSTP_0000238500.1_info=method:InterPro accession:IPR016699 description:Acid ceramidase-like %0Amethod:InterPro accession:IPR029130 description:Acid ceramidase%2C N-terminal %0Amethod:InterPro accession:IPR029132 description:Choloylglycine hydrolase/NAAA C-terminal	Linear amide C-N hydrolases, choloylglycine hydrolase family
SSTP_0000935400	7640.92	1.82283	0.718518	2.53693	0.0111829	0.0984829	SSTP_0000935400.1	SSTP_0000935400.1_info=method:InterPro accession:IPR002486 description:Nematode cuticle collagen%2C N-terminal %0Amethod:InterPro accession:IPR008160 description:Collagen triple helix repeat	collagen, type IV, alpha
SSTP_0001056800	158.948	-2.62795	1.03658	-2.5352	0.0112382	NA	SSTP_0001056800.1	SSTP_0001056800.1_info=method:InterPro accession:IPR004821 description:Cytidyltransferase-like domain %0Amethod:InterPro accession:IPR014729 description:Rossmann-like alpha/beta/alpha sandwich fold	Cytidylyltransferase
SSTP_0001155100	1033.47	-1.93371	0.762879	-2.53476	0.0112526	NA	SSTP_0001155100.1	SSTP_0001155100.1	SSTP_0001155100.1
SSTP_0000396100	5763.66	-2.2084	0.871248	-2.53475	0.0112528	0.0984955	SSTP_0000396100.1	SSTP_0000396100.1_info=method:InterPro accession:IPR000719 description:Protein kinase domain %0Amethod:InterPro accession:IPR008271 description:Serine/threonine-protein kinase%2C active site %0Amethod:InterPro accession:IPR011009 description:Protein kinase-like domain superfamily %0Amethod:InterPro accession:IPR024678 description:Serine/threonine-protein kinase OSR1/WNK%2C CCT domain	Oxidative-stress-responsive kinase 1 C terminal
SSTP_0000798300	82040	1.74644	0.689199	2.53401	0.0112767	0.0984955	SSTP_0000798300.1	SSTP_0000798300.1_info=method:InterPro accession:IPR002784 description:Ribosomal protein L14e domain %0Amethod:InterPro accession:IPR008991 description:Translation protein SH3-like domain superfamily %0Amethod:InterPro accession:IPR014722 description:Ribosomal protein L2%2C domain 2 %0Amethod:InterPro accession:IPR039660 description:Ribosomal protein L14 %0Amethod:InterPro accession:IPR041985 des…	Ribosomal protein L14
SSTP_0000759000	54646.1	1.74465	0.688645	2.53346	0.0112943	0.0984955	SSTP_0000759000.1	SSTP_0000759000.1_info=method:InterPro accession:IPR001884 description:Translation elongation factor IF5A-like %0Amethod:InterPro accession:IPR008991 description:Translation protein SH3-like domain superfamily %0Amethod:InterPro accession:IPR012340 description:Nucleic acid-binding%2C OB-fold %0Amethod:InterPro accession:IPR013185 description:Translation elongation factor%2C KOW-like %0Amethod:Int…	Eukaryotic elongation factor 5A hypusine, DNA-binding OB fold
SSTP_0001172300	37486.5	-1.95339	0.772039	-2.53017	0.0114008	0.0987162	SSTP_0001172300.1	SSTP_0001172300.1_info=method:InterPro accession:IPR000536 description:Nuclear hormone receptor%2C ligand-binding domain %0Amethod:InterPro accession:IPR001628 description:Zinc finger%2C nuclear hormone receptor-type %0Amethod:InterPro accession:IPR013088 description:Zinc finger%2C NHR/GATA-type %0Amethod:InterPro accession:IPR035500 description:Nuclear hormone receptor-like domain superfamily	ZnF_C4
SSTP_0000648500	72.3466	-3.22434	1.27459	-2.52972	0.0114155	NA	SSTP_0000648500.1	SSTP_0000648500.1	NA
SSTP_0000403200	334.361	-2.15541	0.852544	-2.52821	0.0114646	NA	SSTP_0000403200.1	SSTP_0000403200.1_info=method:InterPro accession:IPR019332 description:Organic solute carrier protein 1	organic solute carrier partner 1
SSTP_0000187600	4988.91	-1.96779	0.778417	-2.52794	0.0114735	0.0987162	SSTP_0000187600.1	SSTP_0000187600.1_info=method:InterPro accession:IPR001806 description:Small GTPase %0Amethod:InterPro accession:IPR020849 description:Small GTPase superfamily%2C Ras-type %0Amethod:InterPro accession:IPR027417 description:P-loop containing nucleoside triphosphate hydrolase	Miro-like protein
SSTP_0001023300	3221.72	1.78132	0.704748	2.5276	0.0114845	0.0987162	SSTP_0001023300.1	SSTP_0001023300.1_info=method:InterPro accession:IPR001079 description:Galectin%2C carbohydrate recognition domain %0Amethod:InterPro accession:IPR013320 description:Concanavalin A-like lectin/glucanase domain superfamily	GLECT
SSTP_0001021500	910.953	-1.98428	0.785171	-2.5272	0.0114977	NA	SSTP_0001021500.1	SSTP_0001021500.1_info=method:InterPro accession:IPR026160 description:Resistance to inhibitors of cholinesterase protein 3 %0Amethod:InterPro accession:IPR032763 description:Resistance to inhibitors of cholinesterase protein 3%2C N-terminal	SSTP_0001021500.1
SSTP_0000103300	9051.79	-1.81039	0.716555	-2.52651	0.0115201	0.0987162	SSTP_0000103300.2	SSTP_0000103300.2_info=method:InterPro accession:IPR001164 description:Arf GTPase activating protein %0Amethod:InterPro accession:IPR001806 description:Small GTPase %0Amethod:InterPro accession:IPR001849 description:Pleckstrin homology domain %0Amethod:InterPro accession:IPR002110 description:Ankyrin repeat %0Amethod:InterPro accession:IPR020683 description:Ankyrin repeat-containing domain %0Amet…	ArfGap
SSTP_0000213300	141986	1.75147	0.693261	2.52642	0.0115232	0.0987162	SSTP_0000213300.1	SSTP_0000213300.1_info=method:InterPro accession:IPR001047 description:Ribosomal protein S8e %0Amethod:InterPro accession:IPR018283 description:Ribosomal protein S8e%2C conserved site %0Amethod:InterPro accession:IPR022309 description:Ribosomal protein S8e/ribosomal biogenesis NSA2	40S ribosomal protein S8
SSTP_0001152000	67.1825	2.88437	1.14191	2.52591	0.0115398	NA	SSTP_0001152000.1	SSTP_0001152000.1_info=method:InterPro accession:IPR021852 description:Domain of unknown function DUF3456	TLR4 regulator and MIR-interacting MSAP
SSTP_0000504500	3272.22	1.75169	0.694364	2.52273	0.0116448	0.0987162	SSTP_0000504500.1	SSTP_0000504500.1	Elongation factor Tu C-terminal domain
SSTP_0001262200	10555.2	-1.7471	0.692722	-2.52208	0.0116663	0.0987162	SSTP_0001262200.1	SSTP_0001262200.1_info=method:InterPro accession:IPR000719 description:Protein kinase domain %0Amethod:InterPro accession:IPR008271 description:Serine/threonine-protein kinase%2C active site %0Amethod:InterPro accession:IPR011009 description:Protein kinase-like domain superfamily %0Amethod:InterPro accession:IPR017441 description:Protein kinase%2C ATP binding site	S_TKc
SSTP_0001246200	11581	-1.76442	0.699739	-2.52153	0.0116845	0.0987162	SSTP_0001246200.1	SSTP_0001246200.1_info=method:InterPro accession:IPR000418 description:Ets domain %0Amethod:InterPro accession:IPR003118 description:Pointed domain %0Amethod:InterPro accession:IPR013761 description:Sterile alpha motif/pointed domain superfamily %0Amethod:InterPro accession:IPR036388 description:Winged helix-like DNA-binding domain superfamily %0Amethod:InterPro accession:IPR036390 description:Wi…	SAM_PNT
SSTP_0001003100	107907	1.74491	0.692066	2.52131	0.0116919	0.0987162	SSTP_0001003100.1	SSTP_0001003100.1_info=method:InterPro accession:IPR001380 description:Ribosomal protein L13e %0Amethod:InterPro accession:IPR018256 description:Ribosomal protein L13e%2C conserved site	60S ribosomal protein L13
SSTP_0000272200	351.415	3.13925	1.24524	2.52099	0.0117024	NA	SSTP_0000272200.1	SSTP_0000272200.1	NA
SSTP_0000797400	1373.76	-1.8548	0.735975	-2.52019	0.0117291	NA	SSTP_0000797400.1	SSTP_0000797400.1_info=method:InterPro accession:IPR001841 description:Zinc finger%2C RING-type %0Amethod:InterPro accession:IPR013083 description:Zinc finger%2C RING/FYVE/PHD-type	Zinc finger, C3HC4 type (RING finger)
SSTP_0000175500	3616.79	-1.84156	0.730744	-2.52011	0.0117318	0.0987162	SSTP_0000175500.2	SSTP_0000175500.2_info=method:InterPro accession:IPR000198 description:Rho GTPase-activating protein domain %0Amethod:InterPro accession:IPR001849 description:Pleckstrin homology domain %0Amethod:InterPro accession:IPR008936 description:Rho GTPase activation protein %0Amethod:InterPro accession:IPR011993 description:PH-like domain superfamily	RhoGAP
SSTP_0000260100	16886.3	-1.80067	0.714762	-2.51926	0.0117603	0.0987162	SSTP_0000260100.2	SSTP_0000260100.2_info=method:InterPro accession:IPR002151 description:Kinesin light chain %0Amethod:InterPro accession:IPR011990 description:Tetratricopeptide-like helical domain superfamily %0Amethod:InterPro accession:IPR013026 description:Tetratricopeptide repeat-containing domain %0Amethod:InterPro accession:IPR019734 description:Tetratricopeptide repeat	Tfp pilus assembly protein PilF
SSTP_0001173900	89636.9	1.74923	0.694345	2.51925	0.0117607	0.0987162	SSTP_0001173900.1	SSTP_0001173900.1_info=method:InterPro accession:IPR000196 description:Ribosomal protein L19/L19e %0Amethod:InterPro accession:IPR015972 description:Ribosomal protein L19/L19e%2C domain 1 %0Amethod:InterPro accession:IPR023638 description:Ribosomal protein L19/L19e conserved site %0Amethod:InterPro accession:IPR033935 description:Ribosomal protein L19%2C eukaryotic %0Amethod:InterPro accession:IP…	ribosomal protein L19
SSTP_0001089900	580.544	-2.11714	0.840401	-2.5192	0.0117622	NA	SSTP_0001089900.1	SSTP_0001089900.1	Acyl-CoA synthetase long-chain family member
SSTP_0000348600	1853.56	-1.88856	0.749705	-2.51908	0.0117663	NA	SSTP_0000348600.1	SSTP_0000348600.1	NA
SSTP_0001034800	2243	1.77763	0.706411	2.51642	0.0118553	0.0992004	SSTP_0001034800.1	SSTP_0001034800.1	Tim17/Tim22/Tim23/Pmp24 family
SSTP_0000489600	1590.74	-1.7827	0.708925	-2.51465	0.0119149	NA	SSTP_0000489600.1	SSTP_0000489600.1_info=method:InterPro accession:IPR000719 description:Protein kinase domain %0Amethod:InterPro accession:IPR008271 description:Serine/threonine-protein kinase%2C active site %0Amethod:InterPro accession:IPR011009 description:Protein kinase-like domain superfamily %0Amethod:InterPro accession:IPR011990 description:Tetratricopeptide-like helical domain superfamily %0Amethod:InterPr…	S_TKc
SSTP_0000784600	980.302	-1.69424	0.673809	-2.51441	0.0119231	NA	SSTP_0000784600.1	SSTP_0000784600.1_info=method:InterPro accession:IPR000756 description:Diacylglycerol kinase%2C accessory domain %0Amethod:InterPro accession:IPR001206 description:Diacylglycerol kinase%2C catalytic domain %0Amethod:InterPro accession:IPR002219 description:Protein kinase C-like%2C phorbol ester/diacylglycerol-binding domain %0Amethod:InterPro accession:IPR016064 description:NAD kinase/diacylglyce…	Diacylglycerol kinase
SSTP_0000490300	463.852	-2.00579	0.798743	-2.51118	0.0120327	NA	SSTP_0000490300.1	SSTP_0000490300.1	IGc2
SSTP_0000059800	1537.38	-1.94297	0.773828	-2.51086	0.0120439	NA	SSTP_0000059800.1	SSTP_0000059800.1	PI3K_rbd
SSTP_0000835700	1603.59	-1.90375	0.759099	-2.50791	0.0121446	NA	SSTP_0000835700.1	SSTP_0000835700.1_info=method:InterPro accession:IPR000219 description:Dbl homology (DH) domain %0Amethod:InterPro accession:IPR001849 description:Pleckstrin homology domain %0Amethod:InterPro accession:IPR011993 description:PH-like domain superfamily %0Amethod:InterPro accession:IPR035899 description:Dbl homology (DH) domain superfamily	RhoGEF
SSTP_0000053400	11759	-1.82673	0.728587	-2.50723	0.0121683	0.10052	SSTP_0000053400.2	SSTP_0000053400.2_info=method:InterPro accession:IPR008942 description:ENTH/VHS %0Amethod:InterPro accession:IPR011417 description:AP180 N-terminal homology (ANTH) domain %0Amethod:InterPro accession:IPR013809 description:ENTH domain %0Amethod:InterPro accession:IPR014712 description:Phosphoinositide-binding clathrin adaptor%2C domain 2	ENTH domain
SSTP_0000429800	568.861	2.32793	0.928573	2.507	0.0121761	NA	SSTP_0000429800.1	SSTP_0000429800.1	NA
SSTP_0000415700	9686.84	1.71252	0.683241	2.50647	0.0121945	0.10052	SSTP_0000415700.1	SSTP_0000415700.1_info=method:InterPro accession:IPR008386 description:ATP synthase%2C F0 complex%2C subunit E%2C mitochondrial	ATP synthase E chain
SSTP_0001233100	78.3482	-2.54884	1.01702	-2.50618	0.0122042	NA	SSTP_0001233100.1	SSTP_0001233100.1	SSTP_0001233100.1
SSTP_0000541100	531.882	2.27373	0.907925	2.50432	0.0122687	NA	SSTP_0000541100.1	SSTP_0000541100.1_info=method:InterPro accession:IPR002213 description:UDP-glucuronosyl/UDP-glucosyltransferase	Inherit from KOG: UDP-Glycosyltransferase
SSTP_0000122900	96888.2	1.70319	0.680137	2.50419	0.0122731	0.10052	SSTP_0000122900.1	SSTP_0000122900.1_info=method:InterPro accession:IPR000530 description:Ribosomal protein S12e %0Amethod:InterPro accession:IPR004038 description:Ribosomal protein L7Ae/L30e/S12e/Gadd45 %0Amethod:InterPro accession:IPR029064 description:50S ribosomal protein L30e-like	40S ribosomal protein S12
SSTP_0000609800	3578.63	-1.81142	0.723561	-2.50348	0.012298	0.10052	SSTP_0000609800.1	SSTP_0000609800.1_info=method:InterPro accession:IPR001841 description:Zinc finger%2C RING-type %0Amethod:InterPro accession:IPR013083 description:Zinc finger%2C RING/FYVE/PHD-type %0Amethod:InterPro accession:IPR017907 description:Zinc finger%2C RING-type%2C conserved site %0Amethod:InterPro accession:IPR018957 description:Zinc finger%2C C3HC4 RING-type	cell polarity protein
SSTP_0001171150	25097.3	1.75047	0.699257	2.50333	0.012303	0.10052	SSTP_0001171150.1	SSTP_0001171150.1_info=method:InterPro accession:IPR002673 description:Ribosomal protein L29e	Ribosomal L29e protein family
SSTP_0000982500	18308.9	1.96707	0.785851	2.50311	0.0123108	0.10052	SSTP_0000982500.1	SSTP_0000982500.1_info=method:InterPro accession:IPR004045 description:Glutathione S-transferase%2C N-terminal %0Amethod:InterPro accession:IPR004046 description:Glutathione S-transferase%2C C-terminal %0Amethod:InterPro accession:IPR010987 description:Glutathione S-transferase%2C C-terminal-like %0Amethod:InterPro accession:IPR036249 description:Thioredoxin-like superfamily %0Amethod:InterPro ac…	Glutathione S-transferase, N-terminal domain
SSTP_0001146300	593.999	-1.90847	0.762503	-2.5029	0.012318	NA	SSTP_0001146300.1	SSTP_0001146300.1_info=method:InterPro accession:IPR019428 description:7TM GPCR%2C serpentine receptor class r (Str)	Serpentine type 7TM GPCR chemoreceptor Srd
SSTP_0001266700	3293.27	-1.85573	0.741597	-2.50235	0.0123372	0.10052	SSTP_0001266700.1	SSTP_0001266700.1_info=method:InterPro accession:IPR000008 description:C2 domain %0Amethod:InterPro accession:IPR035892 description:C2 domain superfamily %0Amethod:InterPro accession:IPR039032 description:Rim-like	C2 domain
SSTP_0000725500	75047.4	1.7778	0.710598	2.50184	0.012355	0.10052	SSTP_0000725500.1	SSTP_0000725500.1_info=method:InterPro accession:IPR001351 description:Ribosomal protein S3%2C C-terminal %0Amethod:InterPro accession:IPR003701 description:DNA double-strand break repair protein Mre11 %0Amethod:InterPro accession:IPR004044 description:K Homology domain%2C type 2 %0Amethod:InterPro accession:IPR004843 description:Calcineurin-like phosphoesterase domain%2C ApaH type %0Amethod:Inte…	Mre11 DNA-binding presumed domain
SSTP_0000588900	2258.2	1.71645	0.68624	2.50124	0.0123759	0.10052	SSTP_0000588900.1	SSTP_0000588900.1_info=method:InterPro accession:IPR009069 description:Cysteine alpha-hairpin motif superfamily %0Amethod:InterPro accession:IPR033620 description:Coiled-coil-helix-coiled-coil-helix domain-containing protein 1	CHCH domain
SSTP_0000171600	9549.68	-1.88441	0.753487	-2.50092	0.0123872	0.10052	SSTP_0000171600.2	SSTP_0000171600.2	SSTP_0000171600.2
SSTP_0000759800	577.113	2.28808	0.915831	2.49837	0.0124766	NA	SSTP_0000759800.1	SSTP_0000759800.1	NA
SSTP_0001045100	485.57	1.90628	0.763115	2.49803	0.0124886	NA	SSTP_0001045100.1	SSTP_0001045100.1_info=method:InterPro accession:IPR003358 description:tRNA (guanine-N-7) methyltransferase%2C Trmb type %0Amethod:InterPro accession:IPR025763 description:tRNA (guanine-N-7) methyltransferase catalytic subunit Trm8%2C eukaryote %0Amethod:InterPro accession:IPR029063 description:S-adenosyl-L-methionine-dependent methyltransferase	Catalyzes the formation of N(7)-methylguanine at position 46 (m7G46) in tRNA (By similarity)
SSTP_0000930100	49390	1.71883	0.688481	2.49655	0.0125409	0.101348	SSTP_0000930100.1	SSTP_0000930100.1_info=method:InterPro accession:IPR001780 description:Ribosomal protein L35A %0Amethod:InterPro accession:IPR009000 description:Translation protein%2C beta-barrel domain superfamily %0Amethod:InterPro accession:IPR018266 description:Ribosomal protein L35Ae%2C conserved site %0Amethod:InterPro accession:IPR038661 description:Ribosomal protein L35A superfamily	Ribosomal protein L35Ae
SSTP_0000033400	9620.72	1.73964	0.697044	2.49574	0.0125695	0.101348	SSTP_0000033400.1	SSTP_0000033400.1_info=method:InterPro accession:IPR001534 description:Transthyretin-like %0Amethod:InterPro accession:IPR038479 description:Transthyretin-like superfamily	Transthyretin-like family
SSTP_0000438000	576.435	2.00014	0.801705	2.49485	0.012601	NA	SSTP_0000438000.1	SSTP_0000438000.1_info=method:InterPro accession:IPR001304 description:C-type lectin-like %0Amethod:InterPro accession:IPR002035 description:von Willebrand factor%2C type A %0Amethod:InterPro accession:IPR016186 description:C-type lectin-like/link domain superfamily %0Amethod:InterPro accession:IPR016187 description:C-type lectin fold %0Amethod:InterPro accession:IPR036465 description:von Willebr…	von Willebrand factor type A domain
SSTP_0000389600	2420.8	-1.83715	0.736824	-2.49333	0.012655	0.101348	SSTP_0000389600.1	SSTP_0000389600.1_info=method:InterPro accession:IPR000195 description:Rab-GTPase-TBC domain %0Amethod:InterPro accession:IPR021935 description:Small G protein signalling modulator 1/2%2C Rab-binding domain %0Amethod:InterPro accession:IPR035969 description:Rab-GTPase-TBC domain superfamily	RUN
SSTP_0000269800	39088.4	1.84158	0.73862	2.49327	0.0126573	0.101348	SSTP_0000269800.1	SSTP_0000269800.1_info=method:InterPro accession:IPR000749 description:ATP:guanido phosphotransferase %0Amethod:InterPro accession:IPR014746 description:Glutamine synthetase/guanido kinase%2C catalytic domain %0Amethod:InterPro accession:IPR022413 description:ATP:guanido phosphotransferase%2C N-terminal %0Amethod:InterPro accession:IPR022414 description:ATP:guanido phosphotransferase%2C catalytic…	ATP:guanido phosphotransferase, C-terminal catalytic domain
SSTP_0001140800	9597.96	1.72593	0.692398	2.49269	0.0126779	0.101348	SSTP_0001140800.1	SSTP_0001140800.1_info=method:InterPro accession:IPR004204 description:Cytochrome c oxidase subunit 6C %0Amethod:InterPro accession:IPR034884 description:Mitochondrial cytochrome c oxidase subunit VIc/VIIs %0Amethod:InterPro accession:IPR037169 description:Mitochondrial cytochrome c oxidase subunit VIc/VIIs superfamily	Cytochrome c oxidase subunit VIc
SSTP_0001200700	205.86	2.00052	0.803383	2.49012	0.0127699	NA	SSTP_0001200700.1	SSTP_0001200700.1_info=method:InterPro accession:IPR011701 description:Major facilitator superfamily %0Amethod:InterPro accession:IPR020846 description:Major facilitator superfamily domain %0Amethod:InterPro accession:IPR036259 description:MFS transporter superfamily	Major Facilitator Superfamily
SSTP_0000128200	577.957	-2.20947	0.887548	-2.48941	0.0127955	NA	SSTP_0000128200.1	SSTP_0000128200.1_info=method:InterPro accession:IPR000884 description:Thrombospondin type-1 (TSP1) repeat %0Amethod:InterPro accession:IPR001590 description:Peptidase M12B%2C ADAM/reprolysin %0Amethod:InterPro accession:IPR002870 description:Peptidase M12B%2C propeptide %0Amethod:InterPro accession:IPR024079 description:Metallopeptidase%2C catalytic domain superfamily %0Amethod:InterPro accessio…	Thrombospondin type 1 domain
SSTP_0000326300	1540.42	1.75532	0.70517	2.48922	0.0128023	NA	SSTP_0000326300.1	SSTP_0000326300.1_info=method:InterPro accession:IPR001163 description:LSM domain%2C eukaryotic/archaea-type %0Amethod:InterPro accession:IPR010920 description:LSM domain superfamily %0Amethod:InterPro accession:IPR027141 description:Like-Sm (LSM) domain containing protein%2C LSm4/SmD1/SmD3 %0Amethod:InterPro accession:IPR034102 description:Small nuclear ribonucleoprotein D1	Small nuclear ribonucleoprotein
SSTP_0000063200	2457.15	1.67127	0.671474	2.48896	0.0128118	0.101817	SSTP_0000063200.1	SSTP_0000063200.1_info=method:InterPro accession:IPR025714 description:Methyltransferase domain %0Amethod:InterPro accession:IPR029063 description:S-adenosyl-L-methionine-dependent methyltransferase	Putative methyltransferase
SSTP_0000906300	5500.35	-1.91723	0.770298	-2.48894	0.0128124	0.101817	SSTP_0000906300.1	SSTP_0000906300.1_info=method:InterPro accession:IPR018392 description:LysM domain %0Amethod:InterPro accession:IPR036779 description:LysM domain superfamily	GRAM domain
SSTP_0000407800	3595.01	1.84616	0.74223	2.48732	0.012871	0.101981	SSTP_0000407800.1	SSTP_0000407800.1_info=method:InterPro accession:IPR001093 description:IMP dehydrogenase/GMP reductase %0Amethod:InterPro accession:IPR005993 description:GMP reductase %0Amethod:InterPro accession:IPR013785 description:Aldolase-type TIM barrel %0Amethod:InterPro accession:IPR015875 description:IMP dehydrogenase / GMP reductase%2C conserved site	Catalyzes the irreversible NADPH-dependent deamination of GMP to IMP. It functions in the conversion of nucleobase, nucleoside and nucleotide derivatives of G to A nucleotides, and in maintaining the intracellular balance of A and G nucleotides (By similarity)
SSTP_0000366400	150.242	-2.12104	0.852979	-2.48662	0.0128962	NA	SSTP_0000366400.1	SSTP_0000366400.1_info=method:InterPro accession:IPR018422 description:Cation/H+ exchanger%2C CPA1 family	Sodium hydrogen exchanger
SSTP_0001269700	93.5477	-2.38235	0.958211	-2.48625	0.0129098	NA	SSTP_0001269700.1	SSTP_0001269700.1_info=method:InterPro accession:IPR001584 description:Integrase%2C catalytic core %0Amethod:InterPro accession:IPR012337 description:Ribonuclease H-like superfamily %0Amethod:InterPro accession:IPR036397 description:Ribonuclease H superfamily %0Amethod:InterPro accession:IPR038965 description:Transposase InsF-like %0Amethod:InterPro accession:IPR041588 description:Integrase zinc-…	Inherit from opiNOG: to reverse transcriptase
SSTP_0001253800	12187	1.78411	0.718149	2.48431	0.0129802	0.102417	SSTP_0001253800.2	SSTP_0001253800.2_info=method:InterPro accession:IPR006424 description:Glyceraldehyde-3-phosphate dehydrogenase%2C type I %0Amethod:InterPro accession:IPR020828 description:Glyceraldehyde 3-phosphate dehydrogenase%2C NAD(P) binding domain %0Amethod:InterPro accession:IPR020829 description:Glyceraldehyde 3-phosphate dehydrogenase%2C catalytic domain %0Amethod:InterPro accession:IPR020830 descripti…	Glyceraldehyde-3-phosphate dehydrogenase
SSTP_0000364300	19675.8	-2.18653	0.880351	-2.48371	0.0130023	0.102417	SSTP_0000364300.2	SSTP_0000364300.2_info=method:InterPro accession:IPR038825 description:Apical junction component	MYND finger
SSTP_0000785300	112.713	2.21684	0.893026	2.4824	0.0130502	NA	SSTP_0000785300.1	SSTP_0000785300.1_info=method:InterPro accession:IPR002486 description:Nematode cuticle collagen%2C N-terminal %0Amethod:InterPro accession:IPR008160 description:Collagen triple helix repeat	C4
SSTP_0000530800	218.402	1.96228	0.790478	2.48239	0.0130503	NA	SSTP_0000530800.1	SSTP_0000530800.1_info=method:InterPro accession:IPR000304 description:Pyrroline-5-carboxylate reductase %0Amethod:InterPro accession:IPR008927 description:6-phosphogluconate dehydrogenase-like%2C C-terminal domain superfamily %0Amethod:InterPro accession:IPR028939 description:Pyrroline-5-carboxylate reductase%2C catalytic%2C N-terminal %0Amethod:InterPro accession:IPR029036 description:Pyrroline…	Pyrroline-5-carboxylate reductase
SSTP_0000701700	68.8143	-3.20094	1.29013	-2.4811	0.0130977	NA	SSTP_0000701700.1	SSTP_0000701700.1	SANT
SSTP_0001129200	4415.4	-1.68717	0.680337	-2.47991	0.0131416	0.103212	SSTP_0001129200.1	SSTP_0001129200.1_info=method:InterPro accession:IPR003126 description:Zinc finger%2C UBR-type %0Amethod:InterPro accession:IPR003769 description:Adaptor protein ClpS%2C core %0Amethod:InterPro accession:IPR014719 description:Ribosomal protein L7/L12%2C C-terminal/adaptor protein ClpS-like %0Amethod:InterPro accession:IPR039164 description:E3 ubiquitin-protein ligase UBR1-like	ATP-dependent Clp protease adaptor protein ClpS
SSTP_0000270400	4809.19	-1.81936	0.734632	-2.47656	0.0132655	0.103694	SSTP_0000270400.1	SSTP_0000270400.1_info=method:InterPro accession:IPR001699 description:Transcription factor%2C T-box %0Amethod:InterPro accession:IPR008967 description:p53-like transcription factor%2C DNA-binding %0Amethod:InterPro accession:IPR018186 description:Transcription factor%2C T-box%2C conserved site %0Amethod:InterPro accession:IPR036960 description:T-box superfamily	TBOX
SSTP_0000436600	1794.43	-1.84135	0.743752	-2.47576	0.0132954	NA	SSTP_0000436600.4	SSTP_0000436600.4_info=method:InterPro accession:IPR001452 description:SH3 domain %0Amethod:InterPro accession:IPR001478 description:PDZ domain %0Amethod:InterPro accession:IPR036028 description:SH3-like domain superfamily %0Amethod:InterPro accession:IPR036034 description:PDZ superfamily	SH3 domain
SSTP_0000838500	72867.3	1.75826	0.710367	2.47515	0.0133181	0.103694	SSTP_0000838500.1	SSTP_0000838500.1_info=method:InterPro accession:IPR000554 description:Ribosomal protein S7e	Ribosomal protein S7e
SSTP_0001120200	2157.32	-2.20106	0.889342	-2.47494	0.013326	0.103694	SSTP_0001120200.1	SSTP_0001120200.1_info=method:InterPro accession:IPR000225 description:Armadillo %0Amethod:InterPro accession:IPR003961 description:Fibronectin type III %0Amethod:InterPro accession:IPR013783 description:Immunoglobulin-like fold %0Amethod:InterPro accession:IPR016024 description:Armadillo-type fold %0Amethod:InterPro accession:IPR028435 description:Plakophilin/Delta catenin %0Amethod:InterPro acc…	Armadillo/beta-catenin-like repeat
SSTP_0000753300	1397.86	1.72528	0.697119	2.47487	0.0133286	NA	SSTP_0000753300.1	SSTP_0000753300.1_info=method:InterPro accession:IPR000608 description:Ubiquitin-conjugating enzyme E2 %0Amethod:InterPro accession:IPR016135 description:Ubiquitin-conjugating enzyme/RWD-like %0Amethod:InterPro accession:IPR023313 description:Ubiquitin-conjugating enzyme%2C active site %0Amethod:InterPro accession:IPR027230 description:SUMO-conjugating enzyme Ubc9	Ubiquitin-conjugating enzyme
SSTP_0000756200	84732.2	1.73113	0.699702	2.47409	0.0133574	0.103694	SSTP_0000756200.1	SSTP_0000756200.1_info=method:InterPro accession:IPR000266 description:Ribosomal protein S17/S11 %0Amethod:InterPro accession:IPR012340 description:Nucleic acid-binding%2C OB-fold %0Amethod:InterPro accession:IPR019979 description:Ribosomal protein S17%2C conserved site %0Amethod:InterPro accession:IPR032440 description:40S ribosomal protein S11%2C N-terminal	ribosomal protein S11
SSTP_0001058600	640.945	-1.85418	0.749532	-2.47378	0.013369	NA	SSTP_0001058600.1	SSTP_0001058600.1	SSTP_0001058600.1
SSTP_0000340000	61888.3	1.73772	0.703031	2.47176	0.0134451	0.103806	SSTP_0000340000.1	SSTP_0000340000.1_info=method:InterPro accession:IPR001063 description:Ribosomal protein L22/L17 %0Amethod:InterPro accession:IPR005721 description:Ribosomal protein L22/L17%2C eukaryotic/archaeal %0Amethod:InterPro accession:IPR018260 description:Ribosomal protein L22/L17%2C conserved site %0Amethod:InterPro accession:IPR036394 description:Ribosomal protein L22/L17 superfamily	Ribosomal protein L22p/L17e
SSTP_0000995400	9169.95	-1.82035	0.736973	-2.47003	0.01351	0.103806	SSTP_0000995400.1	SSTP_0000995400.1_info=method:InterPro accession:IPR001757 description:P-type ATPase %0Amethod:InterPro accession:IPR004014 description:Cation-transporting P-type ATPase%2C N-terminal %0Amethod:InterPro accession:IPR006068 description:Cation-transporting P-type ATPase%2C C-terminal %0Amethod:InterPro accession:IPR006408 description:P-type ATPase%2C subfamily IIB %0Amethod:InterPro accession:IPR00…	Plasma membrane calcium transporter ATPase C terminal
SSTP_0000240700	2104.37	1.63324	0.66124	2.46997	0.0135124	0.103806	SSTP_0000240700.1	SSTP_0000240700.1_info=method:InterPro accession:IPR004038 description:Ribosomal protein L7Ae/L30e/S12e/Gadd45 %0Amethod:InterPro accession:IPR018492 description:Ribosomal protein L7Ae/L8/Nhp2 family %0Amethod:InterPro accession:IPR029064 description:50S ribosomal protein L30e-like	Glutathione S-transferase, N-terminal domain
SSTP_0000759300	118.384	-2.4011	0.972193	-2.46978	0.0135196	NA	SSTP_0000759300.1	SSTP_0000759300.1_info=method:InterPro accession:IPR029602 description:Intraflagellar transport protein 74	intraflagellar transport 74 homolog (Chlamydomonas)
SSTP_0000388400	1563.09	-1.92381	0.778952	-2.46974	0.0135211	NA	SSTP_0000388400.2	SSTP_0000388400.2_info=method:InterPro accession:IPR000276 description:G protein-coupled receptor%2C rhodopsin-like %0Amethod:InterPro accession:IPR017452 description:GPCR%2C rhodopsin-like%2C 7TM	Serpentine type 7TM GPCR chemoreceptor Srv
SSTP_0000972100	31889.4	1.76094	0.713146	2.46926	0.0135395	0.103806	SSTP_0000972100.1	SSTP_0000972100.1_info=method:InterPro accession:IPR001236 description:Lactate/malate dehydrogenase%2C N-terminal %0Amethod:InterPro accession:IPR001557 description:L-lactate/malate dehydrogenase %0Amethod:InterPro accession:IPR010097 description:Malate dehydrogenase%2C type 1 %0Amethod:InterPro accession:IPR015955 description:Lactate dehydrogenase/glycoside hydrolase%2C family 4%2C C-terminal %0…	Malate dehydrogenase
SSTP_0001139700	154.752	-1.96737	0.796745	-2.46925	0.0135395	NA	SSTP_0001139700.1	SSTP_0001139700.1	SSTP_0001139700.1
SSTP_0000220400	4348.59	-1.83855	0.74478	-2.46858	0.0135651	0.103806	SSTP_0000220400.5	SSTP_0000220400.5_info=method:InterPro accession:IPR000008 description:C2 domain %0Amethod:InterPro accession:IPR000909 description:Phosphatidylinositol-specific phospholipase C%2C X domain %0Amethod:InterPro accession:IPR001192 description:Phosphoinositide phospholipase C family %0Amethod:InterPro accession:IPR001711 description:Phospholipase C%2C phosphatidylinositol-specific%2C Y domain %0Amet…	PLC-beta C terminal
SSTP_0001164600	404.3	-1.95893	0.793599	-2.46841	0.0135716	NA	SSTP_0001164600.2	SSTP_0001164600.2	NA
SSTP_0000676100	290.986	-2.05799	0.833961	-2.46773	0.0135973	NA	SSTP_0000676100.1	SSTP_0000676100.1_info=method:InterPro accession:IPR000418 description:Ets domain %0Amethod:InterPro accession:IPR036388 description:Winged helix-like DNA-binding domain superfamily %0Amethod:InterPro accession:IPR036390 description:Winged helix DNA-binding domain superfamily	ChtBD2
SSTP_0000936200	106468	1.73804	0.704978	2.46539	0.0136866	0.104438	SSTP_0000936200.1	SSTP_0000936200.1_info=method:InterPro accession:IPR000626 description:Ubiquitin domain %0Amethod:InterPro accession:IPR001975 description:Ribosomal protein L40e %0Amethod:InterPro accession:IPR019954 description:Ubiquitin conserved site %0Amethod:InterPro accession:IPR019956 description:Ubiquitin %0Amethod:InterPro accession:IPR029071 description:Ubiquitin-like domain superfamily %0Amethod:Inter…	polyubiquitin
SSTP_0000652200	793.756	-1.85197	0.751247	-2.46519	0.013694	NA	SSTP_0000652200.1	SSTP_0000652200.1	NA
SSTP_0000611600	49.4452	2.69876	1.09512	2.46434	0.0137266	NA	SSTP_0000611600.1	SSTP_0000611600.1_info=method:InterPro accession:IPR001436 description:Alpha crystallin/Heat shock protein %0Amethod:InterPro accession:IPR002068 description:Alpha crystallin/Hsp20 domain %0Amethod:InterPro accession:IPR008978 description:HSP20-like chaperone	Hsp20/alpha crystallin family
SSTP_0000273500	141.375	2.04808	0.831502	2.46311	0.0137738	NA	SSTP_0000273500.1	SSTP_0000273500.1_info=method:InterPro accession:IPR002486 description:Nematode cuticle collagen%2C N-terminal %0Amethod:InterPro accession:IPR008160 description:Collagen triple helix repeat	Collagen triple helix repeat (20 copies)
SSTP_0000101100	1812.11	-1.75358	0.712157	-2.46235	0.0138031	NA	SSTP_0000101100.3	SSTP_0000101100.3_info=method:InterPro accession:IPR016024 description:Armadillo-type fold %0Amethod:InterPro accession:IPR024855 description:UNC79	Inherit from biNOG: unc-79 homolog (C. elegans)
SSTP_0000632800	1892.53	1.8913	0.768243	2.46184	0.0138225	NA	SSTP_0000632800.1	SSTP_0000632800.1	SSTP_0000632800.1
SSTP_0000614700	18108.7	-2.12792	0.864382	-2.46178	0.0138248	0.104979	SSTP_0000614700.1	SSTP_0000614700.1	late embryogenesis abundant
SSTP_0000556200	10262.1	-1.80919	0.734992	-2.4615	0.0138357	0.104979	SSTP_0000556200.1	SSTP_0000556200.1_info=method:InterPro accession:IPR000938 description:CAP Gly-rich domain %0Amethod:InterPro accession:IPR036859 description:CAP Gly-rich domain superfamily	CAP-Gly domain
SSTP_0001261300	873.703	-1.90442	0.774168	-2.45995	0.0138954	NA	SSTP_0001261300.1	SSTP_0001261300.1_info=method:InterPro accession:IPR013087 description:Zinc finger C2H2-type %0Amethod:InterPro accession:IPR036236 description:Zinc finger C2H2 superfamily	KRAB box
SSTP_0000154600	52193.3	1.69643	0.690247	2.45771	0.0139827	0.105796	SSTP_0000154600.1	SSTP_0000154600.1_info=method:InterPro accession:IPR001569 description:Ribosomal protein L37e %0Amethod:InterPro accession:IPR011331 description:Ribosomal protein L37ae/L37e %0Amethod:InterPro accession:IPR011332 description:Zinc-binding ribosomal protein %0Amethod:InterPro accession:IPR018267 description:Ribosomal protein L37e%2C conserved site	Binds to the 23S rRNA (By similarity)
SSTP_0001014100	1349.95	1.68461	0.685725	2.45669	0.0140224	NA	SSTP_0001014100.1	SSTP_0001014100.1_info=method:InterPro accession:IPR002125 description:Cytidine and deoxycytidylate deaminase domain %0Amethod:InterPro accession:IPR016192 description:APOBEC/CMP deaminase%2C zinc-binding %0Amethod:InterPro accession:IPR016193 description:Cytidine deaminase-like	Cytidine and deoxycytidylate deaminase zinc-binding region
SSTP_0000261200	3573.28	1.64648	0.670918	2.45407	0.0141248	0.106267	SSTP_0000261200.1	SSTP_0000261200.1_info=method:InterPro accession:IPR002056 description:Protein import receptor MAS20 %0Amethod:InterPro accession:IPR022422 description:Protein import receptor MAS20%2C metazoan %0Amethod:InterPro accession:IPR023392 description:Mitochondrial outer membrane translocase complex%2C Tom20 domain superfamily	Central component of the receptor complex responsible for the recognition and translocation of cytosolically synthesized mitochondrial preproteins. Together with TOM22 functions as the transit peptide receptor at the surface of the mitochondrion outer membrane and facilitates the movement of preproteins into the translocation pore (By similarity)
SSTP_0000909200	68888.8	1.64358	0.669763	2.45398	0.0141286	0.106267	SSTP_0000909200.1	SSTP_0000909200.1_info=method:InterPro accession:IPR005680 description:Ribosomal protein S23%2C eukaryotic/archaeal %0Amethod:InterPro accession:IPR006032 description:Ribosomal protein S12/S23 %0Amethod:InterPro accession:IPR012340 description:Nucleic acid-binding%2C OB-fold	Pfam:Ribosomal_S12
SSTP_0000554300	403.875	-1.95837	0.798589	-2.45228	0.0141953	NA	SSTP_0000554300.1	SSTP_0000554300.1_info=method:InterPro accession:IPR002394 description:Nicotinic acetylcholine receptor %0Amethod:InterPro accession:IPR006029 description:Neurotransmitter-gated ion-channel transmembrane domain %0Amethod:InterPro accession:IPR006201 description:Neurotransmitter-gated ion-channel %0Amethod:InterPro accession:IPR006202 description:Neurotransmitter-gated ion-channel ligand-binding d…	Neurotransmitter-gated ion-channel transmembrane region
SSTP_0001004100	90722	1.76592	0.720694	2.45031	0.0142735	0.106267	SSTP_0001004100.1	SSTP_0001004100.1_info=method:InterPro accession:IPR001147 description:Ribosomal protein L21e %0Amethod:InterPro accession:IPR008991 description:Translation protein SH3-like domain superfamily %0Amethod:InterPro accession:IPR018259 description:Ribosomal protein L21e%2C conserved site %0Amethod:InterPro accession:IPR036948 description:Ribosomal protein L21 superfamily	Ribosomal protein L21e
SSTP_0000827400	5015.09	-1.71842	0.70208	-2.44761	0.0143808	0.106267	SSTP_0000827400.4	SSTP_0000827400.4_info=method:InterPro accession:IPR000242 description:PTP type protein phosphatase %0Amethod:InterPro accession:IPR000387 description:Tyrosine specific protein phosphatases domain %0Amethod:InterPro accession:IPR003595 description:Protein-tyrosine phosphatase%2C catalytic %0Amethod:InterPro accession:IPR003598 description:Immunoglobulin subtype 2 %0Amethod:InterPro accession:IPR0…	PTPc
SSTP_0000037000	4828.65	-1.98704	0.811925	-2.44731	0.0143926	0.106267	SSTP_0000037000.1	SSTP_0000037000.1_info=method:InterPro accession:IPR013126 description:Heat shock protein 70 family %0Amethod:InterPro accession:IPR029048 description:Heat shock protein 70kD%2C C-terminal domain superfamily	MreB/Mbl protein
SSTP_0000787000	4459.53	1.66384	0.679901	2.44718	0.014398	0.106267	SSTP_0000787000.1	SSTP_0000787000.1_info=method:InterPro accession:IPR002347 description:Short-chain dehydrogenase/reductase SDR %0Amethod:InterPro accession:IPR020904 description:Short-chain dehydrogenase/reductase%2C conserved site %0Amethod:InterPro accession:IPR036291 description:NAD(P)-binding domain superfamily	Required for branched chain fatty acid synthesis. Catalyzes the reduction of the 3-ketoacyl-CoA intermediate that is formed in each cycle of fatty acid elongation. Very long-chain fatty acids (VLCFAs) serve as precursors for ceramide and sphingolipids. May also be required for sterol hormone production
SSTP_0000536000	1934.8	1.68564	0.688863	2.44699	0.0144055	0.106267	SSTP_0000536000.1	SSTP_0000536000.1_info=method:InterPro accession:IPR001926 description:Pyridoxal-phosphate dependent enzyme %0Amethod:InterPro accession:IPR005856 description:Cysteine synthase %0Amethod:InterPro accession:IPR005859 description:Cysteine synthase CysK %0Amethod:InterPro accession:IPR036052 description:Tryptophan synthase beta subunit-like PLP-dependent enzyme	Cysteine synthase
SSTP_0001266200	206.033	2.93794	1.20106	2.44612	0.0144402	NA	SSTP_0001266200.1	SSTP_0001266200.1	NA
SSTP_0000498900	3101.04	-2.03897	0.833739	-2.44557	0.0144624	0.106267	SSTP_0000498900.3	SSTP_0000498900.3_info=method:InterPro accession:IPR003150 description:DNA-binding RFX-type winged-helix domain %0Amethod:InterPro accession:IPR036388 description:Winged helix-like DNA-binding domain superfamily %0Amethod:InterPro accession:IPR036390 description:Winged helix DNA-binding domain superfamily %0Amethod:InterPro accession:IPR039779 description:RFX-like DNA-binding protein	RFX DNA-binding domain
SSTP_0000814400	1062.89	-2.0047	0.819766	-2.44545	0.014467	NA	SSTP_0000814400.2	SSTP_0000814400.2_info=method:InterPro accession:IPR012496 description:TMC domain %0Amethod:InterPro accession:IPR038900 description:Transmembrane channel-like protein	TMC domain
SSTP_0000596100	19159.7	1.72914	0.707204	2.44504	0.0144836	0.106267	SSTP_0000596100.1	SSTP_0000596100.1_info=method:InterPro accession:IPR000915 description:60S ribosomal protein L6E	60S ribosomal protein L6
SSTP_0000779600	1445.58	1.82592	0.746834	2.44488	0.0144898	NA	SSTP_0000779600.1	SSTP_0000779600.1_info=method:InterPro accession:IPR001375 description:Peptidase S9%2C prolyl oligopeptidase%2C catalytic domain %0Amethod:InterPro accession:IPR002470 description:Peptidase S9A%2C prolyl oligopeptidase %0Amethod:InterPro accession:IPR002471 description:Peptidase S9%2C serine active site %0Amethod:InterPro accession:IPR023302 description:Peptidase S9A%2C N-terminal domain %0Ametho…	prolyl endopeptidase
SSTP_0000079800	1013.23	1.74134	0.712464	2.44412	0.0145208	NA	SSTP_0000079800.1	SSTP_0000079800.1_info=method:InterPro accession:IPR019373 description:Ribosomal protein L51%2C mitochondrial	structural constituent of ribosome
SSTP_0000860700	11103.2	1.62145	0.66366	2.4432	0.0145577	0.106267	SSTP_0000860700.1	SSTP_0000860700.1_info=method:InterPro accession:IPR004790 description:Isocitrate dehydrogenase NADP-dependent %0Amethod:InterPro accession:IPR019818 description:Isocitrate/isopropylmalate dehydrogenase%2C conserved site %0Amethod:InterPro accession:IPR024084 description:Isopropylmalate dehydrogenase-like domain	isocitrate dehydrogenase NADP
SSTP_0000384500	232.682	2.9964	1.22648	2.4431	0.0145616	NA	SSTP_0000384500.2	SSTP_0000384500.2	NA
SSTP_0001034200	2312.19	-1.79253	0.733848	-2.44265	0.0145799	0.106267	SSTP_0001034200.1	SSTP_0001034200.1_info=method:InterPro accession:IPR000061 description:SWAP/Surp %0Amethod:InterPro accession:IPR035967 description:SWAP/Surp superfamily %0Amethod:InterPro accession:IPR040397 description:Suppressor of white apricot	Alternative splicing regulator
SSTP_0000395300	39859	1.74716	0.715416	2.44215	0.0145999	0.106267	SSTP_0000395300.1	SSTP_0000395300.1_info=method:InterPro accession:IPR002671 description:Ribosomal protein L22e %0Amethod:InterPro accession:IPR038526 description:Ribosomal protein L22e superfamily	Ribosomal L22e protein family
SSTP_0000497600	25368.5	-1.96763	0.805694	-2.44215	0.0145999	0.106267	SSTP_0000497600.1	SSTP_0000497600.1_info=method:InterPro accession:IPR001275 description:DM DNA-binding domain %0Amethod:InterPro accession:IPR026607 description:DMRT/protein doublesex/protein male abnormal 3 %0Amethod:InterPro accession:IPR036407 description:DM DNA-binding domain superfamily	DM DNA binding domain
SSTP_0000276300	565.833	-1.8206	0.745616	-2.44174	0.0146168	NA	SSTP_0000276300.1	SSTP_0000276300.1_info=method:InterPro accession:IPR005821 description:Ion transport domain %0Amethod:InterPro accession:IPR027359 description:Voltage-dependent channel domain superfamily	Ion transport protein
SSTP_0000765700	41439.6	1.66934	0.683782	2.44133	0.0146332	0.106267	SSTP_0000765700.1	SSTP_0000765700.1_info=method:InterPro accession:IPR002674 description:Ribosomal protein L37ae %0Amethod:InterPro accession:IPR011331 description:Ribosomal protein L37ae/L37e %0Amethod:InterPro accession:IPR011332 description:Zinc-binding ribosomal protein	ribosomal protein L37a
SSTP_0000060700	2011.91	2.04659	0.838586	2.44053	0.0146658	0.106267	SSTP_0000060700.1	SSTP_0000060700.1_info=method:InterPro accession:IPR015590 description:Aldehyde dehydrogenase domain %0Amethod:InterPro accession:IPR016161 description:Aldehyde/histidinol dehydrogenase %0Amethod:InterPro accession:IPR016162 description:Aldehyde dehydrogenase%2C N-terminal %0Amethod:InterPro accession:IPR016163 description:Aldehyde dehydrogenase%2C C-terminal %0Amethod:InterPro accession:IPR02951…	Aldehyde dehydrogenase family
SSTP_0000744800	243.98	-1.90813	0.782127	-2.43967	0.0147006	NA	SSTP_0000744800.1	SSTP_0000744800.1	NA
SSTP_0000022200	13882.6	-1.69778	0.695989	-2.43937	0.0147129	0.106267	SSTP_0000022200.1	SSTP_0000022200.1_info=method:InterPro accession:IPR010569 description:Myotubularin-like phosphatase domain %0Amethod:InterPro accession:IPR016130 description:Protein-tyrosine phosphatase%2C active site %0Amethod:InterPro accession:IPR029021 description:Protein-tyrosine phosphatase-like %0Amethod:InterPro accession:IPR030564 description:Myotubularin family	Myotubularin-like phosphatase domain
SSTP_0000882900	25574.7	1.67792	0.68788	2.43926	0.0147175	0.106267	SSTP_0000882900.1	SSTP_0000882900.1_info=method:InterPro accession:IPR003677 description:Domain of unknown function DUF148	Domain of unknown function DUF148
SSTP_0000895600	2058.25	1.76224	0.723127	2.43698	0.0148106	0.106652	SSTP_0000895600.1	SSTP_0000895600.1_info=method:InterPro accession:IPR000808 description:Mrp%2C conserved site %0Amethod:InterPro accession:IPR019591 description:Mrp/NBP35 ATP-binding protein %0Amethod:InterPro accession:IPR027417 description:P-loop containing nucleoside triphosphate hydrolase %0Amethod:InterPro accession:IPR028601 description:Cytosolic Fe-S cluster assembly factor NUBP1/Nbp35 %0Amethod:InterPro a…	ParA/MinD ATPase like
SSTP_0000258700	167239	2.59694	1.0668	2.43431	0.0149201	0.10691	SSTP_0000258700.1	SSTP_0000258700.1_info=method:InterPro accession:IPR002486 description:Nematode cuticle collagen%2C N-terminal %0Amethod:InterPro accession:IPR008160 description:Collagen triple helix repeat	Inherit from onyNOG: extracellular serine-threonine rich protein
SSTP_0000512200	4652.49	-1.96991	0.809272	-2.43417	0.014926	0.10691	SSTP_0000512200.1	SSTP_0000512200.1_info=method:InterPro accession:IPR001478 description:PDZ domain %0Amethod:InterPro accession:IPR001781 description:Zinc finger%2C LIM-type %0Amethod:InterPro accession:IPR029978 description:LIM domain only protein 7 %0Amethod:InterPro accession:IPR036034 description:PDZ superfamily	CH
SSTP_0000487800	100.871	-2.25544	0.926616	-2.43407	0.0149303	NA	SSTP_0000487800.1	SSTP_0000487800.1_info=method:InterPro accession:IPR001584 description:Integrase%2C catalytic core %0Amethod:InterPro accession:IPR012337 description:Ribonuclease H-like superfamily %0Amethod:InterPro accession:IPR036397 description:Ribonuclease H superfamily %0Amethod:InterPro accession:IPR038965 description:Transposase InsF-like %0Amethod:InterPro accession:IPR041588 description:Integrase zinc-…	Inherit from opiNOG: to reverse transcriptase
SSTP_0001028000	738.344	-1.90529	0.783092	-2.43304	0.0149728	NA	SSTP_0001028000.1	SSTP_0001028000.1_info=method:InterPro accession:IPR003280 description:Two pore domain potassium channel %0Amethod:InterPro accession:IPR013099 description:Potassium channel domain	Ion channel
SSTP_0000237200	14.1291	4.37137	1.79677	2.4329	0.0149785	NA	SSTP_0000237200.1	SSTP_0000237200.1_info=method:InterPro accession:IPR036612 description:K Homology domain%2C type 1 superfamily	KH domain
SSTP_0000540600	94.983	3.21057	1.31966	2.43289	0.014979	NA	SSTP_0000540600.1	SSTP_0000540600.1_info=method:InterPro accession:IPR000571 description:Zinc finger%2C CCCH-type %0Amethod:InterPro accession:IPR036855 description:Zinc finger%2C CCCH-type superfamily	Zinc finger protein 36 C3H type-like
SSTP_0000853200	305.534	-1.96629	0.808306	-2.4326	0.0149908	NA	SSTP_0000853200.1	SSTP_0000853200.1_info=method:InterPro accession:IPR007889 description:DNA binding HTH domain%2C Psq-type %0Amethod:InterPro accession:IPR009057 description:Homeobox-like domain superfamily	helix-turn-helix, Psq domain
SSTP_0000260800	8127.96	2.39812	0.98595	2.4323	0.0150034	0.107172	SSTP_0000260800.1	SSTP_0000260800.1_info=method:InterPro accession:IPR017452 description:GPCR%2C rhodopsin-like%2C 7TM	NA
SSTP_0000857100	3848.62	-1.7835	0.733569	-2.43126	0.0150465	0.107172	SSTP_0000857100.1	SSTP_0000857100.1_info=method:InterPro accession:IPR006594 description:LIS1 homology motif %0Amethod:InterPro accession:IPR008116 description:Sequence-specific single-strand DNA-binding protein	single-stranded DNA-binding protein
SSTP_0000489700	244.503	-2.29851	0.945708	-2.43047	0.0150793	NA	SSTP_0000489700.1	SSTP_0000489700.1_info=method:InterPro accession:IPR000719 description:Protein kinase domain %0Amethod:InterPro accession:IPR001054 description:Adenylyl cyclase class-3/4/guanylyl cyclase %0Amethod:InterPro accession:IPR001245 description:Serine-threonine/tyrosine-protein kinase%2C catalytic domain %0Amethod:InterPro accession:IPR001828 description:Receptor%2C ligand binding region %0Amethod:Inte…	Guanylate cyclase
SSTP_0000239700	45155.8	1.65968	0.682954	2.43014	0.015093	0.107172	SSTP_0000239700.2	SSTP_0000239700.2_info=method:InterPro accession:IPR001564 description:Nucleoside diphosphate kinase %0Amethod:InterPro accession:IPR023005 description:Nucleoside diphosphate kinase%2C active site %0Amethod:InterPro accession:IPR034907 description:Nucleoside diphosphate kinase-like domain %0Amethod:InterPro accession:IPR036850 description:Nucleoside diphosphate kinase-like domain superfamily	Nucleoside diphosphate kinase
SSTP_0000046500	5323.37	-1.92644	0.793058	-2.42913	0.015135	0.107172	SSTP_0000046500.1	SSTP_0000046500.1_info=method:InterPro accession:IPR040386 description:Transcriptional repressor p66	Inherit from biNOG: GATA zinc finger domain containing 2B
SSTP_0000370300	1354.15	-1.74044	0.71663	-2.42865	0.0151552	NA	SSTP_0000370300.1	SSTP_0000370300.1_info=method:InterPro accession:IPR004910 description:Yippee/Mis18/Cereblon %0Amethod:InterPro accession:IPR034751 description:Yippee domain %0Amethod:InterPro accession:IPR039058 description:Yippee family	Pfam:Yippee
SSTP_0001198500	6364.21	-2.01852	0.831187	-2.42848	0.0151621	0.107172	SSTP_0001198500.1	SSTP_0001198500.1_info=method:InterPro accession:IPR004839 description:Aminotransferase%2C class I/classII %0Amethod:InterPro accession:IPR015421 description:Pyridoxal phosphate-dependent transferase%2C major domain %0Amethod:InterPro accession:IPR015424 description:Pyridoxal phosphate-dependent transferase	1-aminocyclopropane-1-carboxylate synthase
SSTP_0000336600	854.281	-1.83996	0.757997	-2.42739	0.0152077	NA	SSTP_0000336600.1	SSTP_0000336600.1_info=method:InterPro accession:IPR000219 description:Dbl homology (DH) domain %0Amethod:InterPro accession:IPR000697 description:WH1/EVH1 domain %0Amethod:InterPro accession:IPR011993 description:PH-like domain superfamily %0Amethod:InterPro accession:IPR035899 description:Dbl homology (DH) domain superfamily	Inherit from meNOG: T-cell lymphoma invasion and metastasis
SSTP_0000735100	1664.87	-1.83387	0.755572	-2.42712	0.0152191	NA	SSTP_0000735100.1	SSTP_0000735100.1_info=method:InterPro accession:IPR000679 description:Zinc finger%2C GATA-type %0Amethod:InterPro accession:IPR013088 description:Zinc finger%2C NHR/GATA-type %0Amethod:InterPro accession:IPR039355 description:Transcription factor GATA	ZnF_GATA
SSTP_0001244300	9152.29	-1.63205	0.672639	-2.42634	0.0152519	0.107524	SSTP_0001244300.1	SSTP_0001244300.1_info=method:InterPro accession:IPR001680 description:WD40 repeat %0Amethod:InterPro accession:IPR006594 description:LIS1 homology motif %0Amethod:InterPro accession:IPR015943 description:WD40/YVTN repeat-like-containing domain superfamily %0Amethod:InterPro accession:IPR017986 description:WD40-repeat-containing domain %0Amethod:InterPro accession:IPR036322 description:WD40-repea…	WD repeat domain 26
SSTP_0001214100	35.0236	3.73445	1.53948	2.42578	0.0152757	NA	SSTP_0001214100.1	SSTP_0001214100.1	NA
SSTP_0001085200	121867	1.67679	0.691424	2.42512	0.0153033	0.107604	SSTP_0001085200.1	SSTP_0001085200.1_info=method:InterPro accession:IPR002171 description:Ribosomal protein L2 %0Amethod:InterPro accession:IPR008991 description:Translation protein SH3-like domain superfamily %0Amethod:InterPro accession:IPR012340 description:Nucleic acid-binding%2C OB-fold %0Amethod:InterPro accession:IPR014722 description:Ribosomal protein L2%2C domain 2 %0Amethod:InterPro accession:IPR014726 de…	ribosomal protein
SSTP_0000439700	258.522	-2.05963	0.84931	-2.42506	0.0153057	NA	SSTP_0000439700.1	SSTP_0000439700.1_info=method:InterPro accession:IPR006029 description:Neurotransmitter-gated ion-channel transmembrane domain %0Amethod:InterPro accession:IPR006201 description:Neurotransmitter-gated ion-channel %0Amethod:InterPro accession:IPR006202 description:Neurotransmitter-gated ion-channel ligand-binding domain %0Amethod:InterPro accession:IPR036719 description:Neurotransmitter-gated ion-…	Neurotransmitter-gated ion-channel transmembrane region
SSTP_0000708000	40.9289	-2.73544	1.12833	-2.42432	0.0153369	NA	SSTP_0000708000.1	SSTP_0000708000.1_info=method:InterPro accession:IPR003599 description:Immunoglobulin subtype %0Amethod:InterPro accession:IPR013098 description:Immunoglobulin I-set %0Amethod:InterPro accession:IPR013783 description:Immunoglobulin-like fold %0Amethod:InterPro accession:IPR036179 description:Immunoglobulin-like domain superfamily	Nuclear envelope localisation domain
SSTP_0000678650	156.263	3.07874	1.27034	2.42355	0.0153694	NA	SSTP_0000678650.1	SSTP_0000678650.1	NA
SSTP_0000923700	36.0846	3.96651	1.637	2.42304	0.0153912	NA	SSTP_0000923700.1	SSTP_0000923700.1_info=method:InterPro accession:IPR000210 description:BTB/POZ domain %0Amethod:InterPro accession:IPR011705 description:BTB/Kelch-associated	NA
SSTP_0001250700	3422.81	-1.666	0.688044	-2.42136	0.0154626	0.108282	SSTP_0001250700.1	SSTP_0001250700.1_info=method:InterPro accession:IPR002641 description:Patatin-like phospholipase domain %0Amethod:InterPro accession:IPR016035 description:Acyl transferase/acyl hydrolase/lysophospholipase %0Amethod:InterPro accession:IPR033562 description:Patatin-like phospholipase domain-containing protein	Patatin-like phospholipase
SSTP_0001254700	65.2284	-2.66817	1.10243	-2.42026	0.0155094	NA	SSTP_0001254700.1	SSTP_0001254700.1	SSTP_0001254700.1
SSTP_0000543700	2365.11	1.64915	0.681445	2.42008	0.0155171	0.108282	SSTP_0000543700.1	SSTP_0000543700.1_info=method:InterPro accession:IPR002075 description:Nuclear transport factor 2 %0Amethod:InterPro accession:IPR018222 description:Nuclear transport factor 2%2C eukaryote %0Amethod:InterPro accession:IPR032710 description:NTF2-like domain superfamily	Nuclear transport factor 2 (NTF2) domain
SSTP_0000770700	7072.88	-1.79837	0.74313	-2.42	0.0155206	0.108282	SSTP_0000770700.1	SSTP_0000770700.1_info=method:InterPro accession:IPR000219 description:Dbl homology (DH) domain %0Amethod:InterPro accession:IPR001331 description:Guanine-nucleotide dissociation stimulator%2C CDC24%2C conserved site %0Amethod:InterPro accession:IPR001849 description:Pleckstrin homology domain %0Amethod:InterPro accession:IPR011993 description:PH-like domain superfamily %0Amethod:InterPro accessi…	RhoGEF domain
SSTP_0000319200	1484.42	1.58871	0.656552	2.41978	0.0155301	NA	SSTP_0000319200.1	SSTP_0000319200.1_info=method:InterPro accession:IPR000639 description:Epoxide hydrolase-like %0Amethod:InterPro accession:IPR010497 description:Epoxide hydrolase%2C N-terminal %0Amethod:InterPro accession:IPR016292 description:Epoxide hydrolase %0Amethod:InterPro accession:IPR029058 description:Alpha/Beta hydrolase fold	Epoxide hydrolase N terminus
SSTP_0000442400	871.664	-1.84092	0.760809	-2.41969	0.0155337	NA	SSTP_0000442400.1	SSTP_0000442400.1_info=method:InterPro accession:IPR000276 description:G protein-coupled receptor%2C rhodopsin-like %0Amethod:InterPro accession:IPR017452 description:GPCR%2C rhodopsin-like%2C 7TM	7 transmembrane receptor (rhodopsin family)
SSTP_0001180700	47172.1	1.68743	0.697619	2.41884	0.0155701	0.108345	SSTP_0001180700.1	SSTP_0001180700.1_info=method:InterPro accession:IPR001014 description:Ribosomal protein L23/L25%2C conserved site %0Amethod:InterPro accession:IPR005633 description:Ribosomal protein L23/L25%2C N-terminal %0Amethod:InterPro accession:IPR012677 description:Nucleotide-binding alpha-beta plait domain superfamily %0Amethod:InterPro accession:IPR012678 description:Ribosomal protein L23/L15e core doma…	Ribosomal protein L23, N-terminal domain
SSTP_0000794800	316.024	-1.98052	0.818966	-2.41832	0.0155926	NA	SSTP_0000794800.1	SSTP_0000794800.1_info=method:InterPro accession:IPR004827 description:Basic-leucine zipper domain %0Amethod:InterPro accession:IPR040223 description:PAR basic leucine zipper protein	Basic region leucine zipper
SSTP_0001146800	97.6941	-2.30252	0.952622	-2.41703	0.0156475	NA	SSTP_0001146800.1	SSTP_0001146800.1	NA
SSTP_0000598300	8249.68	-1.65104	0.683807	-2.41448	0.0157576	0.109367	SSTP_0000598300.1	SSTP_0000598300.1_info=method:InterPro accession:IPR001870 description:B30.2/SPRY domain %0Amethod:InterPro accession:IPR003877 description:SPRY domain %0Amethod:InterPro accession:IPR013320 description:Concanavalin A-like lectin/glucanase domain superfamily %0Amethod:InterPro accession:IPR035782 description:Ran binding protein 9/10%2C SPRY domain	CTLH
SSTP_0000044800	947.254	1.748	0.723989	2.4144	0.0157612	NA	SSTP_0000044800.1	SSTP_0000044800.1_info=method:InterPro accession:IPR003140 description:Phospholipase/carboxylesterase/thioesterase %0Amethod:InterPro accession:IPR029058 description:Alpha/Beta hydrolase fold	Putative esterase
SSTP_0001026600	104.301	-2.85197	1.18127	-2.41434	0.0157639	NA	SSTP_0001026600.1	SSTP_0001026600.1	NA
SSTP_0000903800	19897.2	2.0309	0.841624	2.41307	0.0158189	0.109509	SSTP_0000903800.1	SSTP_0000903800.1	abl-interactor 2
SSTP_0000548800	1139.47	1.63859	0.679152	2.4127	0.0158347	NA	SSTP_0000548800.1	SSTP_0000548800.1_info=method:InterPro accession:IPR004217 description:Tim10-like %0Amethod:InterPro accession:IPR035427 description:Tim10-like domain superfamily %0Amethod:InterPro accession:IPR039238 description:Mitochondrial import inner membrane translocase subunit Tim8/13	Tim10/DDP family zinc finger
SSTP_0000883100	1229.12	-1.78749	0.740968	-2.41237	0.015849	NA	SSTP_0000883100.2	SSTP_0000883100.2_info=method:InterPro accession:IPR001757 description:P-type ATPase %0Amethod:InterPro accession:IPR006539 description:P-type ATPase%2C subfamily IV %0Amethod:InterPro accession:IPR008250 description:P-type ATPase%2C A domain superfamily %0Amethod:InterPro accession:IPR018303 description:P-type ATPase%2C phosphorylation site %0Amethod:InterPro accession:IPR023298 description:P-ty…	E1-E2 ATPase
SSTP_0000433400	43.3385	-2.52292	1.04606	-2.41183	0.0158726	NA	SSTP_0000433400.1	SSTP_0000433400.1_info=method:InterPro accession:IPR001507 description:Zona pellucida domain %0Amethod:InterPro accession:IPR003609 description:PAN/Apple domain	ZP
SSTP_0000729400	348.575	-1.8854	0.781894	-2.41133	0.0158945	NA	SSTP_0000729400.1	SSTP_0000729400.1_info=method:InterPro accession:IPR022088 description:Intraflagellar transport complex B protein 46	intraflagellar transport 46 homolog (Chlamydomonas)
SSTP_0001129600	423.992	2.65929	1.10286	2.41125	0.0158978	NA	SSTP_0001129600.1	SSTP_0001129600.1	NA
SSTP_0000759200	643.577	-1.78379	0.739984	-2.41057	0.0159274	NA	SSTP_0000759200.1	SSTP_0000759200.1_info=method:InterPro accession:IPR005821 description:Ion transport domain %0Amethod:InterPro accession:IPR027359 description:Voltage-dependent channel domain superfamily	Ion transport protein
SSTP_0000794300	809.341	2.26836	0.94103	2.4105	0.0159305	NA	SSTP_0000794300.1	SSTP_0000794300.1_info=method:InterPro accession:IPR000719 description:Protein kinase domain %0Amethod:InterPro accession:IPR008271 description:Serine/threonine-protein kinase%2C active site %0Amethod:InterPro accession:IPR011009 description:Protein kinase-like domain superfamily %0Amethod:InterPro accession:IPR017441 description:Protein kinase%2C ATP binding site	promotes G2-M transition, and regulates G1 progress and G1-S transition via association with multiple interphase cyclins. Required in higher cells for entry into S-phase and mitosis. Phosphorylates PARVA actopaxin, APC, AMPH, APC, BARD1, Bcl- xL BCL2L1, BRCA2, CALD1, CASP8, CDC7, CDC20, CDC25A, CDC25C, CC2D1A, CSNK2 proteins CKII, FZR1 CDH1, CDK7, CEBPB, CHAMP1, DMD dystrophin, EEF1 proteins EF-1…
SSTP_0000611500	31.1389	3.3132	1.37453	2.41042	0.0159342	NA	SSTP_0000611500.1	SSTP_0000611500.1_info=method:InterPro accession:IPR003767 description:Malate/L-lactate dehydrogenase-like %0Amethod:InterPro accession:IPR036111 description:Malate/L-sulfolactate/L-lactate dehydrogenase-like superfamily	Malate/L-lactate dehydrogenase
SSTP_0000657600	155114	1.68271	0.698145	2.41026	0.0159412	0.110072	SSTP_0000657600.1	SSTP_0000657600.1_info=method:InterPro accession:IPR001593 description:Ribosomal protein S3Ae %0Amethod:InterPro accession:IPR018281 description:Ribosomal protein S3Ae%2C conserved site %0Amethod:InterPro accession:IPR027500 description:40S ribosomal protein S1/3%2C eukaryotes	40S ribosomal protein S3a
SSTP_0000592000	1903.46	-1.67888	0.696561	-2.41024	0.0159421	NA	SSTP_0000592000.2	SSTP_0000592000.2_info=method:InterPro accession:IPR000494 description:Receptor L-domain %0Amethod:InterPro accession:IPR000719 description:Protein kinase domain %0Amethod:InterPro accession:IPR001245 description:Serine-threonine/tyrosine-protein kinase%2C catalytic domain %0Amethod:InterPro accession:IPR003961 description:Fibronectin type III %0Amethod:InterPro accession:IPR006211 description:Fu…	Furin-like cysteine rich region
SSTP_0000626400	869.171	1.71148	0.710335	2.4094	0.015979	NA	SSTP_0000626400.1	SSTP_0000626400.1_info=method:InterPro accession:IPR009787 description:Protein jagunal	Protein of unknown function (DUF1352)
SSTP_0000162900	7113.57	2.5052	1.04012	2.40856	0.0160154	0.110301	SSTP_0000162900.1	SSTP_0000162900.1_info=method:InterPro accession:IPR008758 description:Peptidase S28 %0Amethod:InterPro accession:IPR029058 description:Alpha/Beta hydrolase fold	Serine carboxypeptidase S28
SSTP_0001122300	444.261	1.84597	0.766476	2.40839	0.0160232	NA	SSTP_0001122300.1	SSTP_0001122300.1_info=method:InterPro accession:IPR007905 description:Emopamil-binding protein	Emopamil binding protein
SSTP_0001141100	310.65	-1.91876	0.797083	-2.40722	0.0160744	NA	SSTP_0001141100.1	SSTP_0001141100.1_info=method:InterPro accession:IPR000276 description:G protein-coupled receptor%2C rhodopsin-like %0Amethod:InterPro accession:IPR017452 description:GPCR%2C rhodopsin-like%2C 7TM	7 transmembrane receptor (rhodopsin family)
SSTP_0000647200	926.308	-1.85681	0.771828	-2.40573	0.0161404	NA	SSTP_0000647200.1	SSTP_0000647200.1_info=method:InterPro accession:IPR001609 description:Myosin head%2C motor domain %0Amethod:InterPro accession:IPR027401 description:Myosin IQ motif-containing domain superfamily %0Amethod:InterPro accession:IPR027417 description:P-loop containing nucleoside triphosphate hydrolase %0Amethod:InterPro accession:IPR036034 description:PDZ superfamily %0Amethod:InterPro accession:IPR0…	myosin XVIIIA
SSTP_0000077500	6357	-1.68293	0.699971	-2.40428	0.0162043	0.111317	SSTP_0000077500.1	SSTP_0000077500.1	NA
SSTP_0001131900	207.75	2.65057	1.1034	2.40219	0.0162974	NA	SSTP_0001131900.1	SSTP_0001131900.1_info=method:InterPro accession:IPR003582 description:ShKT domain %0Amethod:InterPro accession:IPR010255 description:Haem peroxidase superfamily %0Amethod:InterPro accession:IPR019791 description:Haem peroxidase%2C animal-type %0Amethod:InterPro accession:IPR037120 description:Haem peroxidase domain superfamily%2C animal type	Animal haem peroxidase
SSTP_0000465300	3269.48	1.58726	0.660889	2.40171	0.0163187	0.111764	SSTP_0000465300.1	SSTP_0000465300.1_info=method:InterPro accession:IPR012336 description:Thioredoxin-like fold %0Amethod:InterPro accession:IPR013766 description:Thioredoxin domain %0Amethod:InterPro accession:IPR036249 description:Thioredoxin-like superfamily	SCO1/SenC
SSTP_0000766400	6216.28	-1.76562	0.735575	-2.40032	0.0163806	0.111764	SSTP_0000766400.4	SSTP_0000766400.4_info=method:InterPro accession:IPR000008 description:C2 domain %0Amethod:InterPro accession:IPR001565 description:Synaptotagmin %0Amethod:InterPro accession:IPR010911 description:Rab-binding domain %0Amethod:InterPro accession:IPR011011 description:Zinc finger%2C FYVE/PHD-type %0Amethod:InterPro accession:IPR013083 description:Zinc finger%2C RING/FYVE/PHD-type %0Amethod:InterPro…	Pfam:RPH3A_effect_N
SSTP_0000259200	288.139	1.76761	0.736426	2.40026	0.0163833	NA	SSTP_0000259200.1	SSTP_0000259200.1_info=method:InterPro accession:IPR000326 description:Phosphatidic acid phosphatase type 2/haloperoxidase %0Amethod:InterPro accession:IPR036938 description:Phosphatidic acid phosphatase type 2/haloperoxidase superfamily	acidPPc
SSTP_0001256700	587.855	-1.651	0.687899	-2.40007	0.016392	NA	SSTP_0001256700.1	SSTP_0001256700.1	SSTP_0001256700.1
SSTP_0000985800	4220.98	-1.62514	0.67746	-2.39887	0.0164458	0.111764	SSTP_0000985800.1	SSTP_0000985800.1_info=method:InterPro accession:IPR000477 description:Reverse transcriptase domain %0Amethod:InterPro accession:IPR001878 description:Zinc finger%2C CCHC-type %0Amethod:InterPro accession:IPR021109 description:Aspartic peptidase domain superfamily %0Amethod:InterPro accession:IPR036875 description:Zinc finger%2C CCHC-type superfamily %0Amethod:InterPro accession:IPR041577 descrip…	Reverse transcriptase (RNA-dependent DNA polymerase)
SSTP_0000393800	63352	1.61457	0.673086	2.39876	0.0164509	0.111764	SSTP_0000393800.1	SSTP_0000393800.1_info=method:InterPro accession:IPR000592 description:Ribosomal protein S27e %0Amethod:InterPro accession:IPR011332 description:Zinc-binding ribosomal protein	Ribosomal protein S27
SSTP_0001121300	317.142	-2.09967	0.875355	-2.39866	0.0164554	NA	SSTP_0001121300.2	SSTP_0001121300.2_info=method:InterPro accession:IPR004294 description:Carotenoid oxygenase	Retinal pigment epithelial membrane protein
SSTP_0001106300	61993.1	1.71184	0.713815	2.39816	0.0164776	0.111764	SSTP_0001106300.1	SSTP_0001106300.1_info=method:InterPro accession:IPR004000 description:Actin family %0Amethod:InterPro accession:IPR004001 description:Actin%2C conserved site %0Amethod:InterPro accession:IPR011598 description:Myc-type%2C basic helix-loop-helix (bHLH) domain %0Amethod:InterPro accession:IPR020902 description:Actin/actin-like conserved site %0Amethod:InterPro accession:IPR036638 description:Helix-…	Actins are highly conserved proteins that are involved in various types of cell motility and are ubiquitously expressed in all eukaryotic cells
SSTP_0001200000	3106.04	-2.06223	0.861019	-2.3951	0.0166157	0.111794	SSTP_0001200000.3	SSTP_0001200000.3	SSTP_0001200000.3
SSTP_0001265600	25484.3	1.69316	0.707065	2.39462	0.0166374	0.111794	SSTP_0001265600.1	SSTP_0001265600.1_info=method:InterPro accession:IPR002675 description:Ribosomal protein L38e %0Amethod:InterPro accession:IPR038464 description:Ribosomal protein L38e superfamily	Ribosomal protein L38
SSTP_0000003200	3767.13	-2.02748	0.846969	-2.39381	0.0166745	0.111794	SSTP_0000003200.1	SSTP_0000003200.1_info=method:InterPro accession:IPR000219 description:Dbl homology (DH) domain %0Amethod:InterPro accession:IPR001452 description:SH3 domain %0Amethod:InterPro accession:IPR027267 description:AH/BAR domain superfamily %0Amethod:InterPro accession:IPR035899 description:Dbl homology (DH) domain superfamily %0Amethod:InterPro accession:IPR036028 description:SH3-like domain superfami…	RhoGEF domain
SSTP_0001167900	428.514	-2.10691	0.880151	-2.39381	0.0166746	NA	SSTP_0001167900.1	SSTP_0001167900.1	Cyclin-Dependent Kinase
SSTP_0000847600	1958.87	-2.30816	0.964373	-2.39343	0.0166916	0.111794	SSTP_0000847600.2	SSTP_0000847600.2	Inherit from NOG: Viral A-type inclusion protein
SSTP_0001017900	142.35	2.45247	1.02514	2.39233	0.0167418	NA	SSTP_0001017900.1	SSTP_0001017900.1_info=method:InterPro accession:IPR008632 description:Nematode fatty acid retinoid binding %0Amethod:InterPro accession:IPR011417 description:AP180 N-terminal homology (ANTH) domain %0Amethod:InterPro accession:IPR016024 description:Armadillo-type fold	NA
SSTP_0000654800	13952.2	-1.85622	0.775982	-2.39209	0.0167526	0.111794	SSTP_0000654800.1	SSTP_0000654800.1_info=method:InterPro accession:IPR001356 description:Homeobox domain %0Amethod:InterPro accession:IPR009057 description:Homeobox-like domain superfamily %0Amethod:InterPro accession:IPR017970 description:Homeobox%2C conserved site %0Amethod:InterPro accession:IPR020479 description:Homeobox domain%2C metazoa	SSTP_0000654800.1
SSTP_0000911300	21220.5	1.54622	0.646406	2.39203	0.0167554	0.111794	SSTP_0000911300.1	SSTP_0000911300.1_info=method:InterPro accession:IPR000941 description:Enolase %0Amethod:InterPro accession:IPR020809 description:Enolase%2C conserved site %0Amethod:InterPro accession:IPR020810 description:Enolase%2C C-terminal TIM barrel domain %0Amethod:InterPro accession:IPR020811 description:Enolase%2C N-terminal %0Amethod:InterPro accession:IPR029017 description:Enolase-like%2C N-terminal %…	Enolase, N-terminal domain
SSTP_0001227300	708.381	-1.67925	0.702086	-2.3918	0.0167658	NA	SSTP_0001227300.1	SSTP_0001227300.1_info=method:InterPro accession:IPR000219 description:Dbl homology (DH) domain %0Amethod:InterPro accession:IPR001251 description:CRAL-TRIO lipid binding domain %0Amethod:InterPro accession:IPR001478 description:PDZ domain %0Amethod:InterPro accession:IPR001849 description:Pleckstrin homology domain %0Amethod:InterPro accession:IPR002219 description:Protein kinase C-like%2C phorb…	Regulator of G protein signalling-like domain
SSTP_0000878200	873.531	-1.66458	0.695974	-2.39172	0.0167695	NA	SSTP_0000878200.1	SSTP_0000878200.1_info=method:InterPro accession:IPR019141 description:Protein of unknown function DUF2045	Uncharacterized conserved protein (DUF2045)
SSTP_0000932800	605.561	-1.81823	0.760372	-2.39123	0.0167919	NA	SSTP_0000932800.1	SSTP_0000932800.1_info=method:InterPro accession:IPR001660 description:Sterile alpha motif domain %0Amethod:InterPro accession:IPR004087 description:K Homology domain %0Amethod:InterPro accession:IPR004088 description:K Homology domain%2C type 1 %0Amethod:InterPro accession:IPR013761 description:Sterile alpha motif/pointed domain superfamily %0Amethod:InterPro accession:IPR036612 description:K Ho…	SAM domain (Sterile alpha motif)
SSTP_0000803700	11129.3	-1.71481	0.717196	-2.39099	0.0168031	0.111794	SSTP_0000803700.6	SSTP_0000803700.6_info=method:InterPro accession:IPR001791 description:Laminin G domain %0Amethod:InterPro accession:IPR008160 description:Collagen triple helix repeat %0Amethod:InterPro accession:IPR010515 description:Collagenase NC10/endostatin %0Amethod:InterPro accession:IPR013320 description:Concanavalin A-like lectin/glucanase domain superfamily %0Amethod:InterPro accession:IPR016186 descri…	Collagen, type XV, alpha 1
SSTP_0000819700	1529.99	1.83088	0.765904	2.39048	0.0168261	NA	SSTP_0000819700.1	SSTP_0000819700.1_info=method:InterPro accession:IPR002035 description:von Willebrand factor%2C type A %0Amethod:InterPro accession:IPR036465 description:von Willebrand factor A-like domain superfamily	NA
SSTP_0000555600	13763.9	1.68038	0.702952	2.39047	0.016827	0.111794	SSTP_0000555600.1	SSTP_0000555600.1_info=method:InterPro accession:IPR005474 description:Transketolase%2C N-terminal %0Amethod:InterPro accession:IPR005475 description:Transketolase-like%2C pyrimidine-binding domain %0Amethod:InterPro accession:IPR009014 description:Transketolase C-terminal/Pyruvate-ferredoxin oxidoreductase domain II %0Amethod:InterPro accession:IPR020826 description:Transketolase binding site %0…	Transketolase, thiamine diphosphate binding domain
SSTP_0000439500	246.383	-2.18359	0.913829	-2.38949	0.0168717	NA	SSTP_0000439500.1	SSTP_0000439500.1_info=method:InterPro accession:IPR000276 description:G protein-coupled receptor%2C rhodopsin-like %0Amethod:InterPro accession:IPR017452 description:GPCR%2C rhodopsin-like%2C 7TM	7 transmembrane receptor (rhodopsin family)
SSTP_0000854400	2008.29	-1.76701	0.739495	-2.38948	0.0168721	0.111794	SSTP_0000854400.1	SSTP_0000854400.1	SSTP_0000854400.1
SSTP_0001045200	13720.2	1.67139	0.6998	2.38838	0.016923	0.111794	SSTP_0001045200.1	SSTP_0001045200.1_info=method:InterPro accession:IPR002327 description:Cytochrome c%2C class IA/ IB %0Amethod:InterPro accession:IPR009056 description:Cytochrome c-like domain %0Amethod:InterPro accession:IPR036909 description:Cytochrome c-like domain superfamily	Electron carrier protein. The oxidized form of the cytochrome c heme group can accept an electron from the heme group of the cytochrome c1 subunit of cytochrome reductase. Cytochrome c then transfers this electron to the cytochrome oxidase complex, the final protein carrier in the mitochondrial electron-transport chain
SSTP_0000624400	693.914	2.13573	0.8945	2.38763	0.0169574	NA	SSTP_0000624400.1	SSTP_0000624400.1_info=method:InterPro accession:IPR002067 description:Mitochondrial carrier protein %0Amethod:InterPro accession:IPR002113 description:Adenine nucleotide translocator 1 %0Amethod:InterPro accession:IPR018108 description:Mitochondrial substrate/solute carrier %0Amethod:InterPro accession:IPR023395 description:Mitochondrial carrier domain superfamily	adenine nucleotide transmembrane transporter activity
SSTP_0000377900	1224.31	-2.74805	1.15097	-2.38761	0.0169585	NA	SSTP_0000377900.1	SSTP_0000377900.1_info=method:InterPro accession:IPR001506 description:Peptidase M12A %0Amethod:InterPro accession:IPR006026 description:Peptidase%2C metallopeptidase %0Amethod:InterPro accession:IPR013032 description:EGF-like%2C conserved site %0Amethod:InterPro accession:IPR024079 description:Metallopeptidase%2C catalytic domain superfamily %0Amethod:InterPro accession:IPR034035 description:Ast…	Astacin (Peptidase family M12A)
SSTP_0000226200	670.88	2.70465	1.133	2.38717	0.0169786	NA	SSTP_0000226200.1	SSTP_0000226200.1	SSTP_0000226200.1
SSTP_0000557400	1349.52	1.72659	0.723316	2.38705	0.016984	NA	SSTP_0000557400.1	SSTP_0000557400.1_info=method:InterPro accession:IPR029045 description:ClpP/crotonase-like domain superfamily %0Amethod:InterPro accession:IPR032259 description:Enoyl-CoA hydratase/isomerase%2C HIBYL-CoA-H type	Enoyl-CoA hydratase/isomerase family
SSTP_0000191600	2153.31	-1.79749	0.753022	-2.38704	0.0169849	0.111794	SSTP_0000191600.1	SSTP_0000191600.1_info=method:InterPro accession:IPR003409 description:MORN motif %0Amethod:InterPro accession:IPR017191 description:Junctophilin	MORN
SSTP_0001050100	830.898	-2.1601	0.90538	-2.38585	0.0170397	NA	SSTP_0001050100.1	SSTP_0001050100.1	SSTP_0001050100.1
SSTP_0000800400	33.7675	3.19274	1.33832	2.38563	0.0170498	NA	SSTP_0000800400.1	SSTP_0000800400.1_info=method:InterPro accession:IPR001164 description:Arf GTPase activating protein %0Amethod:InterPro accession:IPR037278 description:ARFGAP/RecO-like zinc finger %0Amethod:InterPro accession:IPR038508 description:ArfGAP domain superfamily	gtpase-activating protein
SSTP_0000623600	16215	1.58431	0.664113	2.3856	0.0170513	0.111794	SSTP_0000623600.1	SSTP_0000623600.1_info=method:InterPro accession:IPR002020 description:Citrate synthase %0Amethod:InterPro accession:IPR010109 description:Citrate synthase%2C eukaryotic-type %0Amethod:InterPro accession:IPR016142 description:Citrate synthase-like%2C large alpha subdomain %0Amethod:InterPro accession:IPR016143 description:Citrate synthase-like%2C small alpha subdomain %0Amethod:InterPro accession…	citrate synthase
SSTP_0000460600	6235.61	-1.70766	0.715825	-2.38558	0.0170521	0.111794	SSTP_0000460600.1	SSTP_0000460600.1_info=method:InterPro accession:IPR013087 description:Zinc finger C2H2-type %0Amethod:InterPro accession:IPR036236 description:Zinc finger C2H2 superfamily	Zinc finger protein
SSTP_0000336800	6584.61	1.66053	0.696239	2.385	0.0170789	0.111794	SSTP_0000336800.1	SSTP_0000336800.1_info=method:InterPro accession:IPR000243 description:Peptidase T1A%2C proteasome beta-subunit %0Amethod:InterPro accession:IPR001353 description:Proteasome%2C subunit alpha/beta %0Amethod:InterPro accession:IPR023333 description:Proteasome B-type subunit %0Amethod:InterPro accession:IPR029055 description:Nucleophile aminohydrolases%2C N-terminal	The proteasome is a multicatalytic proteinase complex which is characterized by its ability to cleave peptides with Arg, Phe, Tyr, Leu, and Glu adjacent to the leaving group at neutral or slightly basic pH. The proteasome has an ATP-dependent proteolytic activity (By similarity)
SSTP_0000103500	58.1384	-2.60804	1.09355	-2.38494	0.0170821	NA	SSTP_0000103500.1	SSTP_0000103500.1	NA
SSTP_0000818300	1338.88	1.57638	0.660979	2.38492	0.0170828	NA	SSTP_0000818300.1	SSTP_0000818300.1	NA
SSTP_0000611200	78937.5	1.6368	0.686457	2.38442	0.0171062	0.111794	SSTP_0000611200.1	SSTP_0000611200.1_info=method:InterPro accession:IPR005998 description:Ribosomal protein L7%2C eukaryotic %0Amethod:InterPro accession:IPR012988 description:Ribosomal protein L30%2C N-terminal %0Amethod:InterPro accession:IPR016082 description:Ribosomal protein L30%2C ferredoxin-like fold domain %0Amethod:InterPro accession:IPR018038 description:Ribosomal protein L30%2C conserved site %0Amethod:I…	Ribosomal L30 N-terminal domain
SSTP_0000867300	260.311	1.78662	0.749476	2.38382	0.0171338	NA	SSTP_0000867300.1	SSTP_0000867300.1_info=method:InterPro accession:IPR000304 description:Pyrroline-5-carboxylate reductase %0Amethod:InterPro accession:IPR008927 description:6-phosphogluconate dehydrogenase-like%2C C-terminal domain superfamily %0Amethod:InterPro accession:IPR029036 description:Pyrroline-5-carboxylate reductase%2C dimerisation domain %0Amethod:InterPro accession:IPR036291 description:NAD(P)-bindin…	Pyrroline-5-carboxylate reductase
SSTP_0000546500	99926.5	-1.97229	0.827567	-2.38324	0.0171609	0.111879	SSTP_0000546500.1	SSTP_0000546500.1_info=method:InterPro accession:IPR000873 description:AMP-dependent synthetase/ligase %0Amethod:InterPro accession:IPR020845 description:AMP-binding%2C conserved site %0Amethod:InterPro accession:IPR042099 description:AMP-dependent synthetase-like superfamily	AMP-binding enzyme
SSTP_0000353000	378.436	-1.85838	0.780379	-2.38138	0.0172479	NA	SSTP_0000353000.1	SSTP_0000353000.1_info=method:InterPro accession:IPR019323 description:Active zone protein ELKS	RIM-binding protein of the cytomatrix active zone
SSTP_0000537050	10763.1	2.27643	0.95636	2.3803	0.0172984	0.112503	SSTP_0000537050.1	SSTP_0000537050.1	SSTP_0000537050.1
SSTP_0001120500	780.736	-1.71587	0.720887	-2.38022	0.0173023	NA	SSTP_0001120500.1	SSTP_0001120500.1_info=method:InterPro accession:IPR002129 description:Pyridoxal phosphate-dependent decarboxylase %0Amethod:InterPro accession:IPR010977 description:Aromatic-L-amino-acid decarboxylase %0Amethod:InterPro accession:IPR015421 description:Pyridoxal phosphate-dependent transferase%2C major domain %0Amethod:InterPro accession:IPR015422 description:Pyridoxal phosphate-dependent transfe…	Pyridoxal-dependent decarboxylase conserved domain
SSTP_0001067300	693.053	-1.74051	0.731808	-2.37837	0.0173895	NA	SSTP_0001067300.1	SSTP_0001067300.1_info=method:InterPro accession:IPR000299 description:FERM domain %0Amethod:InterPro accession:IPR001202 description:WW domain %0Amethod:InterPro accession:IPR001478 description:PDZ domain %0Amethod:InterPro accession:IPR014352 description:FERM/acyl-CoA-binding protein superfamily %0Amethod:InterPro accession:IPR019748 description:FERM central domain %0Amethod:InterPro accession:…	FERM central domain
SSTP_0001004250	22088.2	1.64558	0.692434	2.37652	0.0174768	0.113388	SSTP_0001004250.1	SSTP_0001004250.1_info=method:InterPro accession:IPR001209 description:Ribosomal protein S14 %0Amethod:InterPro accession:IPR018271 description:Ribosomal protein S14%2C conserved site %0Amethod:InterPro accession:IPR039744 description:40S ribosomal protein S29/30S ribosomal protein S14 type Z	Ribosomal protein S14p/S29e
SSTP_0000712300	3898.26	-1.91624	0.80681	-2.37509	0.0175449	0.113556	SSTP_0000712300.1	SSTP_0000712300.1_info=method:InterPro accession:IPR024783 description:Transducer of regulated CREB activity%2C N-terminal	cutinase gene palindrome-binding protein
SSTP_0000458700	16.1285	5.14987	2.16839	2.37497	0.0175502	NA	SSTP_0000458700.1	SSTP_0000458700.1_info=method:InterPro accession:IPR000953 description:Chromo/chromo shadow domain %0Amethod:InterPro accession:IPR016197 description:Chromo-like domain superfamily %0Amethod:InterPro accession:IPR023780 description:Chromo domain	Inherit from euNOG: Chromo (CHRromatin Organisation MOdifier) domain
SSTP_0000770800	73.7679	-2.33265	0.982736	-2.37362	0.0176145	NA	SSTP_0000770800.1	SSTP_0000770800.1_info=method:InterPro accession:IPR036028 description:SH3-like domain superfamily	NA
SSTP_0001118200	4432.89	-1.6917	0.713036	-2.37253	0.0176666	0.113904	SSTP_0001118200.1	SSTP_0001118200.1	Cyclin-Dependent Kinase
SSTP_0000460900	3111.58	-1.91374	0.806743	-2.37218	0.0176835	0.113904	SSTP_0000460900.1	SSTP_0000460900.1_info=method:InterPro accession:IPR025789 description:Histone-lysine N-methyltransferase DOT1 domain %0Amethod:InterPro accession:IPR029063 description:S-adenosyl-L-methionine-dependent methyltransferase %0Amethod:InterPro accession:IPR030445 description:Histone H3-K79 methyltransferase	Histone methylation protein DOT1
SSTP_0000323600	1377.04	-1.79326	0.756205	-2.37139	0.0177211	NA	SSTP_0000323600.1	SSTP_0000323600.1	Inherit from biNOG: unc-80 homolog (C. elegans)
SSTP_0000427500	6038.9	1.90751	0.805514	2.36806	0.0178815	0.114583	SSTP_0000427500.1	SSTP_0000427500.1_info=method:InterPro accession:IPR006095 description:Glutamate/phenylalanine/leucine/valine dehydrogenase %0Amethod:InterPro accession:IPR006096 description:Glutamate/phenylalanine/leucine/valine dehydrogenase%2C C-terminal %0Amethod:InterPro accession:IPR006097 description:Glutamate/phenylalanine/leucine/valine dehydrogenase%2C dimerisation domain %0Amethod:InterPro accession:I…	Glutamate dehydrogenase
SSTP_0001215800	1231.47	2.02043	0.853377	2.36757	0.0179052	NA	SSTP_0001215800.1	SSTP_0001215800.1	NA
SSTP_0000450700	209.969	2.35346	0.994126	2.36737	0.017915	NA	SSTP_0000450700.1	SSTP_0000450700.1	NA
SSTP_0000737000	297.526	2.68157	1.13275	2.3673	0.0179182	NA	SSTP_0000737000.1	SSTP_0000737000.1_info=method:InterPro accession:IPR001128 description:Cytochrome P450 %0Amethod:InterPro accession:IPR002401 description:Cytochrome P450%2C E-class%2C group I %0Amethod:InterPro accession:IPR017972 description:Cytochrome P450%2C conserved site %0Amethod:InterPro accession:IPR036396 description:Cytochrome P450 superfamily	Cytochrome P450
SSTP_0000682600	3884.11	-1.76862	0.747188	-2.36703	0.0179313	0.114583	SSTP_0000682600.1	SSTP_0000682600.1_info=method:InterPro accession:IPR001766 description:Fork head domain %0Amethod:InterPro accession:IPR018122 description:Fork head domain conserved site1 %0Amethod:InterPro accession:IPR030456 description:Fork head domain conserved site 2 %0Amethod:InterPro accession:IPR036388 description:Winged helix-like DNA-binding domain superfamily %0Amethod:InterPro accession:IPR036390 des…	FH
SSTP_0000598800	9661.91	1.7073	0.721371	2.36674	0.0179454	0.114583	SSTP_0000598800.1	SSTP_0000598800.1_info=method:InterPro accession:IPR031973 description:Deltamethrin resistance protein prag01	SSTP_0000598800.1
SSTP_0001071400	56.237	3.59905	1.52081	2.36654	0.0179554	NA	SSTP_0001071400.2	SSTP_0001071400.2_info=method:InterPro accession:IPR000477 description:Reverse transcriptase domain %0Amethod:InterPro accession:IPR001584 description:Integrase%2C catalytic core %0Amethod:InterPro accession:IPR012337 description:Ribonuclease H-like superfamily %0Amethod:InterPro accession:IPR036397 description:Ribonuclease H superfamily %0Amethod:InterPro accession:IPR041588 description:Integras…	Inherit from opiNOG: to reverse transcriptase
SSTP_0001183800	1967.74	1.65723	0.700542	2.36563	0.0179993	0.114583	SSTP_0001183800.1	SSTP_0001183800.1	WR1
SSTP_0000045900	3749.78	1.70909	0.722678	2.36494	0.0180329	0.114583	SSTP_0000045900.1	SSTP_0000045900.1_info=method:InterPro accession:IPR016482 description:Protein transport protein SecG/Sec61-beta/Sbh %0Amethod:InterPro accession:IPR030671 description:Protein transport Sec61-beta/Sbh	Sec61beta family
SSTP_0000982600	8510.06	2.20592	0.932858	2.36469	0.0180452	0.114583	SSTP_0000982600.1	SSTP_0000982600.1_info=method:InterPro accession:IPR004045 description:Glutathione S-transferase%2C N-terminal %0Amethod:InterPro accession:IPR004046 description:Glutathione S-transferase%2C C-terminal %0Amethod:InterPro accession:IPR010987 description:Glutathione S-transferase%2C C-terminal-like %0Amethod:InterPro accession:IPR036249 description:Thioredoxin-like superfamily %0Amethod:InterPro ac…	Glutathione S-transferase, N-terminal domain
SSTP_0000670200	471.399	-1.69492	0.71702	-2.36384	0.0180867	NA	SSTP_0000670200.1	SSTP_0000670200.1_info=method:InterPro accession:IPR003598 description:Immunoglobulin subtype 2 %0Amethod:InterPro accession:IPR003599 description:Immunoglobulin subtype %0Amethod:InterPro accession:IPR007110 description:Immunoglobulin-like domain %0Amethod:InterPro accession:IPR013098 description:Immunoglobulin I-set %0Amethod:InterPro accession:IPR013783 description:Immunoglobulin-like fold %0A…	G2F domain
SSTP_0000801100	99861.8	1.67363	0.708094	2.36357	0.0180998	0.114583	SSTP_0000801100.1	SSTP_0000801100.1_info=method:InterPro accession:IPR001377 description:Ribosomal protein S6e %0Amethod:InterPro accession:IPR014401 description:Ribosomal protein S6%2C eukaryotic %0Amethod:InterPro accession:IPR018282 description:Ribosomal protein S6e%2C conserved site	40S ribosomal protein S6
SSTP_0001034500	18440.8	1.74215	0.737327	2.36279	0.0181378	0.114583	SSTP_0001034500.1	SSTP_0001034500.1_info=method:InterPro accession:IPR002326 description:Cytochrome c1 %0Amethod:InterPro accession:IPR009056 description:Cytochrome c-like domain %0Amethod:InterPro accession:IPR021157 description:Cytochrome c1%2C transmembrane anchor%2C C-terminal %0Amethod:InterPro accession:IPR036909 description:Cytochrome c-like domain superfamily	Cytochrome C1 family
SSTP_0000730000	105085	1.63553	0.692411	2.36208	0.0181728	0.114583	SSTP_0000730000.1	SSTP_0000730000.1_info=method:InterPro accession:IPR001921 description:Ribosomal protein L7A/L8 %0Amethod:InterPro accession:IPR004038 description:Ribosomal protein L7Ae/L30e/S12e/Gadd45 %0Amethod:InterPro accession:IPR018492 description:Ribosomal protein L7Ae/L8/Nhp2 family %0Amethod:InterPro accession:IPR029064 description:50S ribosomal protein L30e-like %0Amethod:InterPro accession:IPR038524 d…	Ribosomal protein L7a
SSTP_0000682400	244.515	-1.83201	0.776207	-2.36021	0.0182645	NA	SSTP_0000682400.1	SSTP_0000682400.1_info=method:InterPro accession:IPR000971 description:Globin %0Amethod:InterPro accession:IPR009050 description:Globin-like superfamily	SSTP_0000682400.1
SSTP_0000856600	143.612	2.38625	1.01103	2.36021	0.0182648	NA	SSTP_0000856600.1	SSTP_0000856600.1_info=method:InterPro accession:IPR005828 description:Major facilitator%2C sugar transporter-like %0Amethod:InterPro accession:IPR020846 description:Major facilitator superfamily domain %0Amethod:InterPro accession:IPR036259 description:MFS transporter superfamily	Sugar (and other) transporter
SSTP_0000573000	68881.2	1.60455	0.679877	2.36006	0.0182722	0.114755	SSTP_0000573000.1	SSTP_0000573000.1_info=method:InterPro accession:IPR005788 description:Disulphide isomerase %0Amethod:InterPro accession:IPR005792 description:Protein disulphide isomerase %0Amethod:InterPro accession:IPR013766 description:Thioredoxin domain %0Amethod:InterPro accession:IPR017937 description:Thioredoxin%2C conserved site %0Amethod:InterPro accession:IPR036249 description:Thioredoxin-like superfam…	Thioredoxin
SSTP_0000925500	4973.62	-1.66012	0.703507	-2.35978	0.0182856	0.114755	SSTP_0000925500.1	SSTP_0000925500.1_info=method:InterPro accession:IPR001680 description:WD40 repeat %0Amethod:InterPro accession:IPR004083 description:Regulatory associated protein of TOR %0Amethod:InterPro accession:IPR011989 description:Armadillo-like helical %0Amethod:InterPro accession:IPR016024 description:Armadillo-type fold %0Amethod:InterPro accession:IPR017986 description:WD40-repeat-containing domain %0…	HEAT repeat
SSTP_0000399800	894.505	1.62412	0.688257	2.35977	0.0182865	NA	SSTP_0000399800.1	SSTP_0000399800.1_info=method:InterPro accession:IPR027486 description:Ribosomal protein S10 domain %0Amethod:InterPro accession:IPR036838 description:Ribosomal protein S10 domain superfamily %0Amethod:InterPro accession:IPR040055 description:28S ribosomal protein S10%2C mitochondrial	Ribosomal protein S10p/S20e
SSTP_0001248300	487.703	-1.73799	0.736674	-2.35924	0.0183123	NA	SSTP_0001248300.2	SSTP_0001248300.2	cutinase gene palindrome-binding protein
SSTP_0000890800	527.701	-1.80031	0.763093	-2.35923	0.0183128	NA	SSTP_0000890800.1	SSTP_0000890800.1_info=method:InterPro accession:IPR003092 description:Two pore domain potassium channel%2C TASK family %0Amethod:InterPro accession:IPR003280 description:Two pore domain potassium channel %0Amethod:InterPro accession:IPR013099 description:Potassium channel domain	Ion channel
SSTP_0001051100	2231.69	1.53095	0.649286	2.3579	0.0183786	0.11507	SSTP_0001051100.1	SSTP_0001051100.1_info=method:InterPro accession:IPR012674 description:Calycin %0Amethod:InterPro accession:IPR040094 description:Fatty acid-binding protein homologue 1/2/3/4	Inherit from KOG: acid binding protein
SSTP_0000663200	817.506	-1.95085	0.827587	-2.35728	0.0184095	NA	SSTP_0000663200.1	SSTP_0000663200.1_info=method:InterPro accession:IPR006028 description:Gamma-aminobutyric acid A receptor/Glycine receptor alpha %0Amethod:InterPro accession:IPR006029 description:Neurotransmitter-gated ion-channel transmembrane domain %0Amethod:InterPro accession:IPR006201 description:Neurotransmitter-gated ion-channel %0Amethod:InterPro accession:IPR006202 description:Neurotransmitter-gated ion…	Neurotransmitter-gated ion-channel transmembrane region
SSTP_0001086100	329.788	2.42345	1.02813	2.35714	0.0184161	NA	SSTP_0001086100.1	SSTP_0001086100.1	NA
SSTP_0000675700	1388.14	-1.79857	0.763329	-2.35622	0.0184618	NA	SSTP_0000675700.1	SSTP_0000675700.1_info=method:InterPro accession:IPR000679 description:Zinc finger%2C GATA-type %0Amethod:InterPro accession:IPR013088 description:Zinc finger%2C NHR/GATA-type %0Amethod:InterPro accession:IPR039355 description:Transcription factor GATA	ZnF_GATA
SSTP_0000818500	825.743	1.76067	0.747609	2.35506	0.0185196	NA	SSTP_0000818500.1	SSTP_0000818500.1_info=method:InterPro accession:IPR000164 description:Histone H3/CENP-A %0Amethod:InterPro accession:IPR007125 description:Histone H2A/H2B/H3 %0Amethod:InterPro accession:IPR009072 description:Histone-fold	histone H3
SSTP_0000173400	3995.86	-1.83215	0.778039	-2.35483	0.0185309	0.115754	SSTP_0000173400.1	SSTP_0000173400.1_info=method:InterPro accession:IPR001487 description:Bromodomain %0Amethod:InterPro accession:IPR001680 description:WD40 repeat %0Amethod:InterPro accession:IPR010525 description:Auxin response factor %0Amethod:InterPro accession:IPR015943 description:WD40/YVTN repeat-like-containing domain superfamily %0Amethod:InterPro accession:IPR017986 description:WD40-repeat-containing dom…	bromodomain and WD repeat domain containing
SSTP_0001240200	194.23	-2.40567	1.02223	-2.35335	0.0186051	NA	SSTP_0001240200.1	SSTP_0001240200.1_info=method:InterPro accession:IPR001303 description:Class II aldolase/adducin N-terminal %0Amethod:InterPro accession:IPR036409 description:Class II aldolase/adducin N-terminal domain superfamily	Class II Aldolase and Adducin N-terminal domain
SSTP_0001000500	758.808	1.60033	0.680189	2.35278	0.0186338	NA	SSTP_0001000500.1	SSTP_0001000500.1_info=method:InterPro accession:IPR004130 description:GPN-loop GTPase %0Amethod:InterPro accession:IPR027417 description:P-loop containing nucleoside triphosphate hydrolase %0Amethod:InterPro accession:IPR030230 description:GPN-loop GTPase 1	Conserved hypothetical ATP binding protein
SSTP_0001175400	553.742	-2.26772	0.963992	-2.35242	0.0186516	NA	SSTP_0001175400.1	SSTP_0001175400.1_info=method:InterPro accession:IPR000648 description:Oxysterol-binding protein %0Amethod:InterPro accession:IPR020592 description:Ribosomal protein S16%2C conserved site %0Amethod:InterPro accession:IPR037239 description:Oxysterol-binding protein superfamily	Oxysterol-binding protein
SSTP_0000017700	1994.48	-1.74506	0.742182	-2.35126	0.0187102	0.116602	SSTP_0000017700.1	SSTP_0000017700.1	Sec7
SSTP_0000454000	1985.4	-2.0154	0.857545	-2.3502	0.0187635	0.116637	SSTP_0000454000.1	SSTP_0000454000.1_info=method:InterPro accession:IPR003598 description:Immunoglobulin subtype 2 %0Amethod:InterPro accession:IPR003599 description:Immunoglobulin subtype %0Amethod:InterPro accession:IPR003961 description:Fibronectin type III %0Amethod:InterPro accession:IPR007110 description:Immunoglobulin-like domain %0Amethod:InterPro accession:IPR013098 description:Immunoglobulin I-set %0Ameth…	IG_like
SSTP_0000871800	2648.83	1.75744	0.748644	2.3475	0.0188999	0.116637	SSTP_0000871800.1	SSTP_0000871800.1_info=method:InterPro accession:IPR028996 description:Ganglioside GM2 activator %0Amethod:InterPro accession:IPR036846 description:GM2-AP%2C lipid-recognition domain superfamily	SSTP_0000871800.1
SSTP_0000080300	408.768	2.07395	0.883493	2.34744	0.018903	NA	SSTP_0000080300.1	SSTP_0000080300.1_info=method:InterPro accession:IPR000719 description:Protein kinase domain %0Amethod:InterPro accession:IPR008271 description:Serine/threonine-protein kinase%2C active site %0Amethod:InterPro accession:IPR011009 description:Protein kinase-like domain superfamily %0Amethod:InterPro accession:IPR017441 description:Protein kinase%2C ATP binding site %0Amethod:InterPro accession:IPR…	Serine threonine-protein kinase which mediates both meiotic and mitotic chromosome segregation. Required for histone H3 'Ser-10' phosphorylation. Phosphorylates tlk-1
SSTP_0000468800	2177.53	-1.68696	0.718706	-2.34722	0.0189142	0.116637	SSTP_0000468800.1	SSTP_0000468800.1_info=method:InterPro accession:IPR000008 description:C2 domain %0Amethod:InterPro accession:IPR000909 description:Phosphatidylinositol-specific phospholipase C%2C X domain %0Amethod:InterPro accession:IPR000980 description:SH2 domain %0Amethod:InterPro accession:IPR001192 description:Phosphoinositide phospholipase C family %0Amethod:InterPro accession:IPR001452 description:SH3 d…	Pfam:efhand_like
SSTP_0000675500	3052.08	-1.62853	0.694137	-2.34613	0.0189696	0.116637	SSTP_0000675500.1	SSTP_0000675500.1_info=method:InterPro accession:IPR007735 description:Pecanex%2C C-terminal %0Amethod:InterPro accession:IPR039797 description:Protein Pecanex	Inherit from artNOG: Pecanex protein (C-terminus)
SSTP_0000763400	1503.69	1.73888	0.741325	2.34564	0.0189944	NA	SSTP_0000763400.2	SSTP_0000763400.2_info=method:InterPro accession:IPR001208 description:MCM domain %0Amethod:InterPro accession:IPR003593 description:AAA+ ATPase domain %0Amethod:InterPro accession:IPR008048 description:DNA replication licensing factor Mcm5 %0Amethod:InterPro accession:IPR012340 description:Nucleic acid-binding%2C OB-fold %0Amethod:InterPro accession:IPR018525 description:Mini-chromosome maintena…	MCM2/3/5 family
SSTP_0000774300	54717.4	1.66324	0.709144	2.34542	0.0190056	0.116637	SSTP_0000774300.1	SSTP_0000774300.1_info=method:InterPro accession:IPR001976 description:Ribosomal protein S24e %0Amethod:InterPro accession:IPR012678 description:Ribosomal protein L23/L15e core domain superfamily	Ribosomal protein S24e
SSTP_0001070600	421.464	2.00582	0.855218	2.34539	0.0190074	NA	SSTP_0001070600.1	SSTP_0001070600.1_info=method:InterPro accession:IPR000836 description:Phosphoribosyltransferase domain %0Amethod:InterPro accession:IPR004467 description:Orotate phosphoribosyl transferase domain %0Amethod:InterPro accession:IPR023031 description:Orotate phosphoribosyltransferase %0Amethod:InterPro accession:IPR029057 description:Phosphoribosyltransferase-like	Phosphoribosyl transferase domain
SSTP_0000123600	2260.87	-1.68353	0.717875	-2.34515	0.0190193	0.116637	SSTP_0000123600.1	SSTP_0000123600.1_info=method:InterPro accession:IPR000584 description:Voltage-dependent calcium channel%2C L-type%2C beta subunit %0Amethod:InterPro accession:IPR008145 description:Guanylate kinase/L-type calcium channel beta subunit %0Amethod:InterPro accession:IPR027417 description:P-loop containing nucleoside triphosphate hydrolase %0Amethod:InterPro accession:IPR036028 description:SH3-like d…	Voltage gated calcium channel subunit beta domain 4Aa N terminal
SSTP_0000733800	9319.29	2.15703	0.91985	2.34498	0.0190282	0.116637	SSTP_0000733800.1	SSTP_0000733800.1_info=method:InterPro accession:IPR002921 description:Fungal lipase-like domain %0Amethod:InterPro accession:IPR029058 description:Alpha/Beta hydrolase fold	Lipase (class 3)
SSTP_0001044000	2440.9	-1.72668	0.736706	-2.34379	0.0190891	0.116637	SSTP_0001044000.1	SSTP_0001044000.1_info=method:InterPro accession:IPR000014 description:PAS domain %0Amethod:InterPro accession:IPR000595 description:Cyclic nucleotide-binding domain %0Amethod:InterPro accession:IPR000700 description:PAS-associated%2C C-terminal %0Amethod:InterPro accession:IPR001610 description:PAC motif %0Amethod:InterPro accession:IPR003938 description:Potassium channel%2C voltage-dependent%2C…	PAS fold
SSTP_0000061700	15027.1	1.95621	0.834756	2.34345	0.0191065	0.116637	SSTP_0000061700.1	SSTP_0000061700.1_info=method:InterPro accession:IPR001507 description:Zona pellucida domain %0Amethod:InterPro accession:IPR003609 description:PAN/Apple domain	ZP
SSTP_0001012600	10756.4	-1.70674	0.728702	-2.34216	0.0191726	0.116774	SSTP_0001012600.1	SSTP_0001012600.1_info=method:InterPro accession:IPR002100 description:Transcription factor%2C MADS-box %0Amethod:InterPro accession:IPR033896 description:MADS MEF2-like %0Amethod:InterPro accession:IPR036879 description:Transcription factor%2C MADS-box superfamily	MADS
SSTP_0000718200	34.6226	3.31107	1.41396	2.3417	0.019196	NA	SSTP_0000718200.1	SSTP_0000718200.1	IG_like
SSTP_0000995600	1344.99	-1.78128	0.76081	-2.34129	0.0192173	NA	SSTP_0000995600.1	SSTP_0000995600.1_info=method:InterPro accession:IPR000162 description:GPCR%2C family 3%2C metabotropic glutamate receptor %0Amethod:InterPro accession:IPR000337 description:GPCR%2C family 3 %0Amethod:InterPro accession:IPR001828 description:Receptor%2C ligand binding region %0Amethod:InterPro accession:IPR011500 description:GPCR%2C family 3%2C nine cysteines domain %0Amethod:InterPro accession:I…	Nine Cysteines Domain of family 3 GPCR
SSTP_0000860000	733.889	-1.63394	0.697998	-2.34089	0.0192378	NA	SSTP_0000860000.1	SSTP_0000860000.1_info=method:InterPro accession:IPR013087 description:Zinc finger C2H2-type %0Amethod:InterPro accession:IPR036236 description:Zinc finger C2H2 superfamily	ZnF_C2H2
SSTP_0000768800	721.659	1.71979	0.735009	2.33982	0.0192932	NA	SSTP_0000768800.1	SSTP_0000768800.1_info=method:InterPro accession:IPR003736 description:Phenylacetic acid degradation-related domain %0Amethod:InterPro accession:IPR006683 description:Thioesterase domain %0Amethod:InterPro accession:IPR029069 description:HotDog domain superfamily %0Amethod:InterPro accession:IPR039298 description:Acyl-coenzyme A thioesterase 13	Thioesterase superfamily
SSTP_0000994900	35.742	-3.18895	1.36305	-2.33956	0.0193064	NA	SSTP_0000994900.1	SSTP_0000994900.1	NA
SSTP_0000351700	70.8748	-2.41472	1.03264	-2.3384	0.0193664	NA	SSTP_0000351700.1	SSTP_0000351700.1_info=method:InterPro accession:IPR003000 description:Sirtuin family %0Amethod:InterPro accession:IPR026590 description:Sirtuin family%2C catalytic core domain %0Amethod:InterPro accession:IPR026591 description:Sirtuin%2C catalytic core small domain superfamily %0Amethod:InterPro accession:IPR029035 description:DHS-like NAD/FAD-binding domain superfamily	Sirtuin 2
SSTP_0000090500	3518.18	-1.96774	0.841573	-2.33817	0.0193786	0.117762	SSTP_0000090500.1	SSTP_0000090500.1_info=method:InterPro accession:IPR011021 description:Arrestin-like%2C N-terminal %0Amethod:InterPro accession:IPR011022 description:Arrestin C-terminal-like domain %0Amethod:InterPro accession:IPR014752 description:Arrestin%2C C-terminal %0Amethod:InterPro accession:IPR014756 description:Immunoglobulin E-set	Arrestin_C
SSTP_0000936400	495.418	-1.95403	0.836037	-2.33725	0.0194261	NA	SSTP_0000936400.1	SSTP_0000936400.1	SSTP_0000936400.1
SSTP_0001135200	691.366	1.80398	0.772592	2.33496	0.0195453	NA	SSTP_0001135200.1	SSTP_0001135200.1_info=method:InterPro accession:IPR001604 description:DNA/RNA non-specific endonuclease %0Amethod:InterPro accession:IPR018524 description:DNA/RNA non-specific endonuclease%2C active site %0Amethod:InterPro accession:IPR020821 description:Extracellular Endonuclease%2C subunit A %0Amethod:InterPro accession:IPR040255 description:Non-specific endonuclease	NUC
SSTP_0001250200	43.0843	2.22252	0.951959	2.33468	0.0195601	NA	SSTP_0001250200.1	SSTP_0001250200.1	SSTP_0001250200.1
SSTP_0000398400	811.88	-1.71658	0.735289	-2.33457	0.0195659	NA	SSTP_0000398400.1	SSTP_0000398400.1_info=method:InterPro accession:IPR006600 description:HTH CenpB-type DNA-binding domain %0Amethod:InterPro accession:IPR009057 description:Homeobox-like domain superfamily	SSTP_0000398400.1
SSTP_0000877400	2234.2	1.78704	0.765874	2.33334	0.0196304	0.118426	SSTP_0000877400.1	SSTP_0000877400.1_info=method:InterPro accession:IPR000073 description:Alpha/beta hydrolase fold-1 %0Amethod:InterPro accession:IPR029058 description:Alpha/Beta hydrolase fold	alpha/beta hydrolase fold
SSTP_0000776200	3614.69	2.11388	0.90617	2.33276	0.0196605	0.118426	SSTP_0000776200.1	SSTP_0000776200.1_info=method:InterPro accession:IPR002172 description:Low-density lipoprotein (LDL) receptor class A repeat %0Amethod:InterPro accession:IPR036055 description:LDL receptor-like superfamily	Low-density lipoprotein receptor domain class A
SSTP_0001048500	2129.95	1.6831	0.72153	2.33268	0.0196648	0.118426	SSTP_0001048500.1	SSTP_0001048500.1_info=method:InterPro accession:IPR005959 description:Fumarylacetoacetase %0Amethod:InterPro accession:IPR011234 description:Fumarylacetoacetase-like%2C C-terminal %0Amethod:InterPro accession:IPR015377 description:Fumarylacetoacetase%2C N-terminal %0Amethod:InterPro accession:IPR036462 description:Fumarylacetoacetase%2C N-terminal domain superfamily %0Amethod:InterPro accession:…	Pfam:DUF1969
SSTP_0001227900	60.904	-2.61819	1.12242	-2.33263	0.0196678	NA	SSTP_0001227900.1	SSTP_0001227900.1_info=method:InterPro accession:IPR000242 description:PTP type protein phosphatase %0Amethod:InterPro accession:IPR000340 description:Dual specificity phosphatase%2C catalytic domain %0Amethod:InterPro accession:IPR000387 description:Tyrosine specific protein phosphatases domain %0Amethod:InterPro accession:IPR003595 description:Protein-tyrosine phosphatase%2C catalytic %0Amethod…	protein tyrosine phosphatase
SSTP_0000317600	641.455	1.78826	0.766681	2.33247	0.0196757	NA	SSTP_0000317600.1	SSTP_0000317600.1_info=method:InterPro accession:IPR000215 description:Serpin family %0Amethod:InterPro accession:IPR023795 description:Serpin%2C conserved site %0Amethod:InterPro accession:IPR023796 description:Serpin domain %0Amethod:InterPro accession:IPR036186 description:Serpin superfamily	SERPIN
SSTP_0001043100	4371.16	-1.802	0.773247	-2.33043	0.0197834	0.118426	SSTP_0001043100.1	SSTP_0001043100.1_info=method:InterPro accession:IPR001757 description:P-type ATPase %0Amethod:InterPro accession:IPR004014 description:Cation-transporting P-type ATPase%2C N-terminal %0Amethod:InterPro accession:IPR006068 description:Cation-transporting P-type ATPase%2C C-terminal %0Amethod:InterPro accession:IPR006408 description:P-type ATPase%2C subfamily IIB %0Amethod:InterPro accession:IPR00…	haloacid dehalogenase-like hydrolase
SSTP_0000860300	2257.76	-1.68297	0.72224	-2.33021	0.0197951	0.118426	SSTP_0000860300.1	SSTP_0000860300.1_info=method:InterPro accession:IPR000536 description:Nuclear hormone receptor%2C ligand-binding domain %0Amethod:InterPro accession:IPR001628 description:Zinc finger%2C nuclear hormone receptor-type %0Amethod:InterPro accession:IPR001723 description:Nuclear hormone receptor %0Amethod:InterPro accession:IPR013088 description:Zinc finger%2C NHR/GATA-type %0Amethod:InterPro accessi…	Ligand-binding domain of nuclear hormone receptor
SSTP_0000145500	225.835	1.79026	0.768431	2.32976	0.0198189	NA	SSTP_0000145500.1	SSTP_0000145500.1_info=method:InterPro accession:IPR001163 description:LSM domain%2C eukaryotic/archaea-type %0Amethod:InterPro accession:IPR010920 description:LSM domain superfamily %0Amethod:InterPro accession:IPR034104 description:Sm-like protein Lsm1	Sm
SSTP_0000300100	1269.36	1.60226	0.687771	2.32964	0.0198253	NA	SSTP_0000300100.1	SSTP_0000300100.1_info=method:InterPro accession:IPR000228 description:RNA 3'-terminal phosphate cyclase %0Amethod:InterPro accession:IPR013791 description:RNA 3'-terminal phosphate cyclase%2C insert domain %0Amethod:InterPro accession:IPR013792 description:RNA 3'-terminal phosphate cyclase/enolpyruvate transferase%2C alpha/beta %0Amethod:InterPro accession:IPR016443 description:RNA 3'-terminal p…	RNA 3'-terminal phosphate cyclase (RTC), insert domain
SSTP_0000414700	6150.43	1.70211	0.73065	2.32959	0.0198278	0.118426	SSTP_0000414700.1	SSTP_0000414700.1_info=method:InterPro accession:IPR008576 description:Alpha-N-methyltransferase NTM1 %0Amethod:InterPro accession:IPR018108 description:Mitochondrial substrate/solute carrier %0Amethod:InterPro accession:IPR023395 description:Mitochondrial carrier domain superfamily %0Amethod:InterPro accession:IPR029063 description:S-adenosyl-L-methionine-dependent methyltransferase	Inherit from biNOG: mitochondrial carrier
SSTP_0000542000	16549.1	1.54985	0.665475	2.32894	0.0198622	0.118426	SSTP_0000542000.1	SSTP_0000542000.1_info=method:InterPro accession:IPR013126 description:Heat shock protein 70 family %0Amethod:InterPro accession:IPR018181 description:Heat shock protein 70%2C conserved site %0Amethod:InterPro accession:IPR029047 description:Heat shock protein 70kD%2C peptide-binding domain superfamily %0Amethod:InterPro accession:IPR029048 description:Heat shock protein 70kD%2C C-terminal domain…	Probably plays a role in facilitating the assembly of multimeric protein complexes inside the ER (By similarity)
SSTP_0000292500	2415.55	1.63423	0.701729	2.32886	0.0198666	0.118426	SSTP_0000292500.1	SSTP_0000292500.1_info=method:InterPro accession:IPR005683 description:Mitochondrial import receptor subunit Tom22	Mitochondrial import receptor subunit Tom22
SSTP_0001118700	67.2428	-2.87195	1.2332	-2.32886	0.0198666	NA	SSTP_0001118700.1	SSTP_0001118700.1_info=method:InterPro accession:IPR001506 description:Peptidase M12A %0Amethod:InterPro accession:IPR006026 description:Peptidase%2C metallopeptidase %0Amethod:InterPro accession:IPR024079 description:Metallopeptidase%2C catalytic domain superfamily	Meprin A
SSTP_0000011800	6651.17	-1.6372	0.703107	-2.32852	0.0198846	0.118426	SSTP_0000011800.3	SSTP_0000011800.3_info=method:InterPro accession:IPR004274 description:FCP1 homology domain %0Amethod:InterPro accession:IPR023214 description:HAD superfamily %0Amethod:InterPro accession:IPR036412 description:HAD-like superfamily	CPDc
SSTP_0001250300	1381.85	1.58792	0.682439	2.32683	0.0199741	NA	SSTP_0001250300.1	SSTP_0001250300.1_info=method:InterPro accession:IPR002155 description:Thiolase %0Amethod:InterPro accession:IPR016039 description:Thiolase-like %0Amethod:InterPro accession:IPR020613 description:Thiolase%2C conserved site %0Amethod:InterPro accession:IPR020615 description:Thiolase%2C acyl-enzyme intermediate active site %0Amethod:InterPro accession:IPR020616 description:Thiolase%2C N-terminal %0…	Thiolase, N-terminal domain
SSTP_0001062700	70330.7	1.6004	0.687801	2.32683	0.0199742	0.11856	SSTP_0001062700.1	SSTP_0001062700.1_info=method:InterPro accession:IPR000626 description:Ubiquitin domain %0Amethod:InterPro accession:IPR006846 description:Ribosomal protein S30 %0Amethod:InterPro accession:IPR029071 description:Ubiquitin-like domain superfamily	Ribosomal protein S30
SSTP_0000554200	394.025	-1.75779	0.755474	-2.32674	0.019979	NA	SSTP_0000554200.1	SSTP_0000554200.1_info=method:InterPro accession:IPR002394 description:Nicotinic acetylcholine receptor %0Amethod:InterPro accession:IPR006029 description:Neurotransmitter-gated ion-channel transmembrane domain %0Amethod:InterPro accession:IPR006201 description:Neurotransmitter-gated ion-channel %0Amethod:InterPro accession:IPR006202 description:Neurotransmitter-gated ion-channel ligand-binding d…	Neurotransmitter-gated ion-channel transmembrane region
SSTP_0000153500	5157.69	-1.84843	0.794548	-2.32639	0.0199975	0.11856	SSTP_0000153500.1	SSTP_0000153500.1	SSTP_0000153500.1
SSTP_0001241600	6142.83	2.1141	0.909054	2.32561	0.0200396	0.11856	SSTP_0001241600.1	SSTP_0001241600.1	Pfam:DUF1261
SSTP_0000630200	19.3023	-3.73175	1.60506	-2.32499	0.0200724	NA	SSTP_0000630200.1	SSTP_0000630200.1_info=method:InterPro accession:IPR000210 description:BTB/POZ domain %0Amethod:InterPro accession:IPR011333 description:SKP1/BTB/POZ domain superfamily	BTB/POZ domain
SSTP_0001210800	47965.6	1.57893	0.67954	2.32352	0.0201513	0.118959	SSTP_0001210800.1	SSTP_0001210800.1_info=method:InterPro accession:IPR011057 description:Mss4-like superfamily %0Amethod:InterPro accession:IPR011323 description:Mss4/translationally controlled tumour-associated TCTP %0Amethod:InterPro accession:IPR018103 description:Translationally controlled tumour protein%2C conserved site %0Amethod:InterPro accession:IPR018105 description:Translationally controlled tumour prot…	Translationally controlled tumour protein
SSTP_0000421800	1064.54	-2.47589	1.06594	-2.32272	0.0201941	NA	SSTP_0000421800.1	SSTP_0000421800.1_info=method:InterPro accession:IPR001506 description:Peptidase M12A %0Amethod:InterPro accession:IPR006026 description:Peptidase%2C metallopeptidase %0Amethod:InterPro accession:IPR024079 description:Metallopeptidase%2C catalytic domain superfamily %0Amethod:InterPro accession:IPR035914 description:Spermadhesin%2C CUB domain superfamily	Meprin A
SSTP_0000585200	1540.35	1.84157	0.793169	2.32178	0.0202446	NA	SSTP_0000585200.1	SSTP_0000585200.1_info=method:InterPro accession:IPR000866 description:Alkyl hydroperoxide reductase subunit C/ Thiol specific antioxidant %0Amethod:InterPro accession:IPR013766 description:Thioredoxin domain %0Amethod:InterPro accession:IPR019479 description:Peroxiredoxin%2C C-terminal %0Amethod:InterPro accession:IPR024706 description:Peroxiredoxin%2C AhpC-type %0Amethod:InterPro accession:IPR0…	C-terminal domain of 1-Cys peroxiredoxin
SSTP_0000494300	3757.13	-1.80412	0.777612	-2.32008	0.0203365	0.119789	SSTP_0000494300.1	SSTP_0000494300.1_info=method:InterPro accession:IPR000418 description:Ets domain %0Amethod:InterPro accession:IPR036388 description:Winged helix-like DNA-binding domain superfamily %0Amethod:InterPro accession:IPR036390 description:Winged helix DNA-binding domain superfamily	ETS
SSTP_0000950100	1066.87	2.57643	1.11103	2.31894	0.0203981	NA	SSTP_0000950100.1	SSTP_0000950100.1_info=method:InterPro accession:IPR000560 description:Histidine phosphatase superfamily%2C clade-2 %0Amethod:InterPro accession:IPR029033 description:Histidine phosphatase superfamily %0Amethod:InterPro accession:IPR033379 description:Histidine acid phosphatase active site	acid) phosphatase
SSTP_0000262700	10225.4	-1.66413	0.717626	-2.31894	0.0203984	0.119891	SSTP_0000262700.1	SSTP_0000262700.1	ash2 (absent, small, or homeotic)-like (Drosophila)
SSTP_0000383000	812.344	2.90838	1.25436	2.31863	0.0204152	NA	SSTP_0000383000.1	SSTP_0000383000.1_info=method:InterPro accession:IPR016699 description:Acid ceramidase-like %0Amethod:InterPro accession:IPR029130 description:Acid ceramidase%2C N-terminal %0Amethod:InterPro accession:IPR029132 description:Choloylglycine hydrolase/NAAA C-terminal	Linear amide C-N hydrolases, choloylglycine hydrolase family
SSTP_0000180600	2974.32	1.55277	0.669971	2.31767	0.0204672	0.120032	SSTP_0000180600.1	SSTP_0000180600.1_info=method:InterPro accession:IPR001611 description:Leucine-rich repeat %0Amethod:InterPro accession:IPR032675 description:Leucine-rich repeat domain superfamily	Acidic leucine-rich nuclear phosphoprotein 32 family member
SSTP_0000260500	425.677	1.91115	0.825361	2.31554	0.0205836	NA	SSTP_0000260500.1	SSTP_0000260500.1_info=method:InterPro accession:IPR000398 description:Thymidylate synthase %0Amethod:InterPro accession:IPR020940 description:Thymidylate synthase%2C active site %0Amethod:InterPro accession:IPR023451 description:Thymidylate synthase/dCMP hydroxymethylase domain %0Amethod:InterPro accession:IPR036926 description:Thymidylate synthase/dCMP hydroxymethylase superfamily	Thymidylate synthase
SSTP_0000732400	4261.51	-1.89238	0.817436	-2.31501	0.0206122	0.12062	SSTP_0000732400.1	SSTP_0000732400.1_info=method:InterPro accession:IPR000949 description:ELM2 domain %0Amethod:InterPro accession:IPR001005 description:SANT/Myb domain %0Amethod:InterPro accession:IPR009057 description:Homeobox-like domain superfamily %0Amethod:InterPro accession:IPR013087 description:Zinc finger C2H2-type %0Amethod:InterPro accession:IPR017884 description:SANT domain	SANT
SSTP_0000149000	300.547	1.59076	0.687552	2.31366	0.0206864	NA	SSTP_0000149000.1	SSTP_0000149000.1_info=method:InterPro accession:IPR019358 description:NEMP family	transmembrane protein 194A
SSTP_0000608000	8948.44	-1.71358	0.740989	-2.31256	0.0207469	0.121144	SSTP_0000608000.1	SSTP_0000608000.1_info=method:InterPro accession:IPR000198 description:Rho GTPase-activating protein domain %0Amethod:InterPro accession:IPR001202 description:WW domain %0Amethod:InterPro accession:IPR008936 description:Rho GTPase activation protein %0Amethod:InterPro accession:IPR036020 description:WW domain superfamily	RhoGAP domain
SSTP_0000596900	685.52	-1.57839	0.682981	-2.31103	0.0208313	NA	SSTP_0000596900.1	SSTP_0000596900.1	SSTP_0000596900.1
SSTP_0000338000	1993.82	1.82532	0.790071	2.31033	0.02087	0.121598	SSTP_0000338000.1	SSTP_0000338000.1_info=method:InterPro accession:IPR001124 description:Lipid-binding serum glycoprotein%2C C-terminal %0Amethod:InterPro accession:IPR017942 description:Lipid-binding serum glycoprotein%2C N-terminal %0Amethod:InterPro accession:IPR017943 description:Bactericidal permeability-increasing protein%2C alpha/beta domain superfamily %0Amethod:InterPro accession:IPR032942 description:BPI…	BPI2
SSTP_0000359300	629.278	-1.97946	0.856877	-2.31009	0.0208832	NA	SSTP_0000359300.1	SSTP_0000359300.1_info=method:InterPro accession:IPR015425 description:Formin%2C FH2 domain	FH2
SSTP_0000810000	847.345	-1.69624	0.73493	-2.30803	0.0209976	NA	SSTP_0000810000.1	SSTP_0000810000.1_info=method:InterPro accession:IPR002126 description:Cadherin-like %0Amethod:InterPro accession:IPR015919 description:Cadherin-like superfamily %0Amethod:InterPro accession:IPR020894 description:Cadherin conserved site %0Amethod:InterPro accession:IPR039808 description:Cadherin	Cadherin domain
SSTP_0001228500	321.471	-1.72865	0.748976	-2.30802	0.0209982	NA	SSTP_0001228500.1	SSTP_0001228500.1_info=method:InterPro accession:IPR011989 description:Armadillo-like helical %0Amethod:InterPro accession:IPR016024 description:Armadillo-type fold %0Amethod:InterPro accession:IPR039921 description:Inscuteable	SSTP_0001228500.1
SSTP_0001145700	741.769	1.50491	0.652461	2.30651	0.0210819	NA	SSTP_0001145700.1	SSTP_0001145700.1_info=method:InterPro accession:IPR004843 description:Calcineurin-like phosphoesterase domain%2C ApaH type %0Amethod:InterPro accession:IPR008963 description:Purple acid phosphatase-like%2C N-terminal %0Amethod:InterPro accession:IPR015914 description:Purple acid phosphatase%2C N-terminal %0Amethod:InterPro accession:IPR025733 description:Iron/zinc purple acid phosphatase-like C-…	Calcineurin-like phosphoesterase
SSTP_0000370800	940.96	1.91997	0.832525	2.3062	0.0210994	NA	SSTP_0000370800.2	SSTP_0000370800.2_info=method:InterPro accession:IPR004226 description:Tubulin binding cofactor A %0Amethod:InterPro accession:IPR036126 description:Tubulin binding cofactor A superfamily	NA
SSTP_0001201800	957.776	-1.63038	0.707182	-2.30547	0.0211404	NA	SSTP_0001201800.1	SSTP_0001201800.1_info=method:InterPro accession:IPR019529 description:SNARE-complex protein Syntaxin-18%2C N-terminal	syntaxin 18
SSTP_0000379600	1335.52	2.18339	0.947506	2.30435	0.0212028	NA	SSTP_0000379600.1	SSTP_0000379600.1	NA
SSTP_0001000000	281.982	1.88765	0.819183	2.3043	0.0212056	NA	SSTP_0001000000.1	SSTP_0001000000.1	NA
SSTP_0001013900	5316.07	-1.75023	0.759557	-2.30428	0.0212068	0.123293	SSTP_0001013900.1	SSTP_0001013900.1_info=method:InterPro accession:IPR021950 description:Transcription factor Spt20	Mediator complex, subunit
SSTP_0000132300	323.042	2.88821	1.25453	2.30222	0.0213225	NA	SSTP_0000132300.1	SSTP_0000132300.1	SSTP_0000132300.1
SSTP_0000499900	252.048	1.81455	0.788677	2.30076	0.0214054	NA	SSTP_0000499900.1	SSTP_0000499900.1_info=method:InterPro accession:IPR002035 description:von Willebrand factor%2C type A %0Amethod:InterPro accession:IPR036465 description:von Willebrand factor A-like domain superfamily	MD
SSTP_0000420300	53.5412	2.81961	1.22552	2.30075	0.0214055	NA	SSTP_0000420300.1	SSTP_0000420300.1	NA
SSTP_0000661400	300.534	-2.18108	0.948087	-2.3005	0.0214197	NA	SSTP_0000661400.1	SSTP_0000661400.1_info=method:InterPro accession:IPR000971 description:Globin %0Amethod:InterPro accession:IPR009050 description:Globin-like superfamily %0Amethod:InterPro accession:IPR012292 description:Globin/Protoglobin	Globin
SSTP_0000344500	983.289	1.61809	0.703448	2.30023	0.0214352	NA	SSTP_0000344500.1	SSTP_0000344500.1	GLutaRedoXin
SSTP_0000114000	8424.12	-1.73432	0.75463	-2.29824	0.021548	0.12469	SSTP_0000114000.2	SSTP_0000114000.2_info=method:InterPro accession:IPR000591 description:DEP domain %0Amethod:InterPro accession:IPR015898 description:G-protein gamma-like domain %0Amethod:InterPro accession:IPR016137 description:RGS domain %0Amethod:InterPro accession:IPR024066 description:RGS%2C subdomain 1/3 %0Amethod:InterPro accession:IPR034483 description:Regulator of G-protein signalling Egl-10 %0Amethod:In…	GGL domain
SSTP_0001137100	6938.43	2.6052	1.13373	2.29791	0.0215671	0.12469	SSTP_0001137100.1	SSTP_0001137100.1_info=method:InterPro accession:IPR021010 description:Cytosolic motility protein	Cytosolic motility protein
SSTP_0000507500	5048.2	-1.65731	0.721333	-2.29757	0.0215862	0.12469	SSTP_0000507500.1	SSTP_0000507500.1_info=method:InterPro accession:IPR001680 description:WD40 repeat %0Amethod:InterPro accession:IPR015943 description:WD40/YVTN repeat-like-containing domain superfamily %0Amethod:InterPro accession:IPR017986 description:WD40-repeat-containing domain %0Amethod:InterPro accession:IPR019775 description:WD40 repeat%2C conserved site %0Amethod:InterPro accession:IPR024977 description:…	WD40
SSTP_0000726700	1638.7	-1.67076	0.727359	-2.29702	0.0216176	NA	SSTP_0000726700.1	SSTP_0000726700.1_info=method:InterPro accession:IPR000595 description:Cyclic nucleotide-binding domain %0Amethod:InterPro accession:IPR003938 description:Potassium channel%2C voltage-dependent%2C EAG/ELK/ERG %0Amethod:InterPro accession:IPR003967 description:Potassium channel%2C voltage-dependent%2C ERG %0Amethod:InterPro accession:IPR005821 description:Ion transport domain %0Amethod:InterPro ac…	Cyclic nucleotide-binding domain
SSTP_0000856300	285.163	-1.76678	0.770039	-2.29441	0.0217671	NA	SSTP_0000856300.1	SSTP_0000856300.1_info=method:InterPro accession:IPR000850 description:Adenylate kinase/UMP-CMP kinase %0Amethod:InterPro accession:IPR027417 description:P-loop containing nucleoside triphosphate hydrolase	Adenylate kinase
SSTP_0000357200	6096.37	-1.72526	0.752007	-2.2942	0.0217788	0.125525	SSTP_0000357200.1	SSTP_0000357200.1_info=method:InterPro accession:IPR013087 description:Zinc finger C2H2-type %0Amethod:InterPro accession:IPR036236 description:Zinc finger C2H2 superfamily	Zinc finger protein
SSTP_0000763600	12085.3	-2.07204	0.903473	-2.29341	0.0218244	0.125525	SSTP_0000763600.1	SSTP_0000763600.1	SSTP_0000763600.1
SSTP_0000686200	33.9711	8.96184	3.90797	2.29322	0.0218354	NA	SSTP_0000686200.1	SSTP_0000686200.1_info=method:InterPro accession:IPR001888 description:Transposase%2C type 1 %0Amethod:InterPro accession:IPR009057 description:Homeobox-like domain superfamily %0Amethod:InterPro accession:IPR036388 description:Winged helix-like DNA-binding domain superfamily %0Amethod:InterPro accession:IPR041426 description:Mos1 transposase%2C HTH domain	SET domain and mariner transposase fusion gene
SSTP_0000578700	806.026	1.58743	0.692271	2.29308	0.0218435	NA	SSTP_0000578700.1	SSTP_0000578700.1_info=method:InterPro accession:IPR000218 description:Ribosomal protein L14P %0Amethod:InterPro accession:IPR036853 description:Ribosomal protein L14 superfamily	Inherit from biNOG: chromosome 1 open reading frame 53
SSTP_0000375100	908.427	1.66077	0.724337	2.29281	0.0218588	NA	SSTP_0000375100.1	SSTP_0000375100.1_info=method:InterPro accession:IPR002915 description:DeoC/FbaB/ lacD aldolase %0Amethod:InterPro accession:IPR011343 description:Deoxyribose-phosphate aldolase %0Amethod:InterPro accession:IPR013785 description:Aldolase-type TIM barrel	DeoC/LacD family aldolase
SSTP_0001055800	324.927	-1.69402	0.739426	-2.29099	0.0219638	NA	SSTP_0001055800.1	SSTP_0001055800.1_info=method:InterPro accession:IPR000195 description:Rab-GTPase-TBC domain %0Amethod:InterPro accession:IPR035969 description:Rab-GTPase-TBC domain superfamily	TBC
SSTP_0000905500	402.884	1.90177	0.830234	2.29065	0.0219839	NA	SSTP_0000905500.1	SSTP_0000905500.1_info=method:InterPro accession:IPR000719 description:Protein kinase domain %0Amethod:InterPro accession:IPR008271 description:Serine/threonine-protein kinase%2C active site %0Amethod:InterPro accession:IPR011009 description:Protein kinase-like domain superfamily %0Amethod:InterPro accession:IPR017441 description:Protein kinase%2C ATP binding site %0Amethod:InterPro accession:IPR…	Serine threonine-protein kinase which mediates both meiotic and mitotic chromosome segregation. Required for histone H3 'Ser-10' phosphorylation. Phosphorylates tlk-1
SSTP_0000471700	2169.88	1.67725	0.7331	2.28789	0.0221442	0.127092	SSTP_0000471700.1	SSTP_0000471700.1_info=method:InterPro accession:IPR001104 description:3-oxo-5-alpha-steroid 4-dehydrogenase%2C C-terminal %0Amethod:InterPro accession:IPR039357 description:3-oxo-5-alpha-steroid 4-dehydrogenase/very-long-chain enoyl-CoA reductase	3-oxo-5-alpha-steroid 4-dehydrogenase
SSTP_0000395900	686.963	-1.83686	0.802999	-2.2875	0.0221668	NA	SSTP_0000395900.1	SSTP_0000395900.1	Ankyrin Repeat
SSTP_0000814000	2862.83	1.58162	0.691669	2.28668	0.0222147	0.127225	SSTP_0000814000.1	SSTP_0000814000.1_info=method:InterPro accession:IPR000511 description:Cytochrome c/c1 haem-lyase	Cytochrome c/c1 heme lyase
SSTP_0001164400	47.9145	2.64849	1.15858	2.28598	0.0222554	NA	SSTP_0001164400.1	SSTP_0001164400.1	Acyl-CoA synthetase long-chain family member
SSTP_0000513700	323.136	2.77086	1.21279	2.28469	0.0223311	NA	SSTP_0000513700.1	SSTP_0000513700.1_info=method:InterPro accession:IPR000210 description:BTB/POZ domain %0Amethod:InterPro accession:IPR011333 description:SKP1/BTB/POZ domain superfamily	NA
SSTP_0000669300	770.398	1.54652	0.677383	2.28308	0.0224254	NA	SSTP_0000669300.1	SSTP_0000669300.1_info=method:InterPro accession:IPR000990 description:Innexin	Innexin
SSTP_0000818900	4967.44	2.22771	0.975882	2.28276	0.0224444	0.127914	SSTP_0000818900.1	SSTP_0000818900.1	SSTP_0000818900.1
SSTP_0000442200	6850.78	-1.69541	0.742724	-2.28269	0.0224485	0.127914	SSTP_0000442200.1	SSTP_0000442200.1_info=method:InterPro accession:IPR008154 description:Amyloidogenic glycoprotein%2C extracellular %0Amethod:InterPro accession:IPR008155 description:Amyloidogenic glycoprotein %0Amethod:InterPro accession:IPR011178 description:Amyloidogenic glycoprotein%2C copper-binding %0Amethod:InterPro accession:IPR011993 description:PH-like domain superfamily %0Amethod:InterPro accession:IPR…	A4_EXTRA
SSTP_0001239300	764.597	-1.68367	0.73764	-2.28251	0.0224591	NA	SSTP_0001239300.1	SSTP_0001239300.1_info=method:InterPro accession:IPR006139 description:D-isomer specific 2-hydroxyacid dehydrogenase%2C catalytic domain %0Amethod:InterPro accession:IPR006140 description:D-isomer specific 2-hydroxyacid dehydrogenase%2C NAD-binding domain %0Amethod:InterPro accession:IPR006612 description:THAP-type zinc finger %0Amethod:InterPro accession:IPR036291 description:NAD(P)-binding doma…	C-terminal binding protein
SSTP_0000871600	31227.7	1.64982	0.723476	2.28041	0.0225832	0.127914	SSTP_0000871600.1	SSTP_0000871600.1	NA
SSTP_0001160300	3153.85	1.72112	0.754755	2.28037	0.0225857	0.127914	SSTP_0001160300.1	SSTP_0001160300.1_info=method:InterPro accession:IPR001534 description:Transthyretin-like %0Amethod:InterPro accession:IPR038479 description:Transthyretin-like superfamily	Transthyretin-like family
SSTP_0000087500	14573.9	1.90962	0.837424	2.28035	0.0225867	0.127914	SSTP_0000087500.1	SSTP_0000087500.1_info=method:InterPro accession:IPR002486 description:Nematode cuticle collagen%2C N-terminal %0Amethod:InterPro accession:IPR008160 description:Collagen triple helix repeat	Collagen type III alpha 1
SSTP_0001268700	95.8343	-2.01473	0.883541	-2.28029	0.0225903	NA	SSTP_0001268700.1	SSTP_0001268700.1	NA
SSTP_0001177400	4507.43	-1.73503	0.761051	-2.27978	0.0226206	0.127914	SSTP_0001177400.2	SSTP_0001177400.2_info=method:InterPro accession:IPR037689 description:BAG family molecular chaperone regulator 2	BAG domain
SSTP_0000332500	4217.94	2.0825	0.913889	2.27872	0.0226835	0.128	SSTP_0000332500.1	SSTP_0000332500.1	Pfam:DUF1261
SSTP_0000723900	2220.68	-1.86664	0.820089	-2.27614	0.0228376	0.128118	SSTP_0000723900.1	SSTP_0000723900.1_info=method:InterPro accession:IPR001841 description:Zinc finger%2C RING-type %0Amethod:InterPro accession:IPR013083 description:Zinc finger%2C RING/FYVE/PHD-type %0Amethod:InterPro accession:IPR013956 description:E3 ubiquitin ligase Bre1 %0Amethod:InterPro accession:IPR017907 description:Zinc finger%2C RING-type%2C conserved site	Inherit from NOG: basal body component
SSTP_0001277700	7842.97	-1.78494	0.784208	-2.27611	0.0228393	0.128118	SSTP_0001277700.1	SSTP_0001277700.1_info=method:InterPro accession:IPR004934 description:Tropomodulin %0Amethod:InterPro accession:IPR032675 description:Leucine-rich repeat domain superfamily	SSTP_0001277700.1
SSTP_0001138700	5498	1.45367	0.638702	2.27598	0.0228475	0.128118	SSTP_0001138700.1	SSTP_0001138700.1_info=method:InterPro accession:IPR001697 description:Pyruvate kinase %0Amethod:InterPro accession:IPR011037 description:Pyruvate kinase-like%2C insert domain superfamily %0Amethod:InterPro accession:IPR015793 description:Pyruvate kinase%2C barrel %0Amethod:InterPro accession:IPR015795 description:Pyruvate kinase%2C C-terminal %0Amethod:InterPro accession:IPR015806 description:Py…	Pyruvate kinase
SSTP_0001093200	1768.63	-1.91318	0.84099	-2.27492	0.0229108	NA	SSTP_0001093200.1	SSTP_0001093200.1_info=method:InterPro accession:IPR013256 description:Chromatin SPT2	SSTP_0001093200.1
SSTP_0000756800	16779.9	1.48557	0.653208	2.27427	0.0229497	0.128423	SSTP_0000756800.1	SSTP_0000756800.1_info=method:InterPro accession:IPR008632 description:Nematode fatty acid retinoid binding	Nematode fatty acid retinoid binding protein (Gp-FAR-1)
SSTP_0000112100	3438.84	1.58401	0.696825	2.27318	0.0230151	0.128521	SSTP_0000112100.1	SSTP_0000112100.1_info=method:InterPro accession:IPR000358 description:Ribonucleotide reductase small subunit family %0Amethod:InterPro accession:IPR009078 description:Ferritin-like superfamily %0Amethod:InterPro accession:IPR012348 description:Ribonucleotide reductase-like %0Amethod:InterPro accession:IPR030475 description:Ribonucleotide reductase small subunit%2C acitve site %0Amethod:InterPro …	Ribonucleotide reductase, small chain
SSTP_0000848100	520.883	-1.70087	0.748463	-2.27248	0.0230576	NA	SSTP_0000848100.1	SSTP_0000848100.1	NA
SSTP_0000286000	1739.88	-1.79891	0.791995	-2.27136	0.023125	NA	SSTP_0000286000.2	SSTP_0000286000.2_info=method:InterPro accession:IPR000971 description:Globin %0Amethod:InterPro accession:IPR009050 description:Globin-like superfamily %0Amethod:InterPro accession:IPR012292 description:Globin/Protoglobin	Inherit from KOG: Involved in oxygen transport from the lung to the various peripheral tissues
SSTP_0000834700	484.695	-1.7574	0.773805	-2.27111	0.0231402	NA	SSTP_0000834700.1	SSTP_0000834700.1	SSTP_0000834700.1
SSTP_0000659200	25.1452	-3.06383	1.34909	-2.27103	0.0231453	NA	SSTP_0000659200.1	SSTP_0000659200.1_info=method:InterPro accession:IPR000276 description:G protein-coupled receptor%2C rhodopsin-like %0Amethod:InterPro accession:IPR000611 description:Neuropeptide Y receptor family %0Amethod:InterPro accession:IPR017452 description:GPCR%2C rhodopsin-like%2C 7TM	Serpentine type 7TM GPCR chemoreceptor Srw
SSTP_0000268700	10627.2	-1.88417	0.829701	-2.2709	0.023153	0.129023	SSTP_0000268700.3	SSTP_0000268700.3_info=method:InterPro accession:IPR001680 description:WD40 repeat %0Amethod:InterPro accession:IPR015943 description:WD40/YVTN repeat-like-containing domain superfamily %0Amethod:InterPro accession:IPR017986 description:WD40-repeat-containing domain %0Amethod:InterPro accession:IPR036322 description:WD40-repeat-containing domain superfamily	Mitogen-activated protein kinase binding protein 1
SSTP_0000125400	485.919	2.15114	0.947744	2.26974	0.0232231	NA	SSTP_0000125400.1	SSTP_0000125400.1_info=method:InterPro accession:IPR001732 description:UDP-glucose/GDP-mannose dehydrogenase%2C N-terminal %0Amethod:InterPro accession:IPR008927 description:6-phosphogluconate dehydrogenase-like%2C C-terminal domain superfamily %0Amethod:InterPro accession:IPR014026 description:UDP-glucose/GDP-mannose dehydrogenase%2C dimerisation %0Amethod:InterPro accession:IPR014027 descriptio…	hyaluronan, chondroitin sulfate, and heparan sulfate (By similarity)
SSTP_0000558200	980.886	-1.8363	0.809573	-2.26823	0.0233151	NA	SSTP_0000558200.1	SSTP_0000558200.1	SSTP_0000558200.1
SSTP_0000976300	4702.93	-1.54774	0.682374	-2.26816	0.0233192	0.12968	SSTP_0000976300.1	SSTP_0000976300.1	SSTP_0000976300.1
SSTP_0000402800	572.754	-1.66147	0.733019	-2.26662	0.0234135	NA	SSTP_0000402800.1	SSTP_0000402800.1_info=method:InterPro accession:IPR018787 description:Protein of unknown function DUF2371%2C TMEM200	Uncharacterised conserved protein (DUF2371)
SSTP_0000845700	1003.8	1.51748	0.66954	2.26645	0.023424	NA	SSTP_0000845700.1	SSTP_0000845700.1_info=method:InterPro accession:IPR002602 description:Domain of unknown function DB	DB module
SSTP_0000859900	735.545	1.49398	0.659187	2.26639	0.0234274	NA	SSTP_0000859900.1	SSTP_0000859900.1_info=method:InterPro accession:IPR000182 description:GNAT domain %0Amethod:InterPro accession:IPR016181 description:Acyl-CoA N-acyltransferase	SSTP_0000859900.1
SSTP_0000921600	970.487	1.71422	0.756537	2.26588	0.0234586	NA	SSTP_0000921600.1	SSTP_0000921600.1_info=method:InterPro accession:IPR006222 description:Aminomethyltransferase%2C folate-binding domain %0Amethod:InterPro accession:IPR006223 description:Glycine cleavage system T protein %0Amethod:InterPro accession:IPR013977 description:Glycine cleavage T-protein%2C C-terminal barrel domain %0Amethod:InterPro accession:IPR027266 description:GTP-binding protein TrmE/Glycine cleav…	The glycine cleavage system catalyzes the degradation of glycine (By similarity)
SSTP_0001228200	1758.01	-1.63969	0.724047	-2.26462	0.0235359	NA	SSTP_0001228200.1	SSTP_0001228200.1_info=method:InterPro accession:IPR000242 description:PTP type protein phosphatase %0Amethod:InterPro accession:IPR000387 description:Tyrosine specific protein phosphatases domain %0Amethod:InterPro accession:IPR003595 description:Protein-tyrosine phosphatase%2C catalytic %0Amethod:InterPro accession:IPR013783 description:Immunoglobulin-like fold %0Amethod:InterPro accession:IPR0…	PTPc
SSTP_0000557300	677.565	2.78933	1.2318	2.26444	0.0235468	NA	SSTP_0000557300.1	SSTP_0000557300.1_info=method:InterPro accession:IPR004918 description:Cdc37 %0Amethod:InterPro accession:IPR013855 description:Cdc37%2C N-terminal domain %0Amethod:InterPro accession:IPR013873 description:Cdc37%2C C-terminal %0Amethod:InterPro accession:IPR013874 description:Cdc37%2C Hsp90 binding %0Amethod:InterPro accession:IPR038189 description:Cdc37%2C Hsp90-binding domain superfamily	CDC37_C
SSTP_0000214400	8701.43	1.60076	0.707006	2.26414	0.0235654	0.130136	SSTP_0000214400.1	SSTP_0000214400.1_info=method:InterPro accession:IPR002194 description:Chaperonin TCP-1%2C conserved site %0Amethod:InterPro accession:IPR002423 description:Chaperonin Cpn60/TCP-1 family %0Amethod:InterPro accession:IPR012720 description:T-complex protein 1%2C eta subunit %0Amethod:InterPro accession:IPR017998 description:Chaperone tailless complex polypeptide 1 (TCP-1) %0Amethod:InterPro accessi…	TCP-1/cpn60 chaperonin family
SSTP_0000538800	113.598	-2.31979	1.02538	-2.26238	0.0236741	NA	SSTP_0000538800.2	SSTP_0000538800.2	SSTP_0000538800.2
SSTP_0000074900	344.811	-1.72542	0.762832	-2.26186	0.0237063	NA	SSTP_0000074900.1	SSTP_0000074900.1_info=method:InterPro accession:IPR026319 description:Zinc finger C2HC domain-containing protein	Inherit from biNOG: zinc finger, C2HC-type containing 1B
SSTP_0000010200	14094	-1.64015	0.725138	-2.26185	0.0237067	0.130136	SSTP_0000010200.1	SSTP_0000010200.1_info=method:InterPro accession:IPR004934 description:Tropomodulin %0Amethod:InterPro accession:IPR030137 description:Tropomodulin%2C invertebrate %0Amethod:InterPro accession:IPR032675 description:Leucine-rich repeat domain superfamily	Inherit from biNOG: tropomodulin
SSTP_0001201600	5128.87	-1.90121	0.840849	-2.26106	0.0237556	0.130136	SSTP_0001201600.1	SSTP_0001201600.1_info=method:InterPro accession:IPR001715 description:Calponin homology domain %0Amethod:InterPro accession:IPR019448 description:NT-type C2 domain %0Amethod:InterPro accession:IPR022735 description:bMERB domain %0Amethod:InterPro accession:IPR036872 description:CH domain superfamily	CAMSAP CH domain
SSTP_0001234000	83.1801	-2.14809	0.950136	-2.26082	0.0237703	NA	SSTP_0001234000.1	SSTP_0001234000.1	SSTP_0001234000.1
SSTP_0000794900	2112.08	-1.7482	0.773274	-2.26078	0.023773	0.130136	SSTP_0000794900.1	SSTP_0000794900.1_info=method:InterPro accession:IPR005821 description:Ion transport domain %0Amethod:InterPro accession:IPR041491 description:TRPM%2C SLOG domain	Ion transport protein
SSTP_0000930200	5514.32	-1.58574	0.701486	-2.26054	0.0237879	0.130136	SSTP_0000930200.1	SSTP_0000930200.1_info=method:InterPro accession:IPR001841 description:Zinc finger%2C RING-type %0Amethod:InterPro accession:IPR013083 description:Zinc finger%2C RING/FYVE/PHD-type	Zinc finger, C3HC4 type (RING finger)
SSTP_0000714400	31306.1	1.57273	0.695755	2.26046	0.0237925	0.130136	SSTP_0000714400.1	SSTP_0000714400.1_info=method:InterPro accession:IPR001141 description:Ribosomal protein L27e %0Amethod:InterPro accession:IPR005824 description:KOW %0Amethod:InterPro accession:IPR006073 description:GTP binding domain %0Amethod:InterPro accession:IPR008991 description:Translation protein SH3-like domain superfamily %0Amethod:InterPro accession:IPR018262 description:Ribosomal protein L27e%2C cons…	50S ribosome-binding GTPase
SSTP_0000090900	2222.37	-1.92238	0.85046	-2.2604	0.0237965	0.130136	SSTP_0000090900.1	SSTP_0000090900.1	Bovine leukaemia virus receptor (BLVR)
SSTP_0000284400	5858.6	-1.84575	0.816732	-2.25992	0.0238264	0.130136	SSTP_0000284400.2	SSTP_0000284400.2_info=method:InterPro accession:IPR003937 description:Potassium channel%2C voltage dependent%2C KCNQ %0Amethod:InterPro accession:IPR005821 description:Ion transport domain %0Amethod:InterPro accession:IPR013821 description:Potassium channel%2C voltage dependent%2C KCNQ%2C C-terminal %0Amethod:InterPro accession:IPR028325 description:Voltage-gated potassium channel	KCNQ voltage-gated potassium channel
SSTP_0000529300	44485.2	-1.64231	0.726948	-2.25919	0.0238717	0.130136	SSTP_0000529300.1	SSTP_0000529300.1_info=method:InterPro accession:IPR005818 description:Linker histone H1/H5%2C domain H15 %0Amethod:InterPro accession:IPR005819 description:Histone H5 %0Amethod:InterPro accession:IPR036388 description:Winged helix-like DNA-binding domain superfamily %0Amethod:InterPro accession:IPR036390 description:Winged helix DNA-binding domain superfamily	Histones H1 are necessary for the condensation of nucleosome chains into higher-order structures
SSTP_0000518700	67.2829	2.35851	1.04402	2.25908	0.0238787	NA	SSTP_0000518700.1	SSTP_0000518700.1_info=method:InterPro accession:IPR001611 description:Leucine-rich repeat %0Amethod:InterPro accession:IPR003591 description:Leucine-rich repeat%2C typical subtype %0Amethod:InterPro accession:IPR025875 description:Leucine rich repeat 4 %0Amethod:InterPro accession:IPR032675 description:Leucine-rich repeat domain superfamily	LRRcap
SSTP_0000102400	6437.45	-1.92586	0.85254	-2.25896	0.0238856	0.130136	SSTP_0000102400.1	SSTP_0000102400.1_info=method:InterPro accession:IPR001005 description:SANT/Myb domain %0Amethod:InterPro accession:IPR009057 description:Homeobox-like domain superfamily %0Amethod:InterPro accession:IPR017877 description:Myb-like domain %0Amethod:InterPro accession:IPR017884 description:SANT domain	Inherit from inNOG: SANT
SSTP_0000839200	5552.9	2.35949	1.04494	2.258	0.0239454	0.130197	SSTP_0000839200.1	SSTP_0000839200.1	SSTP_0000839200.1
SSTP_0000861800	91.3757	2.71633	1.20304	2.25789	0.0239527	NA	SSTP_0000861800.1	SSTP_0000861800.1_info=method:InterPro accession:IPR000718 description:Peptidase M13 %0Amethod:InterPro accession:IPR018497 description:Peptidase M13%2C C-terminal domain %0Amethod:InterPro accession:IPR024079 description:Metallopeptidase%2C catalytic domain superfamily	Peptidase family M13
SSTP_0000257500	440.351	-1.56511	0.693248	-2.25765	0.0239673	NA	SSTP_0000257500.1	SSTP_0000257500.1_info=method:InterPro accession:IPR000536 description:Nuclear hormone receptor%2C ligand-binding domain %0Amethod:InterPro accession:IPR001628 description:Zinc finger%2C nuclear hormone receptor-type %0Amethod:InterPro accession:IPR013088 description:Zinc finger%2C NHR/GATA-type %0Amethod:InterPro accession:IPR035500 description:Nuclear hormone receptor-like domain superfamily	ZnF_C4
SSTP_0000955200	28631	2.58941	1.14862	2.25437	0.0241726	0.131167	SSTP_0000955200.1	SSTP_0000955200.1_info=method:InterPro accession:IPR000535 description:Major sperm protein (MSP) domain %0Amethod:InterPro accession:IPR008962 description:PapD-like superfamily %0Amethod:InterPro accession:IPR013783 description:Immunoglobulin-like fold	Central component in molecular interactions underlying sperm crawling. Forms an extensive filament system that extends from sperm villipoda, along the leading edge of the pseudopod
SSTP_0000333400	11735.2	1.58341	0.702694	2.25335	0.0242372	0.131252	SSTP_0000333400.1	SSTP_0000333400.1_info=method:InterPro accession:IPR002194 description:Chaperonin TCP-1%2C conserved site %0Amethod:InterPro accession:IPR002423 description:Chaperonin Cpn60/TCP-1 family %0Amethod:InterPro accession:IPR012722 description:T-complex protein 1%2C zeta subunit %0Amethod:InterPro accession:IPR017998 description:Chaperone tailless complex polypeptide 1 (TCP-1) %0Amethod:InterPro access…	TCP-1/cpn60 chaperonin family
SSTP_0000880200	609	-1.58945	0.70633	-2.2503	0.0244302	NA	SSTP_0000880200.1	SSTP_0000880200.1_info=method:InterPro accession:IPR001478 description:PDZ domain %0Amethod:InterPro accession:IPR036034 description:PDZ superfamily %0Amethod:InterPro accession:IPR041489 description:PDZ domain 6	C1
SSTP_0001249200	528.39	-1.53714	0.683299	-2.24958	0.0244755	NA	SSTP_0001249200.1	SSTP_0001249200.1_info=method:InterPro accession:IPR000008 description:C2 domain %0Amethod:InterPro accession:IPR000198 description:Rho GTPase-activating protein domain %0Amethod:InterPro accession:IPR001478 description:PDZ domain %0Amethod:InterPro accession:IPR008936 description:Rho GTPase activation protein %0Amethod:InterPro accession:IPR035892 description:C2 domain superfamily %0Amethod:Inte…	GTPase activator for the Rho-type GTPases by converting them to an inactive GDP-bound state. Regulates the localization and assembly of presynaptic components during presynaptic development and is required for specifying the identity of axons during initial polarity acquisition. In these roles it is thought to act cell autonomously downstream of syg-1 and syg-2 and upstream of syd-2, possibly as …
SSTP_0000851200	1493.06	-1.71169	0.760992	-2.24929	0.0244939	NA	SSTP_0000851200.1	SSTP_0000851200.1_info=method:InterPro accession:IPR000542 description:Acyltransferase ChoActase/COT/CPT %0Amethod:InterPro accession:IPR039551 description:Choline/carnitine acyltransferase domain	Choline/Carnitine o-acyltransferase
SSTP_0001098100	2099.13	-1.52226	0.676808	-2.24918	0.0245012	0.132181	SSTP_0001098100.1	SSTP_0001098100.1_info=method:InterPro accession:IPR000159 description:Ras-associating (RA) domain %0Amethod:InterPro accession:IPR002219 description:Protein kinase C-like%2C phorbol ester/diacylglycerol-binding domain %0Amethod:InterPro accession:IPR011524 description:SARAH domain %0Amethod:InterPro accession:IPR033614 description:C-terminal RASSF family	Ras association (RalGDS AF-6) domain family member 1
SSTP_0000317500	94878.1	1.60538	0.713876	2.24882	0.024524	0.132181	SSTP_0000317500.1	SSTP_0000317500.1_info=method:InterPro accession:IPR000911 description:Ribosomal protein L11/L12 %0Amethod:InterPro accession:IPR001079 description:Galectin%2C carbohydrate recognition domain %0Amethod:InterPro accession:IPR013320 description:Concanavalin A-like lectin/glucanase domain superfamily %0Amethod:InterPro accession:IPR020783 description:Ribosomal protein L11%2C C-terminal %0Amethod:Int…	GLECT
SSTP_0000331700	2024.2	-1.5453	0.687314	-2.24831	0.0245562	0.132181	SSTP_0000331700.1	SSTP_0000331700.1_info=method:InterPro accession:IPR000299 description:FERM domain %0Amethod:InterPro accession:IPR000719 description:Protein kinase domain %0Amethod:InterPro accession:IPR001245 description:Serine-threonine/tyrosine-protein kinase%2C catalytic domain %0Amethod:InterPro accession:IPR005189 description:Focal adhesion kinase%2C targeting (FAT) domain %0Amethod:InterPro accession:IPR…	Focal adhesion targeting region
SSTP_0001259000	65.5404	-2.10953	0.938572	-2.2476	0.0246018	NA	SSTP_0001259000.1	SSTP_0001259000.1	NA
SSTP_0001018300	117.845	-2.34787	1.04481	-2.24718	0.0246283	NA	SSTP_0001018300.1	SSTP_0001018300.1_info=method:InterPro accession:IPR001506 description:Peptidase M12A %0Amethod:InterPro accession:IPR006026 description:Peptidase%2C metallopeptidase %0Amethod:InterPro accession:IPR024079 description:Metallopeptidase%2C catalytic domain superfamily	Astacin (Peptidase family M12A)
SSTP_0000069200	1249	2.28765	1.01846	2.24619	0.0246921	NA	SSTP_0000069200.1	SSTP_0000069200.1_info=method:InterPro accession:IPR001254 description:Serine proteases%2C trypsin domain %0Amethod:InterPro accession:IPR001314 description:Peptidase S1A%2C chymotrypsin family %0Amethod:InterPro accession:IPR009003 description:Peptidase S1%2C PA clan %0Amethod:InterPro accession:IPR018114 description:Serine proteases%2C trypsin family%2C histidine active site %0Amethod:InterPro …	Tryp_SPc
SSTP_0000545700	67.2335	2.38638	1.06279	2.24539	0.0247428	NA	SSTP_0000545700.1	SSTP_0000545700.1_info=method:InterPro accession:IPR000719 description:Protein kinase domain %0Amethod:InterPro accession:IPR011009 description:Protein kinase-like domain superfamily %0Amethod:InterPro accession:IPR017441 description:Protein kinase%2C ATP binding site	phosphotransferase activity, alcohol group as acceptor
SSTP_0000063800	60.679	-2.58065	1.14953	-2.24496	0.0247706	NA	SSTP_0000063800.1	SSTP_0000063800.1	piccolo presynaptic cytomatrix protein
SSTP_0000433500	408.458	-1.81737	0.809544	-2.24493	0.0247727	NA	SSTP_0000433500.1	SSTP_0000433500.1_info=method:InterPro accession:IPR000731 description:Sterol-sensing domain %0Amethod:InterPro accession:IPR003392 description:Protein patched/dispatched	Niemann-Pick disease type C1
SSTP_0000165900	319.47	-1.69841	0.756614	-2.24475	0.0247841	NA	SSTP_0000165900.1	SSTP_0000165900.1_info=method:InterPro accession:IPR013087 description:Zinc finger C2H2-type %0Amethod:InterPro accession:IPR036236 description:Zinc finger C2H2 superfamily	Zinc finger protein
SSTP_0000837700	607.408	1.57311	0.700817	2.24467	0.0247891	NA	SSTP_0000837700.1	SSTP_0000837700.1	NA
SSTP_0000540300	2731.44	-1.79027	0.797726	-2.24421	0.0248186	0.133326	SSTP_0000540300.1	SSTP_0000540300.1	Inherit from KOG: Structural maintenance of chromosomes
SSTP_0000490600	47.3099	-2.5815	1.15045	-2.2439	0.0248389	NA	SSTP_0000490600.1	SSTP_0000490600.1_info=method:InterPro accession:IPR002347 description:Short-chain dehydrogenase/reductase SDR %0Amethod:InterPro accession:IPR036291 description:NAD(P)-binding domain superfamily	Retinol dehydrogenase
SSTP_0001166300	172.428	2.2713	1.01258	2.24308	0.0248918	NA	SSTP_0001166300.1	SSTP_0001166300.1_info=method:InterPro accession:IPR002918 description:Lipase EstA/Esterase EstB %0Amethod:InterPro accession:IPR029058 description:Alpha/Beta hydrolase fold	Lipase (class 2)
SSTP_0000473200	1297.52	-1.65806	0.739191	-2.24307	0.0248923	NA	SSTP_0000473200.1	SSTP_0000473200.1_info=method:InterPro accession:IPR003280 description:Two pore domain potassium channel %0Amethod:InterPro accession:IPR013099 description:Potassium channel domain	Ion transport protein
SSTP_0000486700	7321.43	1.85616	0.82779	2.2423	0.0249417	0.133719	SSTP_0000486700.1	SSTP_0000486700.1_info=method:InterPro accession:IPR012674 description:Calycin	SSTP_0000486700.1
SSTP_0001066000	78367.7	1.50695	0.672537	2.2407	0.0250456	0.133879	SSTP_0001066000.1	SSTP_0001066000.1_info=method:InterPro accession:IPR001210 description:Ribosomal protein S17e %0Amethod:InterPro accession:IPR018273 description:Ribosomal protein S17e%2C conserved site %0Amethod:InterPro accession:IPR036401 description:Ribosomal protein S17e-like superfamily	Ribosomal S17
SSTP_0000364600	4012.84	1.59714	0.71291	2.2403	0.0250711	0.133879	SSTP_0000364600.2	SSTP_0000364600.2_info=method:InterPro accession:IPR002155 description:Thiolase %0Amethod:InterPro accession:IPR016039 description:Thiolase-like %0Amethod:InterPro accession:IPR020610 description:Thiolase%2C active site %0Amethod:InterPro accession:IPR020613 description:Thiolase%2C conserved site %0Amethod:InterPro accession:IPR020615 description:Thiolase%2C acyl-enzyme intermediate active site %…	Thiolase, N-terminal domain
SSTP_0001272200	342.868	-1.52255	0.679812	-2.23967	0.0251126	NA	SSTP_0001272200.1	SSTP_0001272200.1_info=method:InterPro accession:IPR001628 description:Zinc finger%2C nuclear hormone receptor-type %0Amethod:InterPro accession:IPR013088 description:Zinc finger%2C NHR/GATA-type	Zinc finger, C4 type (two domains)
SSTP_0000298300	28290	-1.46021	0.652038	-2.23946	0.0251263	0.133907	SSTP_0000298300.1	SSTP_0000298300.1_info=method:InterPro accession:IPR000569 description:HECT domain %0Amethod:InterPro accession:IPR011989 description:Armadillo-like helical %0Amethod:InterPro accession:IPR016024 description:Armadillo-type fold %0Amethod:InterPro accession:IPR035983 description:HECT%2C E3 ligase catalytic domain	HECT domain containing E3 ubiquitin protein ligase 1
SSTP_0000762500	529.471	1.54198	0.688784	2.23869	0.0251759	NA	SSTP_0000762500.1	SSTP_0000762500.1_info=method:InterPro accession:IPR006629 description:LPS-induced tumour necrosis factor alpha factor %0Amethod:InterPro accession:IPR037519 description:LITAF domain containing protein	LITAF
SSTP_0000399000	2211.65	1.57976	0.705879	2.238	0.025221	0.134146	SSTP_0000399000.2	SSTP_0000399000.2_info=method:InterPro accession:IPR001208 description:MCM domain %0Amethod:InterPro accession:IPR008050 description:DNA replication licensing factor Mcm7 %0Amethod:InterPro accession:IPR012340 description:Nucleic acid-binding%2C OB-fold %0Amethod:InterPro accession:IPR018525 description:Mini-chromosome maintenance%2C conserved site %0Amethod:InterPro accession:IPR027417 descripti…	Magnesium chelatase, subunit ChlI
SSTP_0000134100	2402.65	-1.76643	0.790161	-2.23553	0.0253828	0.134571	SSTP_0000134100.2	SSTP_0000134100.2_info=method:InterPro accession:IPR000253 description:Forkhead-associated (FHA) domain %0Amethod:InterPro accession:IPR001752 description:Kinesin motor domain %0Amethod:InterPro accession:IPR008984 description:SMAD/FHA domain superfamily %0Amethod:InterPro accession:IPR022140 description:Kinesin-like KIF1-type %0Amethod:InterPro accession:IPR022164 description:Kinesin-like %0Amet…	Kinesin protein 1B
SSTP_0000327100	412.256	2.1171	0.947154	2.23523	0.0254025	NA	SSTP_0000327100.1	SSTP_0000327100.1_info=method:InterPro accession:IPR000719 description:Protein kinase domain %0Amethod:InterPro accession:IPR000980 description:SH2 domain %0Amethod:InterPro accession:IPR001245 description:Serine-threonine/tyrosine-protein kinase%2C catalytic domain %0Amethod:InterPro accession:IPR008266 description:Tyrosine-protein kinase%2C active site %0Amethod:InterPro accession:IPR011009 des…	TyrKc
SSTP_0000908400	665.757	1.85769	0.831543	2.23403	0.0254814	NA	SSTP_0000908400.1	SSTP_0000908400.1	NA
SSTP_0000145300	3552.81	-1.71159	0.766168	-2.23397	0.0254854	0.134571	SSTP_0000145300.1	SSTP_0000145300.1_info=method:InterPro accession:IPR001606 description:ARID DNA-binding domain %0Amethod:InterPro accession:IPR016197 description:Chromo-like domain superfamily %0Amethod:InterPro accession:IPR036431 description:ARID DNA-binding domain superfamily	ARID/BRIGHT DNA binding domain
SSTP_0000170800	957.869	-1.62654	0.728162	-2.23376	0.0254988	NA	SSTP_0000170800.1	SSTP_0000170800.1_info=method:InterPro accession:IPR001375 description:Peptidase S9%2C prolyl oligopeptidase%2C catalytic domain %0Amethod:InterPro accession:IPR002469 description:Dipeptidylpeptidase IV%2C N-terminal domain %0Amethod:InterPro accession:IPR029058 description:Alpha/Beta hydrolase fold %0Amethod:InterPro accession:IPR038554 description:Dipeptidylpeptidase IV%2C N-terminal domain sup…	Dipeptidyl peptidase IV (DPP IV) N-terminal region
SSTP_0001284400	12.573	4.14213	1.85436	2.23372	0.0255015	NA	SSTP_0001284400.1	SSTP_0001284400.1	NA
SSTP_0000514200	5367.12	-1.52078	0.680885	-2.23354	0.0255136	0.134571	SSTP_0000514200.1	SSTP_0000514200.1_info=method:InterPro accession:IPR001757 description:P-type ATPase %0Amethod:InterPro accession:IPR006121 description:Heavy metal-associated domain%2C HMA %0Amethod:InterPro accession:IPR006122 description:Heavy metal-associated domain%2C copper ion-binding %0Amethod:InterPro accession:IPR008250 description:P-type ATPase%2C A domain superfamily %0Amethod:InterPro accession:IPR01…	Heavy-metal-associated domain
SSTP_0000634900	928.532	1.87577	0.840197	2.23254	0.0255794	NA	SSTP_0000634900.1	SSTP_0000634900.1_info=method:InterPro accession:IPR008146 description:Glutamine synthetase%2C catalytic domain %0Amethod:InterPro accession:IPR008147 description:Glutamine synthetase%2C beta-Grasp domain %0Amethod:InterPro accession:IPR014746 description:Glutamine synthetase/guanido kinase%2C catalytic domain %0Amethod:InterPro accession:IPR027303 description:Glutamine synthetase%2C glycine-rich…	Glutamine synthetase
SSTP_0001007100	7711.87	-1.7302	0.775207	-2.23192	0.0256201	0.134571	SSTP_0001007100.1	SSTP_0001007100.1_info=method:InterPro accession:IPR003822 description:Paired amphipathic helix %0Amethod:InterPro accession:IPR013194 description:Histone deacetylase interacting domain %0Amethod:InterPro accession:IPR031693 description:Sin3%2C C-terminal %0Amethod:InterPro accession:IPR036600 description:Paired amphipathic helix superfamily %0Amethod:InterPro accession:IPR039774 description:Tran…	SIN3 transcription regulator homolog
SSTP_0000533900	8070.17	1.50489	0.674435	2.23133	0.025659	0.134571	SSTP_0000533900.1	SSTP_0000533900.1_info=method:InterPro accession:IPR015876 description:Acyl-CoA desaturase	Fatty acid desaturase
SSTP_0000146800	9091.79	1.53863	0.689876	2.23029	0.025728	0.134571	SSTP_0000146800.1	SSTP_0000146800.1_info=method:InterPro accession:IPR006808 description:ATP synthase%2C F0 complex%2C subunit G%2C mitochondrial	Mitochondrial ATP synthase g subunit
SSTP_0000944600	1212.98	-1.68685	0.756392	-2.23012	0.0257393	NA	SSTP_0000944600.1	SSTP_0000944600.1_info=method:InterPro accession:IPR000971 description:Globin %0Amethod:InterPro accession:IPR009050 description:Globin-like superfamily %0Amethod:InterPro accession:IPR012292 description:Globin/Protoglobin	NA
SSTP_0000149600	3757.08	1.49711	0.671374	2.22992	0.0257526	0.134571	SSTP_0000149600.1	SSTP_0000149600.1_info=method:InterPro accession:IPR000535 description:Major sperm protein (MSP) domain %0Amethod:InterPro accession:IPR008962 description:PapD-like superfamily %0Amethod:InterPro accession:IPR013783 description:Immunoglobulin-like fold %0Amethod:InterPro accession:IPR016763 description:Vesicle-associated membrane-protein-associated protein %0Amethod:InterPro accession:IPR030229 d…	VAMP (vesicle-associated membrane protein)-associated protein B and C
SSTP_0000871300	1793.54	-1.69227	0.758969	-2.2297	0.0257676	NA	SSTP_0000871300.1	SSTP_0000871300.1_info=method:InterPro accession:IPR002110 description:Ankyrin repeat %0Amethod:InterPro accession:IPR020683 description:Ankyrin repeat-containing domain %0Amethod:InterPro accession:IPR036770 description:Ankyrin repeat-containing domain superfamily	ANK
SSTP_0000823800	4133.23	-1.63836	0.734922	-2.22929	0.0257943	0.134571	SSTP_0000823800.1	SSTP_0000823800.1_info=method:InterPro accession:IPR000719 description:Protein kinase domain %0Amethod:InterPro accession:IPR008271 description:Serine/threonine-protein kinase%2C active site %0Amethod:InterPro accession:IPR011009 description:Protein kinase-like domain superfamily %0Amethod:InterPro accession:IPR017441 description:Protein kinase%2C ATP binding site	Protein tyrosine kinase
SSTP_0000024900	2235.25	1.63118	0.731774	2.22907	0.025809	0.134571	SSTP_0000024900.1	SSTP_0000024900.1_info=method:InterPro accession:IPR000789 description:Cyclin-dependent kinase%2C regulatory subunit %0Amethod:InterPro accession:IPR036858 description:Cyclin-dependent kinase%2C regulatory subunit superfamily	Has a role in the exit from M phase during early mitotic cell division. More specifically, thought to act by
SSTP_0001060900	567.762	1.50328	0.674586	2.22845	0.0258508	NA	SSTP_0001060900.1	SSTP_0001060900.1_info=method:InterPro accession:IPR002539 description:MaoC-like dehydratase domain %0Amethod:InterPro accession:IPR029069 description:HotDog domain superfamily	MaoC like domain
SSTP_0001255800	892.503	-1.57021	0.704758	-2.22802	0.0258792	NA	SSTP_0001255800.1	SSTP_0001255800.1_info=method:InterPro accession:IPR003323 description:OTU domain %0Amethod:InterPro accession:IPR031084 description:OTU domain-containing protein 5 %0Amethod:InterPro accession:IPR038765 description:Papain-like cysteine peptidase superfamily	OTU domain containing
SSTP_0000858000	5532.92	1.86904	0.839039	2.2276	0.0259074	0.134571	SSTP_0000858000.1	SSTP_0000858000.1	SSTP_0000858000.1
SSTP_0000026900	1072.47	1.76324	0.791618	2.22739	0.0259214	NA	SSTP_0000026900.1	SSTP_0000026900.1_info=method:InterPro accession:IPR001841 description:Zinc finger%2C RING-type %0Amethod:InterPro accession:IPR013083 description:Zinc finger%2C RING/FYVE/PHD-type	RING finger
SSTP_0000369500	3416.68	-1.74657	0.784149	-2.22735	0.0259238	0.134571	SSTP_0000369500.1	SSTP_0000369500.1_info=method:InterPro accession:IPR002013 description:SAC domain %0Amethod:InterPro accession:IPR022158 description:Inositol phosphatase	Inositol phosphatase
SSTP_0000297400	1137.6	-1.64841	0.740214	-2.22693	0.0259519	NA	SSTP_0000297400.1	SSTP_0000297400.1_info=method:InterPro accession:IPR001124 description:Lipid-binding serum glycoprotein%2C C-terminal %0Amethod:InterPro accession:IPR017943 description:Bactericidal permeability-increasing protein%2C alpha/beta domain superfamily %0Amethod:InterPro accession:IPR032942 description:BPI/LBP/Plunc family	LBP / BPI / CETP family, C-terminal domain
SSTP_0000186400	3904.43	2.06709	0.929024	2.22502	0.0260801	0.134571	SSTP_0000186400.1	SSTP_0000186400.1_info=method:InterPro accession:IPR007000 description:Phospholipase B-like	Phospholipase B
SSTP_0000084400	150.602	-1.84067	0.827826	-2.2235	0.0261819	NA	SSTP_0000084400.1	SSTP_0000084400.1	NA
SSTP_0000586900	4249.49	-1.68297	0.756934	-2.22341	0.0261884	0.134571	SSTP_0000586900.4	SSTP_0000586900.4_info=method:InterPro accession:IPR000008 description:C2 domain %0Amethod:InterPro accession:IPR001936 description:Ras GTPase-activating domain %0Amethod:InterPro accession:IPR008936 description:Rho GTPase activation protein %0Amethod:InterPro accession:IPR023152 description:Ras GTPase-activating protein%2C conserved site %0Amethod:InterPro accession:IPR035892 description:C2 doma…	RasGAP
SSTP_0000251200	1935.73	1.47553	0.66397	2.22229	0.0262638	0.134571	SSTP_0000251200.1	SSTP_0000251200.1_info=method:InterPro accession:IPR005349 description:TMEM14 family	Transmembrane proteins 14C
SSTP_0001010700	1584.72	1.58431	0.712991	2.22207	0.0262788	NA	SSTP_0001010700.1	SSTP_0001010700.1_info=method:InterPro accession:IPR003887 description:LEM domain %0Amethod:InterPro accession:IPR011015 description:LEM/LEM-like domain superfamily	NA
SSTP_0000414400	8196.65	-1.76398	0.793885	-2.22195	0.0262865	0.134571	SSTP_0000414400.3	SSTP_0000414400.3	SSTP_0000414400.3
SSTP_0000126600	1101.8	1.88635	0.849247	2.2212	0.0263374	NA	SSTP_0000126600.1	SSTP_0000126600.1_info=method:InterPro accession:IPR036249 description:Thioredoxin-like superfamily	Pfam:DUF255
SSTP_0001153200	941.136	1.63144	0.73462	2.22079	0.0263651	NA	SSTP_0001153200.1	SSTP_0001153200.1_info=method:InterPro accession:IPR007741 description:Ribosomal protein/NADH dehydrogenase domain %0Amethod:InterPro accession:IPR036249 description:Thioredoxin-like superfamily %0Amethod:InterPro accession:IPR040049 description:28S ribosomal protein S25%2C mitochondrial	Mitochondrial ribosomal protein L51 / S25 / CI-B8 domain
SSTP_0000892300	5620.02	-1.56223	0.703528	-2.22056	0.0263808	0.134571	SSTP_0000892300.3	SSTP_0000892300.3_info=method:InterPro accession:IPR002048 description:EF-hand domain %0Amethod:InterPro accession:IPR002077 description:Voltage-dependent calcium channel%2C alpha-1 subunit %0Amethod:InterPro accession:IPR005821 description:Ion transport domain %0Amethod:InterPro accession:IPR014873 description:Voltage-dependent calcium channel%2C alpha-1 subunit%2C IQ domain %0Amethod:InterPro a…	Ca_chan_IQ
SSTP_0000309500	5175.78	1.54459	0.695696	2.22021	0.0264044	0.134571	SSTP_0000309500.1	SSTP_0000309500.1_info=method:InterPro accession:IPR003674 description:Oligosaccharyl transferase%2C STT3 subunit	STT3, subunit of the oligosaccharyltransferase complex, homolog A (S. cerevisiae)
SSTP_0000208900	147702	1.55956	0.702607	2.21968	0.0264407	0.134571	SSTP_0000208900.1	SSTP_0000208900.1_info=method:InterPro accession:IPR004000 description:Actin family %0Amethod:InterPro accession:IPR004001 description:Actin%2C conserved site %0Amethod:InterPro accession:IPR020902 description:Actin/actin-like conserved site	Actins are highly conserved proteins that are involved in various types of cell motility and are ubiquitously expressed in all eukaryotic cells
SSTP_0000953700	3516.72	-1.56151	0.703824	-2.21861	0.0265131	0.134571	SSTP_0000953700.1	SSTP_0000953700.1_info=method:InterPro accession:IPR000867 description:Insulin-like growth factor-binding protein%2C IGFBP %0Amethod:InterPro accession:IPR001007 description:VWFC domain %0Amethod:InterPro accession:IPR004094 description:Antistasin-like domain %0Amethod:InterPro accession:IPR009030 description:Growth factor receptor cysteine-rich domain superfamily %0Amethod:InterPro accession:IPR…	von Willebrand factor type C domain
SSTP_0000831700	6651.29	-1.70068	0.766574	-2.21854	0.026518	0.134571	SSTP_0000831700.1	SSTP_0000831700.1_info=method:InterPro accession:IPR000536 description:Nuclear hormone receptor%2C ligand-binding domain %0Amethod:InterPro accession:IPR001628 description:Zinc finger%2C nuclear hormone receptor-type %0Amethod:InterPro accession:IPR001723 description:Nuclear hormone receptor %0Amethod:InterPro accession:IPR013088 description:Zinc finger%2C NHR/GATA-type %0Amethod:InterPro accessi…	ZnF_C4
SSTP_0000166200	8010.57	2.37799	1.07192	2.21843	0.0265253	0.134571	SSTP_0000166200.1	SSTP_0000166200.1_info=method:InterPro accession:IPR003582 description:ShKT domain	NA
SSTP_0001181600	16442.5	1.56869	0.707145	2.21835	0.0265312	0.134571	SSTP_0001181600.1	SSTP_0001181600.1_info=method:InterPro accession:IPR000131 description:ATP synthase%2C F1 complex%2C gamma subunit %0Amethod:InterPro accession:IPR035968 description:ATP synthase%2C F1 complex%2C gamma subunit superfamily	ATP synthase gamma chain
SSTP_0000102100	3490.26	-1.85126	0.834544	-2.21828	0.0265355	0.134571	SSTP_0000102100.1	SSTP_0000102100.1_info=method:InterPro accession:IPR003395 description:RecF/RecN/SMC%2C N-terminal %0Amethod:InterPro accession:IPR010935 description:SMCs flexible hinge %0Amethod:InterPro accession:IPR024704 description:Structural maintenance of chromosomes protein %0Amethod:InterPro accession:IPR027417 description:P-loop containing nucleoside triphosphate hydrolase %0Amethod:InterPro accession:…	SMC_hinge
SSTP_0001269800	425.716	-1.56503	0.705539	-2.2182	0.0265411	NA	SSTP_0001269800.1	SSTP_0001269800.1_info=method:InterPro accession:IPR000477 description:Reverse transcriptase domain %0Amethod:InterPro accession:IPR001878 description:Zinc finger%2C CCHC-type %0Amethod:InterPro accession:IPR001995 description:Peptidase A2A%2C retrovirus%2C catalytic %0Amethod:InterPro accession:IPR021109 description:Aspartic peptidase domain superfamily %0Amethod:InterPro accession:IPR036875 des…	Inherit from opiNOG: to reverse transcriptase
SSTP_0000995300	436.571	-1.68252	0.758536	-2.21811	0.0265472	NA	SSTP_0000995300.1	SSTP_0000995300.1_info=method:InterPro accession:IPR000162 description:GPCR%2C family 3%2C metabotropic glutamate receptor %0Amethod:InterPro accession:IPR000337 description:GPCR%2C family 3 %0Amethod:InterPro accession:IPR001828 description:Receptor%2C ligand binding region %0Amethod:InterPro accession:IPR011500 description:GPCR%2C family 3%2C nine cysteines domain %0Amethod:InterPro accession:I…	Nine Cysteines Domain of family 3 GPCR
SSTP_0000608500	4217.55	-1.71613	0.773713	-2.21805	0.0265515	0.134571	SSTP_0000608500.1	SSTP_0000608500.1_info=method:InterPro accession:IPR039877 description:Transmembrane protein 131-like	Protein of unknown function (DUF3651)
SSTP_0000245200	5497.83	2.28223	1.02895	2.21802	0.0265535	0.134571	SSTP_0000245200.1	SSTP_0000245200.1_info=method:InterPro accession:IPR001087 description:GDSL lipase/esterase %0Amethod:InterPro accession:IPR035547 description:Phospholipase B %0Amethod:InterPro accession:IPR038885 description:Phospholipase B1%2C membrane-associated	GDSL-like Lipase/Acylhydrolase
SSTP_0001223100	440.805	-1.95542	0.8821	-2.21678	0.0266382	NA	SSTP_0001223100.1	SSTP_0001223100.1	Inherit from NOG: Viral A-type inclusion protein
SSTP_0000116100	445.55	1.59237	0.71866	2.21574	0.0267091	NA	SSTP_0000116100.1	SSTP_0000116100.1_info=method:InterPro accession:IPR010651 description:Sugar transport protein %0Amethod:InterPro accession:IPR012435 description:TMEM144	Sugar transport protein
SSTP_0000167800	1271.4	1.49741	0.675884	2.21549	0.0267267	NA	SSTP_0000167800.1	SSTP_0000167800.1_info=method:InterPro accession:IPR000089 description:Biotin/lipoyl attachment %0Amethod:InterPro accession:IPR002930 description:Glycine cleavage system H-protein %0Amethod:InterPro accession:IPR003016 description:2-oxo acid dehydrogenase%2C lipoyl-binding site %0Amethod:InterPro accession:IPR011053 description:Single hybrid motif %0Amethod:InterPro accession:IPR017453 descripti…	Glycine cleavage H-protein
SSTP_0000349100	76.5547	-2.23765	1.0101	-2.21528	0.0267408	NA	SSTP_0000349100.1	SSTP_0000349100.1	SSTP_0000349100.1
SSTP_0000771600	68.2129	2.34902	1.06061	2.21478	0.0267752	NA	SSTP_0000771600.1	SSTP_0000771600.1_info=method:InterPro accession:IPR036034 description:PDZ superfamily %0Amethod:InterPro accession:IPR040264 description:Uncharacterized protein T15H9.4-like	NA
SSTP_0000713300	2783.72	1.62912	0.735866	2.21388	0.0268372	0.135613	SSTP_0000713300.1	SSTP_0000713300.1_info=method:InterPro accession:IPR015590 description:Aldehyde dehydrogenase domain %0Amethod:InterPro accession:IPR016161 description:Aldehyde/histidinol dehydrogenase %0Amethod:InterPro accession:IPR016162 description:Aldehyde dehydrogenase%2C N-terminal %0Amethod:InterPro accession:IPR016163 description:Aldehyde dehydrogenase%2C C-terminal %0Amethod:InterPro accession:IPR02951…	Aldehyde dehydrogenase family
SSTP_0000917700	4906.14	1.52335	0.688236	2.21341	0.0268695	0.135613	SSTP_0000917700.1	SSTP_0000917700.1_info=method:InterPro accession:IPR019174 description:NADH dehydrogenase 1%2C beta subcomplex%2C subunit 6	NADH:ubiquinone oxidoreductase, NDUFB6/B17 subunit
SSTP_0000728200	4800.87	1.52185	0.687742	2.21281	0.0269106	0.135613	SSTP_0000728200.1	SSTP_0000728200.1_info=method:InterPro accession:IPR000322 description:Glycoside hydrolase family 31 %0Amethod:InterPro accession:IPR011013 description:Galactose mutarotase-like domain superfamily %0Amethod:InterPro accession:IPR013780 description:Glycosyl hydrolase%2C all-beta %0Amethod:InterPro accession:IPR017853 description:Glycoside hydrolase superfamily %0Amethod:InterPro accession:IPR02588…	Glycosyl hydrolases family 31
SSTP_0000091100	100.408	-1.85578	0.838676	-2.21275	0.0269146	NA	SSTP_0000091100.1	SSTP_0000091100.1_info=method:InterPro accession:IPR029044 description:Nucleotide-diphospho-sugar transferases	n-acetyllactosaminide
SSTP_0000866300	404.076	-1.70954	0.772798	-2.21214	0.0269567	NA	SSTP_0000866300.1	SSTP_0000866300.1_info=method:InterPro accession:IPR000152 description:EGF-type aspartate/asparagine hydroxylation site %0Amethod:InterPro accession:IPR000742 description:EGF-like domain %0Amethod:InterPro accession:IPR001791 description:Laminin G domain %0Amethod:InterPro accession:IPR001879 description:GPCR%2C family 2%2C extracellular hormone receptor domain %0Amethod:InterPro accession:IPR001…	HormR
SSTP_0000473800	2095.85	2.10948	0.953618	2.21208	0.0269613	0.135614	SSTP_0000473800.1	SSTP_0000473800.1	SSTP_0000473800.1
SSTP_0000193900	3245.52	-1.45198	0.656681	-2.21109	0.0270298	0.135689	SSTP_0000193900.1	SSTP_0000193900.1_info=method:InterPro accession:IPR000938 description:CAP Gly-rich domain %0Amethod:InterPro accession:IPR028889 description:Ubiquitin specific protease domain %0Amethod:InterPro accession:IPR036859 description:CAP Gly-rich domain superfamily %0Amethod:InterPro accession:IPR038765 description:Papain-like cysteine peptidase superfamily	CAP-Gly domain
SSTP_0001187600	1394.37	1.53722	0.695459	2.21037	0.0270794	NA	SSTP_0001187600.1	SSTP_0001187600.1_info=method:InterPro accession:IPR007513 description:Uncharacterised protein family SERF%2C N-terminal %0Amethod:InterPro accession:IPR026939 description:ZNF706/At2g23090 superfamily	4F5 protein family
SSTP_0000303200	306.838	-1.61375	0.730083	-2.21037	0.0270798	NA	SSTP_0000303200.1	SSTP_0000303200.1_info=method:InterPro accession:IPR003961 description:Fibronectin type III %0Amethod:InterPro accession:IPR013783 description:Immunoglobulin-like fold %0Amethod:InterPro accession:IPR036116 description:Fibronectin type III superfamily	Fibronectin type III domain
SSTP_0001132000	186.709	2.36295	1.06917	2.21008	0.0270999	NA	SSTP_0001132000.1	SSTP_0001132000.1_info=method:InterPro accession:IPR003582 description:ShKT domain %0Amethod:InterPro accession:IPR010255 description:Haem peroxidase superfamily %0Amethod:InterPro accession:IPR019791 description:Haem peroxidase%2C animal-type %0Amethod:InterPro accession:IPR037120 description:Haem peroxidase domain superfamily%2C animal type	Animal haem peroxidase
SSTP_0000614100	140855	2.19892	0.995078	2.2098	0.0271191	0.135689	SSTP_0000614100.1	SSTP_0000614100.1_info=method:InterPro accession:IPR001461 description:Aspartic peptidase A1 family %0Amethod:InterPro accession:IPR001969 description:Aspartic peptidase%2C active site %0Amethod:InterPro accession:IPR021109 description:Aspartic peptidase domain superfamily %0Amethod:InterPro accession:IPR033121 description:Peptidase family A1 domain %0Amethod:InterPro accession:IPR034164 descript…	Eukaryotic aspartyl protease
SSTP_0001098700	3442.49	-1.5813	0.715624	-2.20968	0.0271277	0.135689	SSTP_0001098700.1	SSTP_0001098700.1_info=method:InterPro accession:IPR027819 description:Guanine nucleotide exchange C9orf72	Inherit from biNOG: Chromosome 9 open reading frame 72
SSTP_0000332400	278.604	2.07558	0.940053	2.20794	0.0272484	NA	SSTP_0000332400.1	SSTP_0000332400.1_info=method:InterPro accession:IPR013057 description:Amino acid transporter%2C transmembrane domain	Transmembrane amino acid transporter protein
SSTP_0001205200	3304.31	-1.81586	0.822435	-2.20791	0.0272508	0.136051	SSTP_0001205200.1	SSTP_0001205200.1_info=method:InterPro accession:IPR000219 description:Dbl homology (DH) domain %0Amethod:InterPro accession:IPR001251 description:CRAL-TRIO lipid binding domain %0Amethod:InterPro accession:IPR001849 description:Pleckstrin homology domain %0Amethod:InterPro accession:IPR002017 description:Spectrin repeat %0Amethod:InterPro accession:IPR011993 description:PH-like domain superfamil…	RhoGEF
SSTP_0000096500	27761	1.42474	0.645582	2.20691	0.0273204	0.136146	SSTP_0000096500.1	SSTP_0000096500.1_info=method:InterPro accession:IPR000741 description:Fructose-bisphosphate aldolase%2C class-I %0Amethod:InterPro accession:IPR013785 description:Aldolase-type TIM barrel %0Amethod:InterPro accession:IPR029768 description:Fructose-bisphosphate aldolase class-I active site	Fructose-bisphosphate aldolase
SSTP_0000412300	30142.5	1.5055	0.682458	2.20599	0.0273846	0.136213	SSTP_0000412300.1	SSTP_0000412300.1_info=method:InterPro accession:IPR001662 description:Elongation factor 1B gamma%2C C-terminal %0Amethod:InterPro accession:IPR004045 description:Glutathione S-transferase%2C N-terminal %0Amethod:InterPro accession:IPR004046 description:Glutathione S-transferase%2C C-terminal %0Amethod:InterPro accession:IPR010987 description:Glutathione S-transferase%2C C-terminal-like %0Amethod…	Elongation factor 1 gamma, conserved domain
SSTP_0000247600	294.98	-1.7548	0.795578	-2.20569	0.0274056	NA	SSTP_0000247600.2	SSTP_0000247600.2_info=method:InterPro accession:IPR000436 description:Sushi/SCR/CCP domain %0Amethod:InterPro accession:IPR002035 description:von Willebrand factor%2C type A %0Amethod:InterPro accession:IPR003598 description:Immunoglobulin subtype 2 %0Amethod:InterPro accession:IPR003599 description:Immunoglobulin subtype %0Amethod:InterPro accession:IPR003961 description:Fibronectin type III %0…	von Willebrand factor type A domain
SSTP_0000121600	7512.64	1.54298	0.700041	2.20413	0.0275153	0.136285	SSTP_0000121600.1	SSTP_0000121600.1_info=method:InterPro accession:IPR001680 description:WD40 repeat %0Amethod:InterPro accession:IPR015943 description:WD40/YVTN repeat-like-containing domain superfamily %0Amethod:InterPro accession:IPR017986 description:WD40-repeat-containing domain %0Amethod:InterPro accession:IPR019775 description:WD40 repeat%2C conserved site %0Amethod:InterPro accession:IPR027525 description:…	Component of the eukaryotic translation initiation factor 3 (eIF-3) complex, which is involved in protein synthesis and, together with other initiation factors, stimulates binding of mRNA and methionyl-tRNAi to the 40S ribosome (By similarity)
SSTP_0000029600	2246.79	-1.67703	0.760864	-2.20411	0.0275163	0.136285	SSTP_0000029600.1	SSTP_0000029600.1_info=method:InterPro accession:IPR000162 description:GPCR%2C family 3%2C metabotropic glutamate receptor %0Amethod:InterPro accession:IPR000337 description:GPCR%2C family 3 %0Amethod:InterPro accession:IPR001828 description:Receptor%2C ligand binding region %0Amethod:InterPro accession:IPR011500 description:GPCR%2C family 3%2C nine cysteines domain %0Amethod:InterPro accession:I…	Nine Cysteines Domain of family 3 GPCR
SSTP_0000990500	3692.37	-1.50968	0.68509	-2.20362	0.0275512	0.136285	SSTP_0000990500.1	SSTP_0000990500.1_info=method:InterPro accession:IPR027417 description:P-loop containing nucleoside triphosphate hydrolase %0Amethod:InterPro accession:IPR033469 description:CYTH-like domain superfamily %0Amethod:InterPro accession:IPR038727 description:NadR/Ttd14%2C AAA domain	SSTP_0000990500.1
SSTP_0000327700	346.334	-1.57756	0.716529	-2.20167	0.0276889	NA	SSTP_0000327700.1	SSTP_0000327700.1_info=method:InterPro accession:IPR004273 description:Dynein heavy chain region D6 P-loop domain %0Amethod:InterPro accession:IPR013594 description:Dynein heavy chain%2C domain-1 %0Amethod:InterPro accession:IPR013602 description:Dynein heavy chain%2C domain-2 %0Amethod:InterPro accession:IPR024317 description:Dynein heavy chain%2C AAA module D4 %0Amethod:InterPro accession:IPR02…	Inherit from biNOG: Dynein, axonemal heavy chain
SSTP_0000433800	1049.85	-1.6538	0.751218	-2.20149	0.0277012	NA	SSTP_0000433800.1	SSTP_0000433800.1_info=method:InterPro accession:IPR002110 description:Ankyrin repeat %0Amethod:InterPro accession:IPR012338 description:Beta-lactamase/transpeptidase-like %0Amethod:InterPro accession:IPR015868 description:Glutaminase %0Amethod:InterPro accession:IPR020683 description:Ankyrin repeat-containing domain %0Amethod:InterPro accession:IPR036770 description:Ankyrin repeat-containing dom…	ANK
SSTP_0001145500	1738.19	1.78554	0.811254	2.20096	0.0277388	NA	SSTP_0001145500.1	SSTP_0001145500.1_info=method:InterPro accession:IPR013216 description:Methyltransferase type 11 %0Amethod:InterPro accession:IPR029063 description:S-adenosyl-L-methionine-dependent methyltransferase %0Amethod:InterPro accession:IPR040516 description:Phosphoethanolamine N-methyltransferase 2%2C N-terminal	Methionine biosynthesis protein MetW
SSTP_0000448700	8435.84	1.52283	0.692299	2.19967	0.0278304	0.137413	SSTP_0000448700.1	SSTP_0000448700.1_info=method:InterPro accession:IPR000652 description:Triosephosphate isomerase %0Amethod:InterPro accession:IPR013785 description:Aldolase-type TIM barrel %0Amethod:InterPro accession:IPR020861 description:Triosephosphate isomerase%2C active site %0Amethod:InterPro accession:IPR022896 description:Triosephosphate isomerase%2C bacterial/eukaryotic %0Amethod:InterPro accession:IPR0…	Triose-phosphate isomerase
SSTP_0000941700	1594.01	1.53633	0.698575	2.19924	0.0278611	NA	SSTP_0000941700.1	SSTP_0000941700.1_info=method:InterPro accession:IPR002259 description:Equilibrative nucleoside transporter %0Amethod:InterPro accession:IPR036259 description:MFS transporter superfamily	nucleoside transmembrane transporter activity
SSTP_0000808100	3296.3	1.99319	0.906753	2.19816	0.0279375	0.137688	SSTP_0000808100.1	SSTP_0000808100.1_info=method:InterPro accession:IPR000719 description:Protein kinase domain %0Amethod:InterPro accession:IPR000959 description:POLO box domain %0Amethod:InterPro accession:IPR008271 description:Serine/threonine-protein kinase%2C active site %0Amethod:InterPro accession:IPR011009 description:Protein kinase-like domain superfamily %0Amethod:InterPro accession:IPR017441 description:…	polo-like kinase 1
SSTP_0001095100	833.389	-1.59925	0.727711	-2.19764	0.0279744	NA	SSTP_0001095100.1	SSTP_0001095100.1	SSTP_0001095100.1
SSTP_0000499400	1564.98	-1.62657	0.740145	-2.19764	0.0279748	NA	SSTP_0000499400.1	SSTP_0000499400.1_info=method:InterPro accession:IPR000718 description:Peptidase M13 %0Amethod:InterPro accession:IPR008753 description:Peptidase M13%2C N-terminal domain %0Amethod:InterPro accession:IPR018497 description:Peptidase M13%2C C-terminal domain %0Amethod:InterPro accession:IPR024079 description:Metallopeptidase%2C catalytic domain superfamily %0Amethod:InterPro accession:IPR042089 des…	Peptidase family M13
SSTP_0000224300	6637.51	-1.43957	0.655146	-2.19733	0.0279972	0.13773	SSTP_0000224300.1	SSTP_0000224300.1_info=method:InterPro accession:IPR001683 description:Phox homologous domain %0Amethod:InterPro accession:IPR015404 description:Sorting nexin Vps5-like%2C C-terminal %0Amethod:InterPro accession:IPR027267 description:AH/BAR domain superfamily %0Amethod:InterPro accession:IPR036871 description:PX domain superfamily	Vps5 C terminal like
SSTP_0001117800	364.426	-1.79848	0.818589	-2.19705	0.0280166	NA	SSTP_0001117800.1	SSTP_0001117800.1_info=method:InterPro accession:IPR017452 description:GPCR%2C rhodopsin-like%2C 7TM	7 transmembrane receptor (rhodopsin family)
SSTP_0000249400	2806.98	-1.58764	0.72313	-2.19551	0.0281271	0.138116	SSTP_0000249400.1	SSTP_0000249400.1_info=method:InterPro accession:IPR000719 description:Protein kinase domain %0Amethod:InterPro accession:IPR001245 description:Serine-threonine/tyrosine-protein kinase%2C catalytic domain %0Amethod:InterPro accession:IPR001660 description:Sterile alpha motif domain %0Amethod:InterPro accession:IPR008271 description:Serine/threonine-protein kinase%2C active site %0Amethod:InterPro…	SAM
SSTP_0000200400	91.3765	1.8548	0.845028	2.19496	0.0281662	NA	SSTP_0000200400.1	SSTP_0000200400.1_info=method:InterPro accession:IPR005282 description:Lysosomal cystine transporter %0Amethod:InterPro accession:IPR006603 description:PQ-loop repeat	cystinosin
SSTP_0000144500	1597.05	-1.81562	0.827284	-2.19468	0.0281868	NA	SSTP_0000144500.1	SSTP_0000144500.1_info=method:InterPro accession:IPR001849 description:Pleckstrin homology domain %0Amethod:InterPro accession:IPR011993 description:PH-like domain superfamily	PH
SSTP_0000163600	1543.51	-1.58978	0.724528	-2.19423	0.0282187	NA	SSTP_0000163600.1	SSTP_0000163600.1_info=method:InterPro accession:IPR000299 description:FERM domain %0Amethod:InterPro accession:IPR000857 description:MyTH4 domain %0Amethod:InterPro accession:IPR001849 description:Pleckstrin homology domain %0Amethod:InterPro accession:IPR011993 description:PH-like domain superfamily %0Amethod:InterPro accession:IPR014352 description:FERM/acyl-CoA-binding protein superfamily %0A…	MyTH4 domain
SSTP_0000192600	1942.05	1.50879	0.687665	2.19408	0.0282299	0.138368	SSTP_0000192600.1	SSTP_0000192600.1_info=method:InterPro accession:IPR009038 description:GOLD domain %0Amethod:InterPro accession:IPR015720 description:TMP21-related %0Amethod:InterPro accession:IPR036598 description:GOLD domain superfamily	emp24/gp25L/p24 family/GOLD
SSTP_0001110900	749.979	2.23344	1.01802	2.1939	0.0282427	NA	SSTP_0001110900.1	SSTP_0001110900.1_info=method:InterPro accession:IPR009924 description:Protein of unknown function DUF1459	NA
SSTP_0000212300	1150.58	-1.53144	0.698339	-2.19297	0.0283096	NA	SSTP_0000212300.1	SSTP_0000212300.1_info=method:InterPro accession:IPR027417 description:P-loop containing nucleoside triphosphate hydrolase %0Amethod:InterPro accession:IPR036961 description:Kinesin motor domain superfamily	Required for posterior migration of cells and axon growth cones during nervous system assembly
SSTP_0000332600	527.838	2.02547	0.923968	2.19214	0.0283694	NA	SSTP_0000332600.1	SSTP_0000332600.1_info=method:InterPro accession:IPR011009 description:Protein kinase-like domain superfamily	Inherit from biNOG: transferase activity, transferring phosphorus-containing groups
SSTP_0001142500	528.792	1.50859	0.688433	2.19134	0.0284273	NA	SSTP_0001142500.1	SSTP_0001142500.1_info=method:InterPro accession:IPR001247 description:Exoribonuclease%2C phosphorolytic domain 1 %0Amethod:InterPro accession:IPR020568 description:Ribosomal protein S5 domain 2-type fold %0Amethod:InterPro accession:IPR027408 description:PNPase/RNase PH domain superfamily %0Amethod:InterPro accession:IPR036345 description:Exoribonuclease%2C PH domain 2 superfamily	3' exoribonuclease family, domain 1
SSTP_0000481500	70.4098	-2.22342	1.01487	-2.19084	0.0284634	NA	SSTP_0000481500.1	SSTP_0000481500.1_info=method:InterPro accession:IPR000276 description:G protein-coupled receptor%2C rhodopsin-like %0Amethod:InterPro accession:IPR017452 description:GPCR%2C rhodopsin-like%2C 7TM	7 transmembrane receptor (rhodopsin family)
SSTP_0000643400	306.545	-1.80586	0.824558	-2.19009	0.0285175	NA	SSTP_0000643400.1	SSTP_0000643400.1	NA
SSTP_0000919200	312.149	1.73252	0.79117	2.18982	0.0285373	NA	SSTP_0000919200.1	SSTP_0000919200.1_info=method:InterPro accession:IPR001370 description:BIR repeat	Baculoviral IAP repeat containing 5
SSTP_0000868100	76.9627	-2.46319	1.12502	-2.18946	0.0285631	NA	SSTP_0000868100.1	SSTP_0000868100.1_info=method:InterPro accession:IPR001506 description:Peptidase M12A %0Amethod:InterPro accession:IPR006026 description:Peptidase%2C metallopeptidase %0Amethod:InterPro accession:IPR024079 description:Metallopeptidase%2C catalytic domain superfamily	Astacin (Peptidase family M12A)
SSTP_0000183400	2324.43	1.52279	0.696035	2.1878	0.0286839	0.140337	SSTP_0000183400.1	SSTP_0000183400.1_info=method:InterPro accession:IPR002602 description:Domain of unknown function DB	DB module
SSTP_0000083800	2703.05	-1.53809	0.703535	-2.18623	0.0287985	0.140642	SSTP_0000083800.1	SSTP_0000083800.1_info=method:InterPro accession:IPR001251 description:CRAL-TRIO lipid binding domain %0Amethod:InterPro accession:IPR036865 description:CRAL-TRIO lipid binding domain superfamily	RhoGEF
SSTP_0000071100	757.499	1.55074	0.709372	2.18608	0.0288099	NA	SSTP_0000071100.1	SSTP_0000071100.1_info=method:InterPro accession:IPR008560 description:Protein of unknown function DUF842%2C eukaryotic	Eukaryotic protein of unknown function (DUF842)
SSTP_0000095300	3594.52	-1.7315	0.79267	-2.18438	0.0289342	0.140938	SSTP_0000095300.1	SSTP_0000095300.1_info=method:InterPro accession:IPR001054 description:Adenylyl cyclase class-3/4/guanylyl cyclase %0Amethod:InterPro accession:IPR009398 description:Adenylate cyclase%2C conserved domain %0Amethod:InterPro accession:IPR029787 description:Nucleotide cyclase	Adenylate and Guanylate cyclase catalytic domain
SSTP_0001171600	17535.8	1.46973	0.67296	2.18397	0.0289641	0.140938	SSTP_0001171600.1	SSTP_0001171600.1_info=method:InterPro accession:IPR001326 description:Translation elongation factor EF1B%2C beta/delta chains%2C conserved site %0Amethod:InterPro accession:IPR014038 description:Translation elongation factor EF1B%2C beta/delta subunit%2C guanine nucleotide exchange domain %0Amethod:InterPro accession:IPR014717 description:Translation elongation factor EF1B/ribosomal protein S6 %…	Eukaryotic translation elongation factor 1 delta (Guanine nucleotide exchange protein)
SSTP_0000845800	4056.69	-1.75389	0.803581	-2.1826	0.0290656	0.140957	SSTP_0000845800.1	SSTP_0000845800.1_info=method:InterPro accession:IPR001683 description:Phox homologous domain %0Amethod:InterPro accession:IPR001736 description:Phospholipase D/Transphosphatidylase %0Amethod:InterPro accession:IPR001849 description:Pleckstrin homology domain %0Amethod:InterPro accession:IPR015679 description:Phospholipase D family %0Amethod:InterPro accession:IPR016555 description:Phospholipase …	Phospholipase D Active site motif
SSTP_0001162700	983.252	1.49808	0.686461	2.18232	0.0290857	NA	SSTP_0001162700.1	SSTP_0001162700.1_info=method:InterPro accession:IPR000362 description:Fumarate lyase family %0Amethod:InterPro accession:IPR008948 description:L-Aspartase-like %0Amethod:InterPro accession:IPR019468 description:Adenylosuccinate lyase C-terminal %0Amethod:InterPro accession:IPR020557 description:Fumarate lyase%2C conserved site %0Amethod:InterPro accession:IPR022761 description:Fumarate lyase%2C …	Catalyzes two non-sequential steps in de novo AMP synthesis converts (S)-2-(5-amino-1-(5-phospho-D- ribosyl)imidazole-4-carboxamido)succinate (SAICAR) to fumarate plus 5-amino-1-(5-phospho-D-ribosyl)imidazole-4-carboxamide, and thereby also contributes to de novo IMP synthesis, and converts succinyladenosine monophosphate (SAMP) to AMP and fumarate (By similarity)
SSTP_0000581900	2465.02	-1.66379	0.762406	-2.18228	0.0290886	0.140957	SSTP_0000581900.1	SSTP_0000581900.1_info=method:InterPro accession:IPR039470 description:Nucleoside 2-deoxyribosyltransferase-like	SSTP_0000581900.1
SSTP_0000738800	692.409	-1.62572	0.745077	-2.18195	0.029113	NA	SSTP_0000738800.1	SSTP_0000738800.1_info=method:InterPro accession:IPR012292 description:Globin/Protoglobin	Globin
SSTP_0000082500	4583.2	-1.66436	0.762843	-2.18178	0.0291256	0.140957	SSTP_0000082500.1	SSTP_0000082500.1_info=method:InterPro accession:IPR008979 description:Galactose-binding-like domain superfamily %0Amethod:InterPro accession:IPR012919 description:SUN domain	Sad1 / UNC-like C-terminal
SSTP_0000480800	568.587	-1.6318	0.748063	-2.18137	0.0291562	NA	SSTP_0000480800.1	SSTP_0000480800.1_info=method:InterPro accession:IPR011021 description:Arrestin-like%2C N-terminal %0Amethod:InterPro accession:IPR011022 description:Arrestin C-terminal-like domain %0Amethod:InterPro accession:IPR014752 description:Arrestin%2C C-terminal %0Amethod:InterPro accession:IPR014756 description:Immunoglobulin E-set	Arrestin (or S-antigen), C-terminal domain
SSTP_0000832000	2359.4	1.63488	0.749608	2.18097	0.0291853	0.140992	SSTP_0000832000.1	SSTP_0000832000.1_info=method:InterPro accession:IPR001753 description:Enoyl-CoA hydratase/isomerase %0Amethod:InterPro accession:IPR014748 description:Enoyl-CoA hydratase%2C C-terminal %0Amethod:InterPro accession:IPR029045 description:ClpP/crotonase-like domain superfamily	Enoyl-CoA hydratase/isomerase family
SSTP_0000808700	418.693	-1.80023	0.825502	-2.18076	0.0292008	NA	SSTP_0000808700.1	SSTP_0000808700.1	NA
SSTP_0001211200	170.627	-2.1962	1.00776	-2.17928	0.0293108	NA	SSTP_0001211200.1	SSTP_0001211200.1	ChtBD2
SSTP_0000656700	4570.6	-1.61759	0.742268	-2.17925	0.029313	0.141355	SSTP_0000656700.1	SSTP_0000656700.1	NA
SSTP_0000852100	53.0283	-2.77526	1.27355	-2.17916	0.02932	NA	SSTP_0000852100.1	SSTP_0000852100.1_info=method:InterPro accession:IPR001283 description:Cysteine-rich secretory protein-related %0Amethod:InterPro accession:IPR014044 description:CAP domain %0Amethod:InterPro accession:IPR035940 description:CAP superfamily	SCP
SSTP_0000484600	385.449	1.56541	0.718436	2.17891	0.029338	NA	SSTP_0000484600.1	SSTP_0000484600.1	SSTP_0000484600.1
SSTP_0000157900	466.144	-1.77766	0.815924	-2.17871	0.0293531	NA	SSTP_0000157900.1	SSTP_0000157900.1_info=method:InterPro accession:IPR002073 description:3'5'-cyclic nucleotide phosphodiesterase%2C catalytic domain %0Amethod:InterPro accession:IPR003018 description:GAF domain %0Amethod:InterPro accession:IPR003607 description:HD/PDEase domain %0Amethod:InterPro accession:IPR023088 description:3'5'-cyclic nucleotide phosphodiesterase %0Amethod:InterPro accession:IPR023174 descri…	GAF
SSTP_0001208600	6594.72	2.05959	0.945535	2.17822	0.0293894	0.14138	SSTP_0001208600.1	SSTP_0001208600.1	NA
SSTP_0000192800	1566.59	-1.64712	0.756327	-2.17779	0.0294214	NA	SSTP_0000192800.1	SSTP_0000192800.1_info=method:InterPro accession:IPR019143 description:JNK/Rab-associated protein-1%2C N-terminal %0Amethod:InterPro accession:IPR021563 description:Rab interacting lysosomal protein%2C dimerization domain %0Amethod:InterPro accession:IPR034743 description:RH1 domain %0Amethod:InterPro accession:IPR034744 description:RH2 domain	JNK_SAPK-associated protein-1
SSTP_0000519600	11340.9	-1.53138	0.703272	-2.1775	0.029443	0.14138	SSTP_0000519600.1	SSTP_0000519600.1_info=method:InterPro accession:IPR007249 description:Dopey%2C N-terminal %0Amethod:InterPro accession:IPR040314 description:Protein dopey	May be involved in protein traffic between late Golgi and early endosomes (By similarity)
SSTP_0000682500	3783.26	-2.03657	0.935757	-2.17639	0.0295258	0.14138	SSTP_0000682500.1	SSTP_0000682500.1	keratin, type II cytoskeletal
SSTP_0000549800	1649.01	1.57923	0.725821	2.17578	0.0295718	NA	SSTP_0000549800.1	SSTP_0000549800.1_info=method:InterPro accession:IPR006089 description:Acyl-CoA dehydrogenase%2C conserved site %0Amethod:InterPro accession:IPR006091 description:Acyl-CoA oxidase/dehydrogenase%2C central domain %0Amethod:InterPro accession:IPR009075 description:Acyl-CoA dehydrogenase/oxidase C-terminal %0Amethod:InterPro accession:IPR009100 description:Acyl-CoA dehydrogenase/oxidase%2C N-termina…	Acyl-CoA dehydrogenase, N-terminal domain
SSTP_0000898200	255.515	2.01741	0.927235	2.17573	0.0295757	NA	SSTP_0000898200.1	SSTP_0000898200.1	NA
SSTP_0000757900	42.8496	2.77329	1.27477	2.17553	0.0295903	NA	SSTP_0000757900.1	SSTP_0000757900.1	NA
SSTP_0000129500	4764.39	-1.53214	0.70428	-2.17547	0.0295947	0.14138	SSTP_0000129500.1	SSTP_0000129500.1_info=method:InterPro accession:IPR029005 description:LIM-domain binding protein/SEUSS %0Amethod:InterPro accession:IPR030174 description:LIM domain-binding protein 2 %0Amethod:InterPro accession:IPR041363 description:LIM interaction domain	LIM-domain binding protein
SSTP_0000499700	4868.07	-1.42725	0.656109	-2.17533	0.0296056	0.14138	SSTP_0000499700.1	SSTP_0000499700.1_info=method:InterPro accession:IPR000048 description:IQ motif%2C EF-hand binding site %0Amethod:InterPro accession:IPR000904 description:Sec7 domain %0Amethod:InterPro accession:IPR011993 description:PH-like domain superfamily %0Amethod:InterPro accession:IPR023394 description:Sec7%2C C-terminal domain superfamily %0Amethod:InterPro accession:IPR033742 description:IQ motif and S…	IQ motif and Sec7 domain
SSTP_0001185800	716.6	1.47162	0.676755	2.17453	0.0296656	NA	SSTP_0001185800.1	SSTP_0001185800.1	SSTP_0001185800.1
SSTP_0000398500	6259.83	-1.43371	0.659352	-2.17442	0.0296735	0.14138	SSTP_0000398500.1	SSTP_0000398500.1_info=method:InterPro accession:IPR011989 description:Armadillo-like helical %0Amethod:InterPro accession:IPR016024 description:Armadillo-type fold %0Amethod:InterPro accession:IPR026818 description:Adenomatous polyposis coli (APC) family	Has a role in endoderm cell specification and pharyngeal development. Required for the migration of epithelial cells, organization of the anterior seam cells and ceh-13 expression during embryo morphogenesis. During larval development, apr-1 is required for expression of lin-39 in P3-8.p. Shown to negatively regulate Wnt signaling in vulval precursor cells. Has a role in cell division by establis…
SSTP_0000428400	3725.71	2.0188	0.928505	2.17424	0.0296868	0.14138	SSTP_0000428400.1	SSTP_0000428400.1_info=method:InterPro accession:IPR000582 description:Acyl-CoA-binding protein%2C ACBP %0Amethod:InterPro accession:IPR014352 description:FERM/acyl-CoA-binding protein superfamily %0Amethod:InterPro accession:IPR022408 description:Acyl-CoA-binding protein%2C ACBP%2C conserved site %0Amethod:InterPro accession:IPR035984 description:Acyl-CoA binding protein superfamily	Acyl CoA binding protein
SSTP_0000938900	419.695	2.13278	0.98122	2.1736	0.0297351	NA	SSTP_0000938900.1	SSTP_0000938900.1	NA
SSTP_0000519400	2252.07	-1.81296	0.834297	-2.17303	0.0297777	0.14138	SSTP_0000519400.1	SSTP_0000519400.1_info=method:InterPro accession:IPR000719 description:Protein kinase domain %0Amethod:InterPro accession:IPR008271 description:Serine/threonine-protein kinase%2C active site %0Amethod:InterPro accession:IPR011009 description:Protein kinase-like domain superfamily %0Amethod:InterPro accession:IPR017441 description:Protein kinase%2C ATP binding site	S_TKc
SSTP_0000601900	1377.31	1.58842	0.730975	2.17301	0.0297794	NA	SSTP_0000601900.1	SSTP_0000601900.1_info=method:InterPro accession:IPR000719 description:Protein kinase domain %0Amethod:InterPro accession:IPR008271 description:Serine/threonine-protein kinase%2C active site %0Amethod:InterPro accession:IPR011009 description:Protein kinase-like domain superfamily %0Amethod:InterPro accession:IPR017441 description:Protein kinase%2C ATP binding site	Plays a key role in the control of the eukaryotic cell cycle. It is required in higher cells for entry into S-phase and mitosis. p34 is a component of the kinase complex that phosphorylates the repetitive C-terminus of RNA polymerase II (By similarity)
SSTP_0001091500	5549.01	2.39272	1.10119	2.17285	0.029792	0.14138	SSTP_0001091500.1	SSTP_0001091500.1_info=method:InterPro accession:IPR002557 description:Chitin binding domain %0Amethod:InterPro accession:IPR036508 description:Chitin binding domain superfamily	Chitin binding Peritrophin-A domain
SSTP_0000510200	493.513	1.87307	0.862358	2.17203	0.0298531	NA	SSTP_0000510200.1	SSTP_0000510200.1	NA
SSTP_0001070900	98.666	1.92268	0.885361	2.17164	0.0298831	NA	SSTP_0001070900.1	SSTP_0001070900.1_info=method:InterPro accession:IPR001254 description:Serine proteases%2C trypsin domain %0Amethod:InterPro accession:IPR001314 description:Peptidase S1A%2C chymotrypsin family %0Amethod:InterPro accession:IPR009003 description:Peptidase S1%2C PA clan %0Amethod:InterPro accession:IPR018114 description:Serine proteases%2C trypsin family%2C histidine active site	Trypsin
SSTP_0000600300	1389.96	1.49974	0.690794	2.17104	0.029928	NA	SSTP_0000600300.1	SSTP_0000600300.1_info=method:InterPro accession:IPR001857 description:Ribosomal protein L19 %0Amethod:InterPro accession:IPR008991 description:Translation protein SH3-like domain superfamily %0Amethod:InterPro accession:IPR038657 description:Ribosomal protein L19 superfamily	Inherit from biNOG: ribosomal protein L19
SSTP_0000705400	2995.48	-1.47083	0.677722	-2.17025	0.0299879	0.142059	SSTP_0000705400.3	SSTP_0000705400.3_info=method:InterPro accession:IPR000699 description:RIH domain %0Amethod:InterPro accession:IPR001870 description:B30.2/SPRY domain %0Amethod:InterPro accession:IPR002048 description:EF-hand domain %0Amethod:InterPro accession:IPR003032 description:Ryanodine receptor Ryr %0Amethod:InterPro accession:IPR003877 description:SPRY domain %0Amethod:InterPro accession:IPR005821 descri…	Ryanodine Receptor TM 4-6
SSTP_0001042200	1607.01	1.74203	0.803107	2.16911	0.0300743	NA	SSTP_0001042200.1	SSTP_0001042200.1_info=method:InterPro accession:IPR003010 description:Carbon-nitrogen hydrolase %0Amethod:InterPro accession:IPR036526 description:Carbon-nitrogen hydrolase superfamily	Carbon-nitrogen hydrolase
SSTP_0001049600	552.69	-1.69932	0.783838	-2.16795	0.0301623	NA	SSTP_0001049600.1	SSTP_0001049600.1	kiaa0556
SSTP_0000547300	2435.59	-1.61754	0.746239	-2.16759	0.0301901	0.142659	SSTP_0000547300.1	SSTP_0000547300.1_info=method:InterPro accession:IPR000834 description:Peptidase M14%2C carboxypeptidase A %0Amethod:InterPro accession:IPR008969 description:Carboxypeptidase-like%2C regulatory domain superfamily %0Amethod:InterPro accession:IPR015567 description:Peptidase M14B%2C caboxypeptidase D	Zn_pept
SSTP_0000504400	1183.31	-2.00199	0.923646	-2.16748	0.0301979	NA	SSTP_0000504400.1	SSTP_0000504400.1	RNA recognition motif. (a.k.a. RRM, RBD, or RNP domain)
SSTP_0000127700	33134.7	1.45506	0.671407	2.16719	0.0302207	0.142659	SSTP_0000127700.1	SSTP_0000127700.1_info=method:InterPro accession:IPR000509 description:Ribosomal protein L36e %0Amethod:InterPro accession:IPR038097 description:Ribosomal protein L36e domain superfamily	60S ribosomal protein L36
SSTP_0000534600	330.51	-1.73651	0.801369	-2.16693	0.0302403	NA	SSTP_0000534600.1	SSTP_0000534600.1_info=method:InterPro accession:IPR000276 description:G protein-coupled receptor%2C rhodopsin-like %0Amethod:InterPro accession:IPR017452 description:GPCR%2C rhodopsin-like%2C 7TM	Serpentine type 7TM GPCR chemoreceptor Srsx
SSTP_0000000400	671.002	1.53998	0.710724	2.16678	0.0302516	NA	SSTP_0000000400.1	SSTP_0000000400.1_info=method:InterPro accession:IPR019375 description:Ribosomal protein S28%2C mitochondrial	Mitochondrial ribosomal protein MRP-S35
SSTP_0000395000	2506.74	1.99446	0.92131	2.1648	0.0304027	0.143266	SSTP_0000395000.1	SSTP_0000395000.1_info=method:InterPro accession:IPR004087 description:K Homology domain %0Amethod:InterPro accession:IPR004088 description:K Homology domain%2C type 1 %0Amethod:InterPro accession:IPR031119 description:STAR-domain RNA-binding protein GLD-1 %0Amethod:InterPro accession:IPR032377 description:STAR protein%2C homodimerisation region %0Amethod:InterPro accession:IPR036612 description:…	KH domain
SSTP_0000126300	1020.76	1.54538	0.713934	2.1646	0.0304181	NA	SSTP_0000126300.1	SSTP_0000126300.1_info=method:InterPro accession:IPR000340 description:Dual specificity phosphatase%2C catalytic domain %0Amethod:InterPro accession:IPR000387 description:Tyrosine specific protein phosphatases domain %0Amethod:InterPro accession:IPR016130 description:Protein-tyrosine phosphatase%2C active site %0Amethod:InterPro accession:IPR020422 description:Dual specificity protein phosphatase…	DSPc
SSTP_0000191800	751.885	-2.30093	1.06315	-2.16425	0.0304448	NA	SSTP_0000191800.1	SSTP_0000191800.1	SSTP_0000191800.1
SSTP_0000159800	50982.5	1.49064	0.688981	2.16355	0.0304991	0.143425	SSTP_0000159800.1	SSTP_0000159800.1_info=method:InterPro accession:IPR000552 description:Ribosomal protein L44e %0Amethod:InterPro accession:IPR011332 description:Zinc-binding ribosomal protein	Ribosomal protein L44
SSTP_0000052900	44930.7	1.49444	0.690918	2.16297	0.0305433	0.143425	SSTP_0000052900.1	SSTP_0000052900.1_info=method:InterPro accession:IPR001931 description:Ribosomal protein S21e %0Amethod:InterPro accession:IPR018279 description:Ribosomal protein S21e%2C conserved site %0Amethod:InterPro accession:IPR038579 description:Ribosomal protein S21e superfamily	Der1-like family
SSTP_0000107100	252.744	-1.65079	0.763375	-2.16249	0.0305806	NA	SSTP_0000107100.1	SSTP_0000107100.1_info=method:InterPro accession:IPR003380 description:SKI/SNO/DAC domain %0Amethod:InterPro accession:IPR009061 description:Putative DNA-binding domain superfamily %0Amethod:InterPro accession:IPR037000 description:Ski-like%2C DNA-binding domain superfamily	SKI/SNO/DAC family
SSTP_0000436900	328.561	1.75886	0.813351	2.16249	0.0305808	NA	SSTP_0000436900.1	SSTP_0000436900.1	NA
SSTP_0001059800	335.823	-1.6883	0.780784	-2.16232	0.0305937	NA	SSTP_0001059800.1	SSTP_0001059800.1_info=method:InterPro accession:IPR017452 description:GPCR%2C rhodopsin-like%2C 7TM	SSTP_0001059800.1
SSTP_0000629300	6319.41	-1.7938	0.829817	-2.16168	0.0306431	0.143643	SSTP_0000629300.2	SSTP_0000629300.2_info=method:InterPro accession:IPR001589 description:Actinin-type actin-binding domain%2C conserved site %0Amethod:InterPro accession:IPR001605 description:Pleckstrin homology domain%2C spectrin-type %0Amethod:InterPro accession:IPR001715 description:Calponin homology domain %0Amethod:InterPro accession:IPR001849 description:Pleckstrin homology domain %0Amethod:InterPro accessio…	CAMSAP CH domain
SSTP_0000531100	758.417	-1.71012	0.79124	-2.16132	0.0306704	NA	SSTP_0000531100.1	SSTP_0000531100.1	DivIVA protein
SSTP_0000891450	179.879	1.81921	0.842078	2.16038	0.0307434	NA	SSTP_0000891450.1	SSTP_0000891450.1_info=method:InterPro accession:IPR000612 description:Proteolipid membrane potential modulator	Pfam:UPF0057
SSTP_0000848500	2330.19	1.45156	0.671987	2.1601	0.0307648	0.143962	SSTP_0000848500.1	SSTP_0000848500.1_info=method:InterPro accession:IPR002602 description:Domain of unknown function DB	DB module
SSTP_0000800300	6065.95	1.52058	0.704297	2.15901	0.0308498	0.144109	SSTP_0000800300.1	SSTP_0000800300.1_info=method:InterPro accession:IPR006113 description:6-phosphogluconate dehydrogenase%2C decarboxylating %0Amethod:InterPro accession:IPR006114 description:6-phosphogluconate dehydrogenase%2C C-terminal %0Amethod:InterPro accession:IPR006115 description:6-phosphogluconate dehydrogenase%2C NADP-binding %0Amethod:InterPro accession:IPR006183 description:6-phosphogluconate dehydrog…	Catalyzes the oxidative decarboxylation of 6- phosphogluconate to ribulose 5-phosphate and CO(2), with concomitant reduction of NADP to NADPH (By similarity)
SSTP_0000355400	203.801	-1.87295	0.868106	-2.15752	0.0309654	NA	SSTP_0000355400.2	SSTP_0000355400.2	Intermediate filament protein
SSTP_0000653800	602.803	1.61657	0.749422	2.15709	0.0309985	NA	SSTP_0000653800.1	SSTP_0000653800.1_info=method:InterPro accession:IPR007727 description:Spo12	NA
SSTP_0000499000	92.2718	-2.21101	1.02524	-2.15658	0.0310385	NA	SSTP_0000499000.1	SSTP_0000499000.1_info=method:InterPro accession:IPR001356 description:Homeobox domain %0Amethod:InterPro accession:IPR001523 description:Paired domain %0Amethod:InterPro accession:IPR009057 description:Homeobox-like domain superfamily %0Amethod:InterPro accession:IPR036388 description:Winged helix-like DNA-binding domain superfamily	PAX
SSTP_0000125500	93.0804	3.00588	1.39488	2.15494	0.0311663	NA	SSTP_0000125500.1	SSTP_0000125500.1_info=method:InterPro accession:IPR000242 description:PTP type protein phosphatase %0Amethod:InterPro accession:IPR000387 description:Tyrosine specific protein phosphatases domain %0Amethod:InterPro accession:IPR003595 description:Protein-tyrosine phosphatase%2C catalytic %0Amethod:InterPro accession:IPR016130 description:Protein-tyrosine phosphatase%2C active site %0Amethod:Inte…	Protein tyrosine phosphatase
SSTP_0000877900	1096.78	-1.88274	0.873914	-2.15438	0.0312104	NA	SSTP_0000877900.1	SSTP_0000877900.1_info=method:InterPro accession:IPR000719 description:Protein kinase domain %0Amethod:InterPro accession:IPR003527 description:Mitogen-activated protein (MAP) kinase%2C conserved site %0Amethod:InterPro accession:IPR008352 description:Mitogen-activated protein (MAP) kinase p38-like %0Amethod:InterPro accession:IPR011009 description:Protein kinase-like domain superfamily %0Amethod…	S_TKc
SSTP_0000587300	2106.84	1.45186	0.673924	2.15434	0.0312137	0.14518	SSTP_0000587300.1	SSTP_0000587300.1	Inherit from chrNOG: Ribosome biogenesis protein Nop16
SSTP_0000275600	2761.51	1.43198	0.664774	2.15408	0.0312337	0.14518	SSTP_0000275600.1	SSTP_0000275600.1_info=method:InterPro accession:IPR000668 description:Peptidase C1A%2C papain C-terminal %0Amethod:InterPro accession:IPR025660 description:Cysteine peptidase%2C histidine active site %0Amethod:InterPro accession:IPR025661 description:Cysteine peptidase%2C asparagine active site %0Amethod:InterPro accession:IPR038765 description:Papain-like cysteine peptidase superfamily	Papain family cysteine protease
SSTP_0000738700	9447.83	1.42616	0.662152	2.15383	0.0312533	0.14518	SSTP_0000738700.1	SSTP_0000738700.1	NA
SSTP_0000486000	23144.6	-2.01883	0.937677	-2.15302	0.0313172	0.14518	SSTP_0000486000.3	SSTP_0000486000.3	translation initiation factor eIF-2B epsilon subunit
SSTP_0000910100	735.475	-1.59575	0.741275	-2.15271	0.0313411	NA	SSTP_0000910100.1	SSTP_0000910100.1_info=method:InterPro accession:IPR000859 description:CUB domain %0Amethod:InterPro accession:IPR001304 description:C-type lectin-like %0Amethod:InterPro accession:IPR016186 description:C-type lectin-like/link domain superfamily %0Amethod:InterPro accession:IPR016187 description:C-type lectin fold %0Amethod:InterPro accession:IPR035914 description:Spermadhesin%2C CUB domain super…	carbohydrate binding
SSTP_0000855800	3240.44	-1.44133	0.669574	-2.15261	0.0313495	0.14518	SSTP_0000855800.1	SSTP_0000855800.1_info=method:InterPro accession:IPR000742 description:EGF-like domain %0Amethod:InterPro accession:IPR000859 description:CUB domain %0Amethod:InterPro accession:IPR002049 description:Laminin EGF domain %0Amethod:InterPro accession:IPR002165 description:Plexin repeat %0Amethod:InterPro accession:IPR013032 description:EGF-like%2C conserved site %0Amethod:InterPro accession:IPR01591…	Plexin repeat
SSTP_0001281700	515.323	1.59346	0.740453	2.152	0.031397	NA	SSTP_0001281700.1	SSTP_0001281700.1_info=method:InterPro accession:IPR003439 description:ABC transporter-like %0Amethod:InterPro accession:IPR003593 description:AAA+ ATPase domain %0Amethod:InterPro accession:IPR011527 description:ABC transporter type 1%2C transmembrane domain %0Amethod:InterPro accession:IPR017871 description:ABC transporter%2C conserved site %0Amethod:InterPro accession:IPR027417 description:P-l…	ABC transporter transmembrane region 2
SSTP_0000429100	2706.64	1.46306	0.680047	2.15141	0.0314439	0.145243	SSTP_0000429100.1	SSTP_0000429100.1_info=method:InterPro accession:IPR000969 description:Structure-specific recognition protein %0Amethod:InterPro accession:IPR011993 description:PH-like domain superfamily %0Amethod:InterPro accession:IPR013719 description:Domain of unknown function DUF1747 %0Amethod:InterPro accession:IPR024954 description:SSRP1 domain %0Amethod:InterPro accession:IPR038167 description:SSRP1 doma…	Component of the FACT complex, a general chromatin factor that acts to reorganize nucleosomes. The FACT complex is involved in multiple processes that require DNA as a template such as mRNA elongation, DNA replication and DNA repair. During transcription elongation the FACT complex acts as a histone chaperone that both destabilizes and restores nucleosomal structure. It facilitates the passage of…
SSTP_0000622000	2761.32	1.54843	0.719842	2.15106	0.0314711	0.145243	SSTP_0000622000.1	SSTP_0000622000.1_info=method:InterPro accession:IPR002347 description:Short-chain dehydrogenase/reductase SDR %0Amethod:InterPro accession:IPR020904 description:Short-chain dehydrogenase/reductase%2C conserved site %0Amethod:InterPro accession:IPR036291 description:NAD(P)-binding domain superfamily	KR domain
SSTP_0000428500	639.774	1.58828	0.738557	2.15051	0.0315147	NA	SSTP_0000428500.1	SSTP_0000428500.1_info=method:InterPro accession:IPR002836 description:PDCD5-like %0Amethod:InterPro accession:IPR036883 description:PDCD5-like superfamily	Double-stranded DNA-binding domain
SSTP_0000041000	2931.86	1.38784	0.645419	2.15029	0.0315322	0.145275	SSTP_0000041000.1	SSTP_0000041000.1_info=method:InterPro accession:IPR006056 description:RidA family %0Amethod:InterPro accession:IPR006175 description:YjgF/YER057c/UK114 family %0Amethod:InterPro accession:IPR019897 description:RidA%2C conserved site %0Amethod:InterPro accession:IPR035959 description:RutC-like superfamily	heat-responsive protein 12
SSTP_0000247700	635.801	-1.59626	0.742528	-2.14977	0.0315735	NA	SSTP_0000247700.1	SSTP_0000247700.1_info=method:InterPro accession:IPR000034 description:Laminin IV %0Amethod:InterPro accession:IPR000742 description:EGF-like domain %0Amethod:InterPro accession:IPR001791 description:Laminin G domain %0Amethod:InterPro accession:IPR002049 description:Laminin EGF domain %0Amethod:InterPro accession:IPR008211 description:Laminin%2C N-terminal %0Amethod:InterPro accession:IPR008979 …	Laminin, alpha
SSTP_0000142500	687.939	-1.53266	0.713012	-2.14956	0.03159	NA	SSTP_0000142500.1	SSTP_0000142500.1_info=method:InterPro accession:IPR000569 description:HECT domain %0Amethod:InterPro accession:IPR001202 description:WW domain %0Amethod:InterPro accession:IPR024928 description:E3 ubiquitin-protein ligase%2C SMURF1 type %0Amethod:InterPro accession:IPR032348 description:E3 ubiquitin-protein ligase HECW1/2%2C N-terminal %0Amethod:InterPro accession:IPR035892 description:C2 domain…	Inherit from artNOG: e3 ubiquitin-protein ligase
SSTP_0001065700	5610.91	-1.68354	0.783655	-2.14831	0.0316887	0.145747	SSTP_0001065700.2	SSTP_0001065700.2_info=method:InterPro accession:IPR013087 description:Zinc finger C2H2-type %0Amethod:InterPro accession:IPR036236 description:Zinc finger C2H2 superfamily	Zinc finger protein
SSTP_0001042000	923.32	-1.66332	0.774573	-2.14741	0.0317608	NA	SSTP_0001042000.1	SSTP_0001042000.1_info=method:InterPro accession:IPR002017 description:Spectrin repeat %0Amethod:InterPro accession:IPR003108 description:GAR domain %0Amethod:InterPro accession:IPR011992 description:EF-hand domain pair %0Amethod:InterPro accession:IPR018159 description:Spectrin/alpha-actinin %0Amethod:InterPro accession:IPR029926 description:Dystonin-like %0Amethod:InterPro accession:IPR036534 d…	CAMSAP CH domain
SSTP_0000547800	6088.15	1.47126	0.685293	2.14691	0.0318002	0.146009	SSTP_0000547800.1	SSTP_0000547800.1_info=method:InterPro accession:IPR019329 description:NADH:ubiquinone oxidoreductase%2C ESSS subunit	ESSS subunit of NADH:ubiquinone oxidoreductase (complex I)
SSTP_0000489300	1694.54	-1.4386	0.670402	-2.14588	0.0318824	NA	SSTP_0000489300.1	SSTP_0000489300.1_info=method:InterPro accession:IPR017956 description:AT hook%2C DNA-binding motif	Inherit from KOG: Solute carrier family 35
SSTP_0000170700	6919.86	-1.43313	0.667867	-2.14584	0.031886	0.146153	SSTP_0000170700.1	SSTP_0000170700.1_info=method:InterPro accession:IPR002073 description:3'5'-cyclic nucleotide phosphodiesterase%2C catalytic domain %0Amethod:InterPro accession:IPR003018 description:GAF domain %0Amethod:InterPro accession:IPR003607 description:HD/PDEase domain %0Amethod:InterPro accession:IPR023088 description:3'5'-cyclic nucleotide phosphodiesterase %0Amethod:InterPro accession:IPR023174 descri…	Phosphodiesterase 2A, cGMP-stimulated
SSTP_0000293800	717.843	-1.71997	0.801795	-2.14515	0.0319406	NA	SSTP_0000293800.1	SSTP_0000293800.1	SSTP_0000293800.1
SSTP_0000451000	575.723	-1.63194	0.760931	-2.14467	0.0319794	NA	SSTP_0000451000.1	SSTP_0000451000.1_info=method:InterPro accession:IPR002110 description:Ankyrin repeat %0Amethod:InterPro accession:IPR020683 description:Ankyrin repeat-containing domain %0Amethod:InterPro accession:IPR036770 description:Ankyrin repeat-containing domain superfamily	ANK
SSTP_0001130400	7271.82	-1.57423	0.734426	-2.14348	0.0320744	0.146527	SSTP_0001130400.1	SSTP_0001130400.1_info=method:InterPro accession:IPR016137 description:RGS domain %0Amethod:InterPro accession:IPR036305 description:RGS domain superfamily	Regulator of G protein signaling domain
SSTP_0000089100	13652.6	2.32169	1.08368	2.14241	0.0321606	0.146527	SSTP_0000089100.1	SSTP_0000089100.1_info=method:InterPro accession:IPR008138 description:Saposin B type%2C region 2 %0Amethod:InterPro accession:IPR008139 description:Saposin B type domain %0Amethod:InterPro accession:IPR011001 description:Saposin-like	NA
SSTP_0000179100	4660.83	1.49849	0.699581	2.14198	0.0321947	0.146527	SSTP_0000179100.1	SSTP_0000179100.1	NA
SSTP_0000226900	9893.23	2.43099	1.13509	2.14168	0.032219	0.146527	SSTP_0000226900.1	SSTP_0000226900.1_info=method:InterPro accession:IPR008138 description:Saposin B type%2C region 2 %0Amethod:InterPro accession:IPR008139 description:Saposin B type domain %0Amethod:InterPro accession:IPR011001 description:Saposin-like	NA
SSTP_0000979000	4269.51	-1.70498	0.796194	-2.14142	0.0322404	0.146527	SSTP_0000979000.1	SSTP_0000979000.1_info=method:InterPro accession:IPR001202 description:WW domain %0Amethod:InterPro accession:IPR036020 description:WW domain superfamily	Zinc finger protein
SSTP_0000702000	2356.86	-1.55109	0.724831	-2.13994	0.0323599	0.146822	SSTP_0000702000.1	SSTP_0000702000.1	cell polarity protein
SSTP_0001206300	525.261	1.5787	0.738086	2.13891	0.0324428	NA	SSTP_0001206300.1	SSTP_0001206300.1_info=method:InterPro accession:IPR004686 description:Tricarboxylate/iron carrier	Tricarboxylate carrier
SSTP_0000404000	76.2824	2.20375	1.03032	2.13889	0.0324446	NA	SSTP_0000404000.1	SSTP_0000404000.1	NA
SSTP_0001187500	3991.61	1.48117	0.692571	2.13865	0.0324638	0.147045	SSTP_0001187500.1	SSTP_0001187500.1_info=method:InterPro accession:IPR000206 description:Ribosomal protein L7/L12 %0Amethod:InterPro accession:IPR008932 description:Ribosomal protein L7/L12%2C oligomerisation %0Amethod:InterPro accession:IPR013823 description:Ribosomal protein L7/L12%2C C-terminal %0Amethod:InterPro accession:IPR014719 description:Ribosomal protein L7/L12%2C C-terminal/adaptor protein ClpS-like %0…	Ribosomal protein L7/L12 C-terminal domain
SSTP_0000443600	16.6337	3.68909	1.72503	2.13856	0.0324711	NA	SSTP_0000443600.1	SSTP_0000443600.1_info=method:InterPro accession:IPR001650 description:Helicase%2C C-terminal %0Amethod:InterPro accession:IPR027417 description:P-loop containing nucleoside triphosphate hydrolase	purine NTP-dependent helicase activity
SSTP_0001261800	539.888	1.49165	0.697567	2.13836	0.0324877	NA	SSTP_0001261800.1	SSTP_0001261800.1	NA
SSTP_0001273800	1022.94	-1.39982	0.654846	-2.13764	0.0325463	NA	SSTP_0001273800.1	SSTP_0001273800.1_info=method:InterPro accession:IPR013087 description:Zinc finger C2H2-type %0Amethod:InterPro accession:IPR036236 description:Zinc finger C2H2 superfamily	ZnF_C2H2
SSTP_0000994200	25.708	3.2165	1.50492	2.13732	0.0325716	NA	SSTP_0000994200.1	SSTP_0000994200.1_info=method:InterPro accession:IPR000242 description:PTP type protein phosphatase %0Amethod:InterPro accession:IPR000387 description:Tyrosine specific protein phosphatases domain %0Amethod:InterPro accession:IPR003595 description:Protein-tyrosine phosphatase%2C catalytic %0Amethod:InterPro accession:IPR016130 description:Protein-tyrosine phosphatase%2C active site %0Amethod:Inte…	protein tyrosine phosphatase activity
SSTP_0000718900	587.029	1.63268	0.763891	2.13732	0.0325719	NA	SSTP_0000718900.1	SSTP_0000718900.1	NA
SSTP_0000350100	71.6525	-1.88731	0.883514	-2.13614	0.032668	NA	SSTP_0000350100.1	SSTP_0000350100.1	NA
SSTP_0001119200	165.397	-1.77197	0.829658	-2.13578	0.0326974	NA	SSTP_0001119200.1	SSTP_0001119200.1	NA
SSTP_0000646400	625.381	1.67643	0.784927	2.13577	0.032698	NA	SSTP_0000646400.1	SSTP_0000646400.1_info=method:InterPro accession:IPR003172 description:MD-2-related lipid-recognition domain %0Amethod:InterPro accession:IPR014756 description:Immunoglobulin E-set %0Amethod:InterPro accession:IPR039670 description:Sterol transport protein NPC2-like	ML domain
SSTP_0000449600	1643.4	-1.60874	0.753479	-2.13509	0.0327538	NA	SSTP_0000449600.3	SSTP_0000449600.3_info=method:InterPro accession:IPR001478 description:PDZ domain %0Amethod:InterPro accession:IPR036034 description:PDZ superfamily	glutamate receptor interacting protein
SSTP_0000528100	40.6757	2.92377	1.3695	2.13493	0.0327669	NA	SSTP_0000528100.1	SSTP_0000528100.1_info=method:InterPro accession:IPR001876 description:Zinc finger%2C RanBP2-type %0Amethod:InterPro accession:IPR013087 description:Zinc finger C2H2-type %0Amethod:InterPro accession:IPR041591 description:OCRE domain	NA
SSTP_0000606100	130279	2.09495	0.981471	2.1345	0.032802	0.148327	SSTP_0000606100.1	SSTP_0000606100.1_info=method:InterPro accession:IPR002486 description:Nematode cuticle collagen%2C N-terminal %0Amethod:InterPro accession:IPR008160 description:Collagen triple helix repeat	collagen, type I, alpha 1
SSTP_0000369400	36489.5	1.44321	0.676359	2.13379	0.0328599	0.148339	SSTP_0000369400.1	SSTP_0000369400.1_info=method:InterPro accession:IPR002715 description:Nascent polypeptide-associated complex NAC domain %0Amethod:InterPro accession:IPR016641 description:Nascent polypeptide-associated complex subunit alpha %0Amethod:InterPro accession:IPR038187 description:NAC A/B domain superfamily	macromolecule localization
SSTP_0000554400	102.914	-1.92093	0.900506	-2.13317	0.0329106	NA	SSTP_0000554400.1	SSTP_0000554400.1_info=method:InterPro accession:IPR001283 description:Cysteine-rich secretory protein-related %0Amethod:InterPro accession:IPR014044 description:CAP domain %0Amethod:InterPro accession:IPR018244 description:Allergen V5/Tpx-1-related%2C conserved site %0Amethod:InterPro accession:IPR035940 description:CAP superfamily	SCP
SSTP_0001070500	1428.6	1.47799	0.692889	2.13309	0.0329173	NA	SSTP_0001070500.1	SSTP_0001070500.1_info=method:InterPro accession:IPR000836 description:Phosphoribosyltransferase domain %0Amethod:InterPro accession:IPR001754 description:Orotidine 5'-phosphate decarboxylase domain %0Amethod:InterPro accession:IPR004467 description:Orotate phosphoribosyl transferase domain %0Amethod:InterPro accession:IPR011060 description:Ribulose-phosphate binding barrel %0Amethod:InterPro acc…	OMPdecase
[truncated: 10,783 more rows]
