# Supplementary material for: Identification of miRNAs of Strongyloides stercoralis L1 and iL3 larvae isolated from human stool
Source: Sci Rep. 2022 Jun 15;12:9957. doi: 10.1038/s41598-022-14185-y (PMC9200769; doi:10.1038/s41598-022-14185-y)
Supplement: Supplementary file 8 — Supplementary Information 8. [file 41598_2022_14185_MOESM8_ESM.xlsx]

## Sheet: Top50_features
ID	DESCRIPTION	NES	PHENOTYPE
SSTP_0000684400	SSTP_0000684400;NA	18944762	iL3
SSTP_0000892200	SSTP_0000892200;NA	17576792	iL3
SSTP_0000403700	SSTP_0000403700;NA	17157499	iL3
SSTP_0000861200	SSTP_0000861200;NA	16666666	iL3
SSTP_0000882500	SSTP_0000882500_info=method:InterPro_accession:IPR000253_description:Forkhead-associated_(FHA)_domain_%0Amethod:InterPro_accession:IPR008984_description:SMAD/FHA_domain_superfamily;FHA_domain	16192865	iL3
SSTP_0000391100	SSTP_0000391100;Astacin_(Peptidase_family_M12A)	15525086	iL3
SSTP_0001235900	SSTP_0001235900_info=method:InterPro_accession:IPR029605_description:FAM184_family_%0Amethod:InterPro_accession:IPR039478_description:Protein_FAM184A/B%2C_N-terminal;Inherit_from_biNOG:_Family_with_sequence_similarity_184,_member_A	15432394	iL3
SSTP_0001206500	SSTP_0001206500_info=method:InterPro_accession:IPR004151_description:7TM_GPCR%2C_serpentine_receptor_class_e_(Sre);NA	15191239	iL3
SSTP_0000035900	SSTP_0000035900_info=method:InterPro_accession:IPR000868_description:Isochorismatase-like_%0Amethod:InterPro_accession:IPR002048_description:EF-hand_domain_%0Amethod:InterPro_accession:IPR011992_description:EF-hand_domain_pair_%0Amethod:InterPro_accession:IPR018247_description:EF-Hand_1%2C_calcium-binding_site_%0Amethod:InterPro_accession:IPR036380_description:Isochorismatase-like_superfamily;Iso…	14916942	iL3
SSTP_0000723100	SSTP_0000723100_info=method:InterPro_accession:IPR001699_description:Transcription_factor%2C_T-box_%0Amethod:InterPro_accession:IPR008967_description:p53-like_transcription_factor%2C_DNA-binding_%0Amethod:InterPro_accession:IPR018186_description:Transcription_factor%2C_T-box%2C_conserved_site_%0Amethod:InterPro_accession:IPR036960_description:T-box_superfamily;TBOX	1448762	iL3
SSTP_0000123300	SSTP_0000123300_info=method:InterPro_accession:IPR003961_description:Fibronectin_type_III_%0Amethod:InterPro_accession:IPR008197_description:WAP-type_'four-disulfide_core'_domain_%0Amethod:InterPro_accession:IPR013783_description:Immunoglobulin-like_fold_%0Amethod:InterPro_accession:IPR036116_description:Fibronectin_type_III_superfamily_%0Amethod:InterPro_accession:IPR036645_description:Elafin-li…	14458414	iL3
SSTP_0000630100	SSTP_0000630100_info=method:InterPro_accession:IPR001506_description:Peptidase_M12A_%0Amethod:InterPro_accession:IPR003582_description:ShKT_domain_%0Amethod:InterPro_accession:IPR006026_description:Peptidase%2C_metallopeptidase_%0Amethod:InterPro_accession:IPR024079_description:Metallopeptidase%2C_catalytic_domain_superfamily_%0Amethod:InterPro_accession:IPR034035_description:Astacin-like_metallo…	14344164	iL3
SSTP_0000705400	SSTP_0000705400_info=method:InterPro_accession:IPR000699_description:RIH_domain_%0Amethod:InterPro_accession:IPR001870_description:B30.2/SPRY_domain_%0Amethod:InterPro_accession:IPR002048_description:EF-hand_domain_%0Amethod:InterPro_accession:IPR003032_description:Ryanodine_receptor_Ryr_%0Amethod:InterPro_accession:IPR003877_description:SPRY_domain_%0Amethod:InterPro_accession:IPR005821_descript…	14222513	iL3
SSTP_0001227300	SSTP_0001227300_info=method:InterPro_accession:IPR000219_description:Dbl_homology_(DH)_domain_%0Amethod:InterPro_accession:IPR001251_description:CRAL-TRIO_lipid_binding_domain_%0Amethod:InterPro_accession:IPR001478_description:PDZ_domain_%0Amethod:InterPro_accession:IPR001849_description:Pleckstrin_homology_domain_%0Amethod:InterPro_accession:IPR002219_description:Protein_kinase_C-like%2C_phorbol…	14162825	iL3
SSTP_0001091000	SSTP_0001091000_info=method:InterPro_accession:IPR004827_description:Basic-leucine_zipper_domain;bZIP_transcription_factor	14105587	iL3
SSTP_0001278300	SSTP_0001278300_info=method:InterPro_accession:IPR001841_description:Zinc_finger%2C_RING-type_%0Amethod:InterPro_accession:IPR001965_description:Zinc_finger%2C_PHD-type_%0Amethod:InterPro_accession:IPR002219_description:Protein_kinase_C-like%2C_phorbol_ester/diacylglycerol-binding_domain_%0Amethod:InterPro_accession:IPR011990_description:Tetratricopeptide-like_helical_domain_superfamily_%0Amethod…	14023651	iL3
SSTP_0000708000	SSTP_0000708000_info=method:InterPro_accession:IPR003599_description:Immunoglobulin_subtype_%0Amethod:InterPro_accession:IPR013098_description:Immunoglobulin_I-set_%0Amethod:InterPro_accession:IPR013783_description:Immunoglobulin-like_fold_%0Amethod:InterPro_accession:IPR036179_description:Immunoglobulin-like_domain_superfamily;Nuclear_envelope_localisation_domain	13883266	iL3
SSTP_0000501100	SSTP_0000501100_info=method:InterPro_accession:IPR000219_description:Dbl_homology_(DH)_domain_%0Amethod:InterPro_accession:IPR001849_description:Pleckstrin_homology_domain_%0Amethod:InterPro_accession:IPR011993_description:PH-like_domain_superfamily_%0Amethod:InterPro_accession:IPR035899_description:Dbl_homology_(DH)_domain_superfamily_%0Amethod:InterPro_accession:IPR040181_description:Pleckstrin…	1335533	iL3
SSTP_0000101400	SSTP_0000101400_info=method:InterPro_accession:IPR013894_description:RecQ_mediated_genome_instability_protein%2C_N-terminal_%0Amethod:InterPro_accession:IPR033472_description:RecQ_mediated_genome_instability_protein%2C_DUF1767;NA	13343109	iL3
SSTP_0000353700	SSTP_0000353700_info=method:InterPro_accession:IPR001584_description:Integrase%2C_catalytic_core_%0Amethod:InterPro_accession:IPR012337_description:Ribonuclease_H-like_superfamily_%0Amethod:InterPro_accession:IPR036397_description:Ribonuclease_H_superfamily;Inherit_from_COG:_Retrotransposon_protein	13141618	iL3
SSTP_0000318200	SSTP_0000318200;SSTP_0000318200	13105972	iL3
SSTP_0000647200	SSTP_0000647200_info=method:InterPro_accession:IPR001609_description:Myosin_head%2C_motor_domain_%0Amethod:InterPro_accession:IPR027401_description:Myosin_IQ_motif-containing_domain_superfamily_%0Amethod:InterPro_accession:IPR027417_description:P-loop_containing_nucleoside_triphosphate_hydrolase_%0Amethod:InterPro_accession:IPR036034_description:PDZ_superfamily_%0Amethod:InterPro_accession:IPR036…	13006827	iL3
SSTP_0000257000	SSTP_0000257000_info=method:InterPro_accession:IPR027267_description:AH/BAR_domain_superfamily;NA	1283332	iL3
SSTP_0000748500	SSTP_0000748500_info=method:InterPro_accession:IPR000980_description:SH2_domain_%0Amethod:InterPro_accession:IPR006020_description:PTB/PI_domain_%0Amethod:InterPro_accession:IPR011993_description:PH-like_domain_superfamily_%0Amethod:InterPro_accession:IPR013625_description:Tensin/EPS8_phosphotyrosine-binding_domain_%0Amethod:InterPro_accession:IPR014020_description:Tensin_phosphatase%2C_C2_domain…	12739019	iL3
SSTP_0001235300	SSTP_0001235300_info=method:InterPro_accession:IPR001752_description:Kinesin_motor_domain_%0Amethod:InterPro_accession:IPR019821_description:Kinesin_motor_domain%2C_conserved_site_%0Amethod:InterPro_accession:IPR027325_description:Kinesin-like_protein_KIFC3-like_%0Amethod:InterPro_accession:IPR027417_description:P-loop_containing_nucleoside_triphosphate_hydrolase_%0Amethod:InterPro_accession:IPR0…	1270804	iL3
SSTP_0000880000	SSTP_0000880000;SSTP_0000880000	12680361	iL3
SSTP_0001117600	SSTP_0001117600;RNA_binding_S1_domain-containing_protein	12608209	iL3
SSTP_0000410000	SSTP_0000410000_info=method:InterPro_accession:IPR007284_description:Ground-like_domain;Ground-like_domain	12592446	iL3
SSTP_0000438800	SSTP_0000438800;Calcium-activated_BK_potassium_channel_alpha_subunit	12421349	iL3
SSTP_0000034850	SSTP_0000034850;NA	1239414	iL3
SSTP_0000390500	SSTP_0000390500;NA	12389934	iL3
SSTP_0000607400	SSTP_0000607400_info=method:InterPro_accession:IPR001534_description:Transthyretin-like;NA	12389934	iL3
SSTP_0000858900	SSTP_0000858900;NA	12346079	iL3
SSTP_0000877600	SSTP_0000877600;SSTP_0000877600	12334874	iL3
SSTP_0001200000	SSTP_0001200000;SSTP_0001200000	12333658	iL3
SSTP_0000602900	SSTP_0000602900_info=method:InterPro_accession:IPR002109_description:Glutaredoxin_%0Amethod:InterPro_accession:IPR006993_description:SH3-binding%2C_glutamic_acid-rich_protein_%0Amethod:InterPro_accession:IPR036249_description:Thioredoxin-like_superfamily;retrotransposon-like_1	12322994	iL3
SSTP_0000171200	SSTP_0000171200_info=method:InterPro_accession:IPR032341_description:MIT%2C_C-terminal_phospholipase_D-like_domain_%0Amethod:InterPro_accession:IPR038113_description:MIT%2C_C-terminal_domain_superfamily;NA	12313224	iL3
SSTP_0000336300	SSTP_0000336300;NA	12294214	iL3
SSTP_0001232100	SSTP_0001232100_info=method:InterPro_accession:IPR000971_description:Globin_%0Amethod:InterPro_accession:IPR009050_description:Globin-like_superfamily_%0Amethod:InterPro_accession:IPR012292_description:Globin/Protoglobin;Globin	12292852	iL3
SSTP_0000993700	SSTP_0000993700_info=method:InterPro_accession:IPR001523_description:Paired_domain_%0Amethod:InterPro_accession:IPR009057_description:Homeobox-like_domain_superfamily_%0Amethod:InterPro_accession:IPR036388_description:Winged_helix-like_DNA-binding_domain_superfamily;PAX	12278286	iL3
SSTP_0001194400	SSTP_0001194400;SEFIR_domain	12254648	iL3
SSTP_0000068200	SSTP_0000068200;NA	12130963	iL3
SSTP_0000261100	SSTP_0000261100_info=method:InterPro_accession:IPR000421_description:Coagulation_factor_5/8_C-terminal_domain_%0Amethod:InterPro_accession:IPR000719_description:Protein_kinase_domain_%0Amethod:InterPro_accession:IPR001245_description:Serine-threonine/tyrosine-protein_kinase%2C_catalytic_domain_%0Amethod:InterPro_accession:IPR008979_description:Galactose-binding-like_domain_superfamily_%0Amethod:I…	12116741	iL3
SSTP_0001176100	SSTP_0001176100_info=method:InterPro_accession:IPR001356_description:Homeobox_domain_%0Amethod:InterPro_accession:IPR009057_description:Homeobox-like_domain_superfamily_%0Amethod:InterPro_accession:IPR017970_description:Homeobox%2C_conserved_site_%0Amethod:InterPro_accession:IPR020479_description:Homeobox_domain%2C_metazoa;Homeobox_domain	12078247	iL3
SSTP_0000285200	SSTP_0000285200_info=method:InterPro_accession:IPR003406_description:Glycosyl_transferase%2C_family_14;Glucosaminyl_(N-acetyl)_transferase	12039677	iL3
SSTP_0000366300	SSTP_0000366300_info=method:InterPro_accession:IPR004709_description:Na+/H+_exchanger_%0Amethod:InterPro_accession:IPR006153_description:Cation/H+_exchanger_%0Amethod:InterPro_accession:IPR018422_description:Cation/H+_exchanger%2C_CPA1_family;Sodium_hydrogen_exchanger	12013118	iL3
SSTP_0000676400	SSTP_0000676400_info=method:InterPro_accession:IPR036734_description:Neurotransmitter-gated_ion-channel_ligand-binding_domain_superfamily;Neurotransmitter-gated_ion-channel_ligand_binding_domain	11958618	iL3
SSTP_0000191600	SSTP_0000191600_info=method:InterPro_accession:IPR003409_description:MORN_motif_%0Amethod:InterPro_accession:IPR017191_description:Junctophilin;MORN	11804979	iL3
SSTP_0000308900	SSTP_0000308900_info=method:InterPro_accession:IPR000536_description:Nuclear_hormone_receptor%2C_ligand-binding_domain_%0Amethod:InterPro_accession:IPR001628_description:Zinc_finger%2C_nuclear_hormone_receptor-type_%0Amethod:InterPro_accession:IPR013088_description:Zinc_finger%2C_NHR/GATA-type_%0Amethod:InterPro_accession:IPR035500_description:Nuclear_hormone_receptor-like_domain_superfamily;ZnF_…	11766403	iL3
SSTP_0000563300	SSTP_0000563300_info=method:InterPro_accession:IPR006421_description:Glycogen_debranching_enzyme%2C_metazoa_%0Amethod:InterPro_accession:IPR008928_description:Six-hairpin_glycosidase_superfamily_%0Amethod:InterPro_accession:IPR010401_description:Glycogen_debranching_enzyme_%0Amethod:InterPro_accession:IPR017853_description:Glycoside_hydrolase_superfamily_%0Amethod:InterPro_accession:IPR032788_des…	117207	iL3
SSTP_0001182600	SSTP_0001182600_info=method:InterPro_accession:IPR001841_description:Zinc_finger%2C_RING-type_%0Amethod:InterPro_accession:IPR013083_description:Zinc_finger%2C_RING/FYVE/PHD-type_%0Amethod:InterPro_accession:IPR024991_description:Anaphase-promoting_complex_subunit_11;RING	-10976636	L1
SSTP_0000855600	SSTP_0000855600;NA	-11004934	L1
SSTP_0000833720	SSTP_0000833720_info=method:InterPro_accession:IPR001506_description:Peptidase_M12A_%0Amethod:InterPro_accession:IPR006026_description:Peptidase%2C_metallopeptidase_%0Amethod:InterPro_accession:IPR024079_description:Metallopeptidase%2C_catalytic_domain_superfamily;Astacin_(Peptidase_family_M12A)	-110756	L1
SSTP_0000767100	SSTP_0000767100_info=method:InterPro_accession:IPR001222_description:Zinc_finger%2C_TFIIS-type_%0Amethod:InterPro_accession:IPR001529_description:DNA-directed_RNA_polymerase%2C_M/15kDa_subunit_%0Amethod:InterPro_accession:IPR012164_description:DNA-directed_RNA_polymerase_subunit/transcription_factor_S_%0Amethod:InterPro_accession:IPR019761_description:DNA-directed_RNA_polymerase_M%2C_15kDa_subuni…	-1112116	L1
SSTP_0000895900	SSTP_0000895900_info=method:InterPro_accession:IPR011990_description:Tetratricopeptide-like_helical_domain_superfamily_%0Amethod:InterPro_accession:IPR013026_description:Tetratricopeptide_repeat-containing_domain_%0Amethod:InterPro_accession:IPR019734_description:Tetratricopeptide_repeat;tetratricopeptide_repeat_domain	-11184942	L1
SSTP_0001033800	SSTP_0001033800_info=method:InterPro_accession:IPR004130_description:GPN-loop_GTPase_%0Amethod:InterPro_accession:IPR027417_description:P-loop_containing_nucleoside_triphosphate_hydrolase_%0Amethod:InterPro_accession:IPR030228_description:GPN-loop_GTPase_3;Conserved_hypothetical_ATP_binding_protein	-11206753	L1
SSTP_0000691200	SSTP_0000691200_info=method:InterPro_accession:IPR010920_description:LSM_domain_superfamily_%0Amethod:InterPro_accession:IPR019050_description:FDF_domain_%0Amethod:InterPro_accession:IPR025609_description:Lsm14-like%2C_N-terminal;Pfam:FFD_TFG	-1121617	L1
SSTP_0000414550	SSTP_0000414550;NA	-11239002	L1
SSTP_0000371300	SSTP_0000371300_info=method:InterPro_accession:IPR001680_description:WD40_repeat_%0Amethod:InterPro_accession:IPR015943_description:WD40/YVTN_repeat-like-containing_domain_superfamily_%0Amethod:InterPro_accession:IPR036322_description:WD40-repeat-containing_domain_superfamily_%0Amethod:InterPro_accession:IPR040323_description:EARP_and_GARP_complex-interacting_protein_1;WD_domain,_G-beta_repeat	-11243021	L1
SSTP_0000818300	SSTP_0000818300;NA	-11260977	L1
SSTP_0000207000	SSTP_0000207000_info=method:InterPro_accession:IPR007303_description:TIP41-like_protein;TIP41-like_family	-11269846	L1
SSTP_0001220700	SSTP_0001220700;NA	-11283698	L1
SSTP_0000903700	SSTP_0000903700_info=method:InterPro_accession:IPR011425_description:Mediator_of_RNA_polymerase_II_transcription_subunit_9;NA	-11383034	L1
SSTP_0000833500	SSTP_0000833500_info=method:InterPro_accession:IPR001506_description:Peptidase_M12A_%0Amethod:InterPro_accession:IPR006026_description:Peptidase%2C_metallopeptidase_%0Amethod:InterPro_accession:IPR024079_description:Metallopeptidase%2C_catalytic_domain_superfamily;Astacin_(Peptidase_family_M12A)	-11441584	L1
SSTP_0000665500	SSTP_0000665500_info=method:InterPro_accession:IPR001584_description:Integrase%2C_catalytic_core_%0Amethod:InterPro_accession:IPR012337_description:Ribonuclease_H-like_superfamily_%0Amethod:InterPro_accession:IPR036397_description:Ribonuclease_H_superfamily;NA	-11495543	L1
SSTP_0001030500	SSTP_0001030500_info=method:InterPro_accession:IPR011989_description:Armadillo-like_helical_%0Amethod:InterPro_accession:IPR016024_description:Armadillo-type_fold;hsp70-binding_protein	-11530794	L1
SSTP_0001004000	SSTP_0001004000_info=method:InterPro_accession:IPR019370_description:E2F-associated_phosphoprotein;E2F-associated_phosphoprotein	-11558974	L1
SSTP_0000315100	SSTP_0000315100_info=method:InterPro_accession:IPR001594_description:Palmitoyltransferase%2C_DHHC_domain;DHHC_palmitoyltransferase	-11591923	L1
SSTP_0001142700	SSTP_0001142700_info=method:InterPro_accession:IPR000374_description:Phosphatidate_cytidylyltransferase_%0Amethod:InterPro_accession:IPR016720_description:Phosphatidate_cytidylyltransferase%2C_eukaryota;Phosphatidate_cytidylyltransferase	-11631815	L1
SSTP_0001180900	SSTP_0001180900_info=method:InterPro_accession:IPR001152_description:Beta-thymosin_%0Amethod:InterPro_accession:IPR038386_description:Beta-thymosin_superfamily;THY	-11692642	L1
SSTP_0000303300	SSTP_0000303300;NA	-11720338	L1
SSTP_0000093000	SSTP_0000093000_info=method:InterPro_accession:IPR009357_description:Solute_carrier_family_52%2C_riboflavin_transporter;Protein_of_unknown_function_(DUF1011)	-11783327	L1
SSTP_0001029500	SSTP_0001029500_info=method:InterPro_accession:IPR007018_description:Mediator_complex%2C_subunit_Med6_%0Amethod:InterPro_accession:IPR038566_description:Med6_core_domain_superfamily;Component_of_the_Mediator_complex,_a_coactivator_involved_in_the_regulated_transcription_of_nearly_all_RNA_polymerase_II-dependent_genes._Mediator_functions_as_a_bridge_to_convey_information_from_gene-specific_regulat…	-11807752	L1
SSTP_0001014900	SSTP_0001014900_info=method:InterPro_accession:IPR001194_description:cDENN_domain_%0Amethod:InterPro_accession:IPR005112_description:dDENN_domain_%0Amethod:InterPro_accession:IPR005113_description:uDENN_domain_%0Amethod:InterPro_accession:IPR018798_description:Multivesicular_body_subunit_12_%0Amethod:InterPro_accession:IPR023341_description:MABP_domain_%0Amethod:InterPro_accession:IPR037516_descr…	-11857857	L1
SSTP_0001003300	SSTP_0001003300;NA	-11880666	L1
SSTP_0001181100	SSTP_0001181100_info=method:InterPro_accession:IPR006676_description:tRNA-splicing_endonuclease_%0Amethod:InterPro_accession:IPR006677_description:tRNA_intron_endonuclease%2C_catalytic_domain-like_%0Amethod:InterPro_accession:IPR006678_description:tRNA_intron_endonuclease%2C_N-terminal_%0Amethod:InterPro_accession:IPR011856_description:tRNA_endonuclease-like_domain_superfamily_%0Amethod:InterPro_…	-11978265	L1
SSTP_0001138700	SSTP_0001138700_info=method:InterPro_accession:IPR001697_description:Pyruvate_kinase_%0Amethod:InterPro_accession:IPR011037_description:Pyruvate_kinase-like%2C_insert_domain_superfamily_%0Amethod:InterPro_accession:IPR015793_description:Pyruvate_kinase%2C_barrel_%0Amethod:InterPro_accession:IPR015795_description:Pyruvate_kinase%2C_C-terminal_%0Amethod:InterPro_accession:IPR015806_description:Pyru…	-12069572	L1
SSTP_0000047000	SSTP_0000047000_info=method:InterPro_accession:IPR010655_description:Pre-mRNA_cleavage_complex_subunit_Clp1%2C_C-terminal_%0Amethod:InterPro_accession:IPR027417_description:P-loop_containing_nucleoside_triphosphate_hydrolase_%0Amethod:InterPro_accession:IPR032319_description:Polyribonucleotide_5'-hydroxyl-kinase_Clp1%2C_P-loop_domain_%0Amethod:InterPro_accession:IPR032324_description:Clp1%2C_N-te…	-12125365	L1
SSTP_0000358800	SSTP_0000358800_info=method:InterPro_accession:IPR013087_description:Zinc_finger_C2H2-type;NA	-12166963	L1
SSTP_0000479700	SSTP_0000479700_info=method:InterPro_accession:IPR000690_description:Matrin/U1-C%2C_C2H2-type_zinc_finger_%0Amethod:InterPro_accession:IPR003604_description:Matrin/U1-C-like%2C_C2H2-type_zinc_finger_%0Amethod:InterPro_accession:IPR031781_description:SF3A2_domain_%0Amethod:InterPro_accession:IPR036236_description:Zinc_finger_C2H2_superfamily;CactinC_cactus	-1219486	L1
SSTP_0000064100	SSTP_0000064100_info=method:InterPro_accession:IPR000477_description:Reverse_transcriptase_domain_%0Amethod:InterPro_accession:IPR001584_description:Integrase%2C_catalytic_core_%0Amethod:InterPro_accession:IPR012337_description:Ribonuclease_H-like_superfamily_%0Amethod:InterPro_accession:IPR021109_description:Aspartic_peptidase_domain_superfamily_%0Amethod:InterPro_accession:IPR036397_description…	-12402322	L1
SSTP_0000825200	SSTP_0000825200_info=method:InterPro_accession:IPR006108_description:3-hydroxyacyl-CoA_dehydrogenase%2C_C-terminal_%0Amethod:InterPro_accession:IPR008927_description:6-phosphogluconate_dehydrogenase-like%2C_C-terminal_domain_superfamily;3-hydroxyacyl-CoA_dehydrogenase,_C-terminal_domain	-12736548	L1
SSTP_0000069800	SSTP_0000069800_info=method:InterPro_accession:IPR006671_description:Cyclin%2C_N-terminal_%0Amethod:InterPro_accession:IPR013763_description:Cyclin-like_%0Amethod:InterPro_accession:IPR036915_description:Cyclin-like_superfamily;Cyclin,_N-terminal_domain	-12737422	L1
SSTP_0000174600	SSTP_0000174600_info=method:InterPro_accession:IPR000953_description:Chromo/chromo_shadow_domain_%0Amethod:InterPro_accession:IPR016197_description:Chromo-like_domain_superfamily_%0Amethod:InterPro_accession:IPR023780_description:Chromo_domain;chromatin_modification	-12840779	L1
SSTP_0000453100	SSTP_0000453100_info=method:InterPro_accession:IPR001650_description:Helicase%2C_C-terminal_%0Amethod:InterPro_accession:IPR011545_description:DEAD/DEAH_box_helicase_domain_%0Amethod:InterPro_accession:IPR012961_description:ATP-dependent_RNA_helicase_Ski2%2C_C-terminal_%0Amethod:InterPro_accession:IPR014001_description:Helicase_superfamily_1/2%2C_ATP-binding_domain_%0Amethod:InterPro_accession:IP…	-12975651	L1
SSTP_0001205400	SSTP_0001205400_info=method:InterPro_accession:IPR005341_description:Mitochondrial_import_inner_membrane_translocase_subunit_Tim16_%0Amethod:InterPro_accession:IPR036869_description:Chaperone_J-domain_superfamily;protein_import_into_mitochondrial_matrix	-13473852	L1
SSTP_0000790600	SSTP_0000790600_info=method:InterPro_accession:IPR000092_description:Polyprenyl_synthetase_%0Amethod:InterPro_accession:IPR008949_description:Isoprenoid_synthase_domain_superfamily_%0Amethod:InterPro_accession:IPR033749_description:Polyprenyl_synthetase%2C_conserved_site;Polyprenyl_synthetase	-13609493	L1
SSTP_0000606900	SSTP_0000606900_info=method:InterPro_accession:IPR006804_description:BCL7;BCL7,_N-terminal_conserver_region	-13670106	L1
SSTP_0000528500	SSTP_0000528500;NA	-1439129	L1
SSTP_0001004300	SSTP_0001004300_info=method:InterPro_accession:IPR001104_description:3-oxo-5-alpha-steroid_4-dehydrogenase%2C_C-terminal_%0Amethod:InterPro_accession:IPR039698_description:Polyprenol_reductase;Plays_a_key_role_in_early_steps_of_protein_N-linked_glycosylation_by_being_required_for_the_conversion_of_polyprenol_into_dolichol._Dolichols_are_required_for_the_synthesis_of_dolichol-linked_monosaccharide…	-14450246	L1
SSTP_0000149000	SSTP_0000149000_info=method:InterPro_accession:IPR019358_description:NEMP_family;transmembrane_protein_194A	-14804105	L1
SSTP_0000265300	SSTP_0000265300;NA	-14829384	L1
SSTP_0000202500	SSTP_0000202500_info=method:InterPro_accession:IPR001394_description:Peptidase_C19%2C_ubiquitin_carboxyl-terminal_hydrolase_%0Amethod:InterPro_accession:IPR018200_description:Ubiquitin_specific_protease%2C_conserved_site_%0Amethod:InterPro_accession:IPR028889_description:Ubiquitin_specific_protease_domain_%0Amethod:InterPro_accession:IPR038765_description:Papain-like_cysteine_peptidase_superfamil…	-15034955	L1
SSTP_0000423000	SSTP_0000423000_info=method:InterPro_accession:IPR003406_description:Glycosyl_transferase%2C_family_14;Core-2/I-Branching_enzyme	-1533939	L1
SSTP_0000455700	SSTP_0000455700_info=method:InterPro_accession:IPR001584_description:Integrase%2C_catalytic_core_%0Amethod:InterPro_accession:IPR012337_description:Ribonuclease_H-like_superfamily_%0Amethod:InterPro_accession:IPR036397_description:Ribonuclease_H_superfamily;Inherit_from_euNOG:_Retrotransposon_protein	-1540641	L1
SSTP_0000751600	SSTP_0000751600_info=method:InterPro_accession:IPR024661_description:DNA-directed_RNA_polymerase_III%2C_subunit_Rpc31;DnaJ	-15477637	L1
SSTP_0001094500	SSTP_0001094500_info=method:InterPro_accession:IPR002110_description:Ankyrin_repeat_%0Amethod:InterPro_accession:IPR020683_description:Ankyrin_repeat-containing_domain_%0Amethod:InterPro_accession:IPR036770_description:Ankyrin_repeat-containing_domain_superfamily;NA	-1801354	L1
SSTP_0001127500	SSTP_0001127500_info=method:InterPro_accession:IPR001506_description:Peptidase_M12A_%0Amethod:InterPro_accession:IPR024079_description:Metallopeptidase%2C_catalytic_domain_superfamily;Astacin_(Peptidase_family_M12A)	-2070339	L1
SSTP_0000322400	SSTP_0000322400_info=method:InterPro_accession:IPR019426_description:7TM_GPCR%2C_serpentine_receptor_class_v_(Srv);NA	-24154804	L1
SSTP_0000686200	SSTP_0000686200_info=method:InterPro_accession:IPR001888_description:Transposase%2C_type_1_%0Amethod:InterPro_accession:IPR009057_description:Homeobox-like_domain_superfamily_%0Amethod:InterPro_accession:IPR036388_description:Winged_helix-like_DNA-binding_domain_superfamily_%0Amethod:InterPro_accession:IPR041426_description:Mos1_transposase%2C_HTH_domain;SET_domain_and_mariner_transposase_fusion_…	-321039	L1

## Sheet: GSEA
GENE SET NAME	DETAILS	SIZE	ES	NES	NOM p-val	FDR q-val	FWER p-val	RANK AT MAX	LEADING EDGE	PHENOTYPE
T	Signal transduction mechanisms	1488	0.33428338	2692524	0.0	0.0	0.0	3241	tags=43%, list=27%, signal=52%	iL3
IR	Immunoreactive genes encode antigens recognized by sera from patients infected with S stercoralis	22	0.5554037	21438565	0.002079002	4090.91	0.001	2772	tags=64%, list=23%, signal=83%	iL3
Z	Cytoskeleton	319	0.3042337	2077284	0.0	2727.27	0.001	1980	tags=31%, list=17%, signal=37%	iL3
K	Transcription	726	0.26496243	20206804	0.0	2045.45	0.001	3366	tags=40%, list=28%, signal=53%	iL3
P	Inorganic ion transport and metabolism	422	0.2727433	19433268	0.0	5386.36	0.003	3985	tags=45%, list=33%, signal=65%	iL3
W	Extracellular structures	193	0.27855292	17954956	0.0	0.0019564298	0.015	2424	tags=28%, list=20%, signal=35%	iL3
J	Translation, ribosomal structure and biogenesis	366	-0.5848706	-4123387	0.0	0.0	0.0	3030	tags=71%, list=25%, signal=92%	L1
C	Energy production and conversion	343	-0.3508425	-2449563	0.0	0.0	0.0	3558	tags=52%, list=30%, signal=71%	L1
Y	Nuclear structure	33	-0.552677	-24018495	0.0	0.0	0.0	1391	tags=42%, list=12%, signal=48%	L1
A	RNA processing and modification	338	-0.310632	-21578412	0.0	630.495	0.002	1735	tags=30%, list=15%, signal=34%	L1
H	Coenzyme transport and metabolism	66	-0.39813814	-20154035	0.0	504.396	0.002	1514	tags=39%, list=13%, signal=45%	L1
D	Cell cycle control, cell division, chromosome partitioning	232	-0.2724666	-17905837	0.0	0.004246276	0.02	2725	tags=34%, list=23%, signal=43%	L1
L	Replication, recombination and repair	270	-0.2641072	-17707388	0.0	0.0044200225	0.025	4103	tags=48%, list=34%, signal=72%	L1
I	Lipid transport and metabolism	354	-0.2494798	-1741503	0.0	0.0044494336	0.029	3821	tags=42%, list=32%, signal=59%	L1
E	Amino acid transport and metabolism	236	-0.24906003	-1633429	0.0	0.01176591	0.084	4646	tags=51%, list=39%, signal=81%	L1
F	Nucleotide transport and metabolism	120	-0.27925467	-16209996	0.009765625	0.011331762	0.09	3669	tags=48%, list=31%, signal=68%	L1
Q	Secondary metabolites biosynthesis, transport and catabolism	159	-0.25706917	-1585784	0.007380074	0.012211878	0.105	4166	tags=46%, list=35%, signal=70%	L1
O	Posttranslational modification, protein turnover, chaperones	1038	-0.18970026	-15006921	0.0	0.022300562	0.193	3265	tags=31%, list=27%, signal=39%	L1
G	Carbohydrate transport and metabolism	412	-0.1939296	-13998201	0.0040983604	0.039845254	0.34	4613	tags=44%, list=39%, signal=69%	L1

## Sheet: A_signal
RNA processing and modification
ID	ANNOTATION
SSTP_0000009100.1	InterPro_accession:IPR011989_description:Armadillo-like_helical_%0Amethod:InterPro_accession:IPR015016_description:Splicing_factor_3B_subunit_1_%0Amethod:InterPro_accession:IPR016024_description:Armadillo-type_fold_%0Amethod:InterPro_accession:IPR021133_description:HEAT%2C_type_2_%0Amethod:InterPro_accession:IPR038737_description:Splicing_factor_3B_subunit_1-like	Splicing_factor_3B_subunit_1
SSTP_0000047000.1	InterPro_accession:IPR010655_description:Pre-mRNA_cleavage_complex_subunit_Clp1%2C_C-terminal_%0Amethod:InterPro_accession:IPR027417_description:P-loop_containing_nucleoside_triphosphate_hydrolase_%0Amethod:InterPro_accession:IPR032319_description:Polyribonucleotide_5'-hydroxyl-kinase_Clp1%2C_P-loop_domain_%0Amethod:InterPro_accession:IPR032324_description:Clp1%2C_N-terminal_beta-sandwich_domain_…	Required_for_endonucleolytic_cleavage_during_polyadenylation-dependent_pre-mRNA_3'-end_formation_(By_similarity)
SSTP_0000050000.1	InterPro_accession:IPR022712_description:Beta-Casp_domain_%0Amethod:InterPro_accession:IPR027074_description:Integrator_complex_subunit_9_%0Amethod:InterPro_accession:IPR036866_description:Ribonuclease_Z/Hydroxyacylglutathione_hydrolase-like	Beta-Casp_domain
SSTP_0000056700.1	InterPro_accession:IPR002942_description:RNA-binding_S4_domain_%0Amethod:InterPro_accession:IPR006145_description:Pseudouridine_synthase%2C_RsuA/RluA_%0Amethod:InterPro_accession:IPR006224_description:Pseudouridine_synthase%2C_RluC/RluD%2C_conserved_site_%0Amethod:InterPro_accession:IPR006225_description:Pseudouridine_synthase%2C_RluC/RluD_%0Amethod:InterPro_accession:IPR020103_description:Pseudo…	RNA_pseudouridylate_synthase
SSTP_0000064100.1	InterPro_accession:IPR000477_description:Reverse_transcriptase_domain_%0Amethod:InterPro_accession:IPR001584_description:Integrase%2C_catalytic_core_%0Amethod:InterPro_accession:IPR012337_description:Ribonuclease_H-like_superfamily_%0Amethod:InterPro_accession:IPR021109_description:Aspartic_peptidase_domain_superfamily_%0Amethod:InterPro_accession:IPR036397_description:Ribonuclease_H_superfamily_…	multicellular_organismal_development
SSTP_0000075400.1	InterPro_accession:IPR000504_description:RNA_recognition_motif_domain_%0Amethod:InterPro_accession:IPR012677_description:Nucleotide-binding_alpha-beta_plait_domain_superfamily_%0Amethod:InterPro_accession:IPR035979_description:RNA-binding_domain_superfamily	RNA_recognition_motif._(a.k.a._RRM,_RBD,_or_RNP_domain)
SSTP_0000075500.2	InterPro_accession:IPR000504_description:RNA_recognition_motif_domain_%0Amethod:InterPro_accession:IPR012677_description:Nucleotide-binding_alpha-beta_plait_domain_superfamily_%0Amethod:InterPro_accession:IPR034893_description:Serine/arginine-rich_splicing_factor_2-like_%0Amethod:InterPro_accession:IPR035979_description:RNA-binding_domain_superfamily	serine_arginine-rich_splicing_factor_2
SSTP_0000084200.1	InterPro_accession:IPR001680_description:WD40_repeat_%0Amethod:InterPro_accession:IPR015943_description:WD40/YVTN_repeat-like-containing_domain_superfamily_%0Amethod:InterPro_accession:IPR017986_description:WD40-repeat-containing_domain_%0Amethod:InterPro_accession:IPR019775_description:WD40_repeat%2C_conserved_site_%0Amethod:InterPro_accession:IPR020472_description:G-protein_beta_WD-40_repeat_%0…	WD_domain,_G-beta_repeat
SSTP_0000111900.1	InterPro_accession:IPR001163_description:LSM_domain%2C_eukaryotic/archaea-type_%0Amethod:InterPro_accession:IPR010920_description:LSM_domain_superfamily_%0Amethod:InterPro_accession:IPR034105_description:Sm-like_protein_Lsm3_%0Amethod:InterPro_accession:IPR040002_description:U6_snRNA-associated_Sm-like_protein_Lsm3	Sm
SSTP_0000118900.1	InterPro_accession:IPR001680_description:WD40_repeat_%0Amethod:InterPro_accession:IPR015943_description:WD40/YVTN_repeat-like-containing_domain_superfamily_%0Amethod:InterPro_accession:IPR017986_description:WD40-repeat-containing_domain_%0Amethod:InterPro_accession:IPR019775_description:WD40_repeat%2C_conserved_site_%0Amethod:InterPro_accession:IPR020472_description:G-protein_beta_WD-40_repeat_%0…	WD_domain,_G-beta_repeat
SSTP_0000119000.1	InterPro_accession:IPR003890_description:MIF4G-like%2C_type_3_%0Amethod:InterPro_accession:IPR003891_description:Initiation_factor_eIF-4_gamma%2C_MA3_%0Amethod:InterPro_accession:IPR016021_description:MIF4G-like_domain_superfamily_%0Amethod:InterPro_accession:IPR016024_description:Armadillo-type_fold	Required_for_early_embryogenesis_and_tissue_differentiation._May_be_involved_in_pre-mRNA_splicing
SSTP_0000127300.1	InterPro_accession:IPR000504_description:RNA_recognition_motif_domain_%0Amethod:InterPro_accession:IPR000571_description:Zinc_finger%2C_CCCH-type_%0Amethod:InterPro_accession:IPR012677_description:Nucleotide-binding_alpha-beta_plait_domain_superfamily_%0Amethod:InterPro_accession:IPR032297_description:Torus_domain_%0Amethod:InterPro_accession:IPR035979_description:RNA-binding_domain_superfamily_%…	ZnF_C3H1
SSTP_0000138200.1	InterPro_accession:IPR004087_description:K_Homology_domain_%0Amethod:InterPro_accession:IPR004088_description:K_Homology_domain%2C_type_1_%0Amethod:InterPro_accession:IPR031119_description:STAR-domain_RNA-binding_protein_GLD-1_%0Amethod:InterPro_accession:IPR032377_description:STAR_protein%2C_homodimerisation_region_%0Amethod:InterPro_accession:IPR036612_description:K_Homology_domain%2C_type_1_su…	KH_domain
SSTP_0000141400.1	InterPro_accession:IPR001650_description:Helicase%2C_C-terminal_%0Amethod:InterPro_accession:IPR014001_description:Helicase_superfamily_1/2%2C_ATP-binding_domain_%0Amethod:InterPro_accession:IPR022192_description:Mitochondrial_degradasome_RNA_helicase_subunit%2C_C-terminal_domain_%0Amethod:InterPro_accession:IPR027417_description:P-loop_containing_nucleoside_triphosphate_hydrolase_%0Amethod:Inter…	ATPase_and_DNA_RNA_helicase_able_to_unwind_DNA_DNA,_DNA_RNA_and_RNA_RNA_duplexes_in_the_5'-3'_direction_(By_similarity)
SSTP_0000141500.1	InterPro_accession:IPR009846_description:Splicing_factor_3B_subunit_5/RDS3_complex_subunit_10_%0Amethod:InterPro_accession:IPR017089_description:Splicing_factor_3B%2C_subunit_5	Splicing_factor_3b,_subunit_5,_10kDa
SSTP_0000144700.1	InterPro_accession:IPR016706_description:Cleavage/polyadenylation_specificity_factor_subunit_5	Inherit_from_biNOG:_nudix_(nucleoside_diphosphate_linked_moiety_X)-type_motif_21
SSTP_0000145500.1	InterPro_accession:IPR001163_description:LSM_domain%2C_eukaryotic/archaea-type_%0Amethod:InterPro_accession:IPR010920_description:LSM_domain_superfamily_%0Amethod:InterPro_accession:IPR034104_description:Sm-like_protein_Lsm1	Sm
SSTP_0000174700.1	InterPro_accession:IPR015172_description:MIF4G-like%2C_type_1_%0Amethod:InterPro_accession:IPR015174_description:MIF4G-like%2C_type_2_%0Amethod:InterPro_accession:IPR016021_description:MIF4G-like_domain_superfamily_%0Amethod:InterPro_accession:IPR016024_description:Armadillo-type_fold_%0Amethod:InterPro_accession:IPR027159_description:Nuclear_cap-binding_protein_subunit_1	Component_of_the_cap-binding_complex_(CBC),_which_binds_cotranscriptionally_to_the_5'-cap_of_pre-mRNAs_and_is_involved_in_various_processes_such_as_pre-mRNA_splicing_and_RNA-mediated_gene_silencing_(RNAi)._The_CBC_complex_is_involved_in_miRNA-mediated_RNA_interference_and_is_required_for_primary_microRNAs_(miRNAs)_processing._In_the_CBC_complex,_ncbp-1_does_not_bind_directly_capped_RNAs_(m7GpppG-…
SSTP_0000181700.1	InterPro_accession:IPR002759_description:Ribonuclease_P/MRP_protein_subunit_%0Amethod:InterPro_accession:IPR016819_description:Ribonuclease_P/MRP_protein_subunit_Pop5_%0Amethod:InterPro_accession:IPR038085_description:Rnp2-like_domain_superfamily	processing_of_precursor_5,_ribonuclease_P_MRP_subunit_(S._cerevisiae)
SSTP_0000189500.1	InterPro_accession:IPR001680_description:WD40_repeat_%0Amethod:InterPro_accession:IPR015943_description:WD40/YVTN_repeat-like-containing_domain_superfamily_%0Amethod:InterPro_accession:IPR017986_description:WD40-repeat-containing_domain_%0Amethod:InterPro_accession:IPR019775_description:WD40_repeat%2C_conserved_site_%0Amethod:InterPro_accession:IPR020472_description:G-protein_beta_WD-40_repeat_%0…	WD40
SSTP_0000201400.1	InterPro_accession:IPR007109_description:Brix_domain	Brix
SSTP_0000202200.1	InterPro_accession:IPR001163_description:LSM_domain%2C_eukaryotic/archaea-type_%0Amethod:InterPro_accession:IPR010920_description:LSM_domain_superfamily_%0Amethod:InterPro_accession:IPR027141_description:Like-Sm_(LSM)_domain_containing_protein%2C_LSm4/SmD1/SmD3_%0Amethod:InterPro_accession:IPR034099_description:Small_nuclear_ribonucleoprotein_Sm_D3	Sm
SSTP_0000217400.1	InterPro_accession:IPR001790_description:Ribosomal_protein_L10P_%0Amethod:InterPro_accession:IPR033867_description:Ribosome_assembly_factor_Mrt4_%0Amethod:InterPro_accession:IPR040637_description:60S_ribosomal_protein_L10P%2C_insertion_domain	Ribosomal_protein_L10
SSTP_0000228200.1	InterPro_accession:IPR000504_description:RNA_recognition_motif_domain_%0Amethod:InterPro_accession:IPR012677_description:Nucleotide-binding_alpha-beta_plait_domain_superfamily_%0Amethod:InterPro_accession:IPR035979_description:RNA-binding_domain_superfamily	transformer_2_beta_homolog_(Drosophila)
SSTP_0000237200.1	InterPro_accession:IPR036612_description:K_Homology_domain%2C_type_1_superfamily	KH_domain
SSTP_0000238700.1	InterPro_accession:IPR001680_description:WD40_repeat_%0Amethod:InterPro_accession:IPR015943_description:WD40/YVTN_repeat-like-containing_domain_superfamily_%0Amethod:InterPro_accession:IPR017986_description:WD40-repeat-containing_domain_%0Amethod:InterPro_accession:IPR019775_description:WD40_repeat%2C_conserved_site_%0Amethod:InterPro_accession:IPR020472_description:G-protein_beta_WD-40_repeat_%0…	WD_domain,_G-beta_repeat
SSTP_0000242800.1	InterPro_accession:IPR018222_description:Nuclear_transport_factor_2%2C_eukaryote_%0Amethod:InterPro_accession:IPR032710_description:NTF2-like_domain_superfamily	Nuclear_transport_factor_2_(NTF2)_domain
SSTP_0000248200.1	InterPro_accession:IPR002877_description:Ribosomal_RNA_methyltransferase_FtsJ_domain_%0Amethod:InterPro_accession:IPR015507_description:Ribosomal_RNA_large_subunit_methyltransferase_E_%0Amethod:InterPro_accession:IPR028590_description:tRNA_(cytidine(32)/guanosine(34)-2-O)-methyltransferase%2C_Trm7_%0Amethod:InterPro_accession:IPR029063_description:S-adenosyl-L-methionine-dependent_methyltransfera…	FtsJ_RNA_methyltransferase_homolog_1_(E._coli)
SSTP_0000300100.1	InterPro_accession:IPR000228_description:RNA_3'-terminal_phosphate_cyclase_%0Amethod:InterPro_accession:IPR013791_description:RNA_3'-terminal_phosphate_cyclase%2C_insert_domain_%0Amethod:InterPro_accession:IPR013792_description:RNA_3'-terminal_phosphate_cyclase/enolpyruvate_transferase%2C_alpha/beta_%0Amethod:InterPro_accession:IPR016443_description:RNA_3'-terminal_phosphate_cyclase_type_2_%0Amet…	RNA_3'-terminal_phosphate_cyclase_(RTC),_insert_domain
SSTP_0000326300.1	InterPro_accession:IPR001163_description:LSM_domain%2C_eukaryotic/archaea-type_%0Amethod:InterPro_accession:IPR010920_description:LSM_domain_superfamily_%0Amethod:InterPro_accession:IPR027141_description:Like-Sm_(LSM)_domain_containing_protein%2C_LSm4/SmD1/SmD3_%0Amethod:InterPro_accession:IPR034102_description:Small_nuclear_ribonucleoprotein_D1	Small_nuclear_ribonucleoprotein
SSTP_0000330400.1	InterPro_accession:IPR001680_description:WD40_repeat_%0Amethod:InterPro_accession:IPR007287_description:Sof1-like_protein_%0Amethod:InterPro_accession:IPR015943_description:WD40/YVTN_repeat-like-containing_domain_superfamily_%0Amethod:InterPro_accession:IPR017986_description:WD40-repeat-containing_domain_%0Amethod:InterPro_accession:IPR036322_description:WD40-repeat-containing_domain_superfamily	Sof1-like_domain
SSTP_0000333800.1	InterPro_accession:IPR001650_description:Helicase%2C_C-terminal_%0Amethod:InterPro_accession:IPR011545_description:DEAD/DEAH_box_helicase_domain_%0Amethod:InterPro_accession:IPR014001_description:Helicase_superfamily_1/2%2C_ATP-binding_domain_%0Amethod:InterPro_accession:IPR025313_description:Domain_of_unknown_function_DUF4217_%0Amethod:InterPro_accession:IPR027417_description:P-loop_containing_n…	purine_NTP-dependent_helicase_activity
SSTP_0000335800.1	InterPro_accession:IPR000504_description:RNA_recognition_motif_domain_%0Amethod:InterPro_accession:IPR012677_description:Nucleotide-binding_alpha-beta_plait_domain_superfamily_%0Amethod:InterPro_accession:IPR035979_description:RNA-binding_domain_superfamily	RNA_recognition_motif._(a.k.a._RRM,_RBD,_or_RNP_domain)
SSTP_0000340600.1	InterPro_accession:IPR000504_description:RNA_recognition_motif_domain_%0Amethod:InterPro_accession:IPR003954_description:RNA_recognition_motif_domain%2C_eukaryote_%0Amethod:InterPro_accession:IPR012677_description:Nucleotide-binding_alpha-beta_plait_domain_superfamily_%0Amethod:InterPro_accession:IPR035979_description:RNA-binding_domain_superfamily	RNA_recognition_motif._(a.k.a._RRM,_RBD,_or_RNP_domain)
SSTP_0000346800.1	InterPro_accession:IPR004087_description:K_Homology_domain_%0Amethod:InterPro_accession:IPR004088_description:K_Homology_domain%2C_type_1_%0Amethod:InterPro_accession:IPR036612_description:K_Homology_domain%2C_type_1_superfamily_%0Amethod:InterPro_accession:IPR040148_description:Fragile_X_mental_retardation_syndrome-related_protein_%0Amethod:InterPro_accession:IPR040472_description:Synaptic_funct…	fragile_X_mental_retardation
SSTP_0000347100.1	InterPro_accession:IPR006811_description:RNA_polymerase_II_subunit_A	Ssu72-like_protein
SSTP_0000357400.1	InterPro_accession:IPR001163_description:LSM_domain%2C_eukaryotic/archaea-type_%0Amethod:InterPro_accession:IPR010920_description:LSM_domain_superfamily_%0Amethod:InterPro_accession:IPR017131_description:Small_ribonucleoprotein_associated%2C_SmB/SmN	small_nuclear_ribonucleoprotein-associated_protein
SSTP_0000364500.1	InterPro_accession:IPR001163_description:LSM_domain%2C_eukaryotic/archaea-type_%0Amethod:InterPro_accession:IPR010920_description:LSM_domain_superfamily_%0Amethod:InterPro_accession:IPR034103_description:Sm-like_protein_Lsm8	Sm
SSTP_0000453100.1	InterPro_accession:IPR001650_description:Helicase%2C_C-terminal_%0Amethod:InterPro_accession:IPR011545_description:DEAD/DEAH_box_helicase_domain_%0Amethod:InterPro_accession:IPR012961_description:ATP-dependent_RNA_helicase_Ski2%2C_C-terminal_%0Amethod:InterPro_accession:IPR014001_description:Helicase_superfamily_1/2%2C_ATP-binding_domain_%0Amethod:InterPro_accession:IPR027417_description:P-loop_c…	DSHCT_(NUC185)_domain
SSTP_0000459600.1	InterPro_accession:IPR006958_description:Mak16_protein_%0Amethod:InterPro_accession:IPR029004_description:Ribosomal_L28e/Mak16	Mak16_protein_C-terminal_region
SSTP_0000479700.1	InterPro_accession:IPR000690_description:Matrin/U1-C%2C_C2H2-type_zinc_finger_%0Amethod:InterPro_accession:IPR003604_description:Matrin/U1-C-like%2C_C2H2-type_zinc_finger_%0Amethod:InterPro_accession:IPR031781_description:SF3A2_domain_%0Amethod:InterPro_accession:IPR036236_description:Zinc_finger_C2H2_superfamily	CactinC_cactus
SSTP_0000483900.1	InterPro_accession:IPR001163_description:LSM_domain%2C_eukaryotic/archaea-type_%0Amethod:InterPro_accession:IPR010920_description:LSM_domain_superfamily_%0Amethod:InterPro_accession:IPR017132_description:Sm-like_protein_Lsm7	Sm
SSTP_0000525000.2	InterPro_accession:IPR008610_description:Eukaryotic_rRNA_processing	Eukaryotic_rRNA_processing_protein_EBP2
SSTP_0000527600.1	DEAH_(Asp-Glu-Ala-His)_box_polypeptide_9
SSTP_0000536400.1	Sm
SSTP_0000538100.1	ATPdependent_RNA_helicase
SSTP_0000561300.1	InterPro_accession:IPR000504_description:RNA_recognition_motif_domain_%0Amethod:InterPro_accession:IPR012677_description:Nucleotide-binding_alpha-beta_plait_domain_superfamily_%0Amethod:InterPro_accession:IPR023334_description:REKLES_domain_%0Amethod:InterPro_accession:IPR035979_description:RNA-binding_domain_superfamily	arginine_serine-rich_splicing_factor
SSTP_0000566200.1	InterPro_accession:IPR004087_description:K_Homology_domain_%0Amethod:InterPro_accession:IPR004088_description:K_Homology_domain%2C_type_1_%0Amethod:InterPro_accession:IPR031119_description:STAR-domain_RNA-binding_protein_GLD-1_%0Amethod:InterPro_accession:IPR032377_description:STAR_protein%2C_homodimerisation_region_%0Amethod:InterPro_accession:IPR036612_description:K_Homology_domain%2C_type_1_su…	KH_domain
SSTP_0000571400.1	PRP38_family
SSTP_0000574000.1	InterPro_accession:IPR001680_description:WD40_repeat_%0Amethod:InterPro_accession:IPR015943_description:WD40/YVTN_repeat-like-containing_domain_superfamily_%0Amethod:InterPro_accession:IPR017986_description:WD40-repeat-containing_domain_%0Amethod:InterPro_accession:IPR019775_description:WD40_repeat%2C_conserved_site_%0Amethod:InterPro_accession:IPR036322_description:WD40-repeat-containing_domain_…	WD_domain,_G-beta_repeat
SSTP_0000576100.1	InterPro_accession:IPR001650_description:Helicase%2C_C-terminal_%0Amethod:InterPro_accession:IPR002464_description:DNA/RNA_helicase%2C_ATP-dependent%2C_DEAH-box_type%2C_conserved_site_%0Amethod:InterPro_accession:IPR003593_description:AAA+_ATPase_domain_%0Amethod:InterPro_accession:IPR007502_description:Helicase-associated_domain_%0Amethod:InterPro_accession:IPR011545_description:DEAD/DEAH_box_he…	DEAH_(Asp-Glu-Ala-His)_box_polypeptide_15
SSTP_0000576900.1	InterPro_accession:IPR008477_description:Tumor_necrosis_factor_alpha-induced_protein_8-like_%0Amethod:InterPro_accession:IPR038355_description:TNFAIP8_superfamily	Tumor_necrosis_factor_alpha-induced_protein
SSTP_0000586000.1	InterPro_accession:IPR004087_description:K_Homology_domain_%0Amethod:InterPro_accession:IPR031119_description:STAR-domain_RNA-binding_protein_GLD-1_%0Amethod:InterPro_accession:IPR032377_description:STAR_protein%2C_homodimerisation_region_%0Amethod:InterPro_accession:IPR036612_description:K_Homology_domain%2C_type_1_superfamily	KH_domain
SSTP_0000588100.1	InterPro_accession:IPR000571_description:Zinc_finger%2C_CCCH-type_%0Amethod:InterPro_accession:IPR001878_description:Zinc_finger%2C_CCHC-type_%0Amethod:InterPro_accession:IPR036855_description:Zinc_finger%2C_CCCH-type_superfamily_%0Amethod:InterPro_accession:IPR036875_description:Zinc_finger%2C_CCHC-type_superfamily	Zinc_finger_C-x8-C-x5-C-x3-H_type_(and_similar)
SSTP_0000589000.1	InterPro_accession:IPR001878_description:Zinc_finger%2C_CCHC-type_%0Amethod:InterPro_accession:IPR004087_description:K_Homology_domain_%0Amethod:InterPro_accession:IPR004088_description:K_Homology_domain%2C_type_1_%0Amethod:InterPro_accession:IPR031150_description:BBP/SF1_family_%0Amethod:InterPro_accession:IPR032570_description:Splicing_factor_1%2C_helix-hairpin_domain_%0Amethod:InterPro_accessi…	KH_domain
SSTP_0000595500.2	InterPro_accession:IPR000629_description:ATP-dependent_RNA_helicase_DEAD-box%2C_conserved_site_%0Amethod:InterPro_accession:IPR001650_description:Helicase%2C_C-terminal_%0Amethod:InterPro_accession:IPR011545_description:DEAD/DEAH_box_helicase_domain_%0Amethod:InterPro_accession:IPR014001_description:Helicase_superfamily_1/2%2C_ATP-binding_domain_%0Amethod:InterPro_accession:IPR014014_description:…	DEAD/DEAH_box_helicase
SSTP_0000608200.1	InterPro_accession:IPR001650_description:Helicase%2C_C-terminal_%0Amethod:InterPro_accession:IPR011545_description:DEAD/DEAH_box_helicase_domain_%0Amethod:InterPro_accession:IPR014001_description:Helicase_superfamily_1/2%2C_ATP-binding_domain_%0Amethod:InterPro_accession:IPR027417_description:P-loop_containing_nucleoside_triphosphate_hydrolase	Type_III_restriction_enzyme,_res_subunit
SSTP_0000634700.1	InterPro_accession:IPR002415_description:H/ACA_ribonucleoprotein_complex%2C_subunit_Nhp2%2C_eukaryote_%0Amethod:InterPro_accession:IPR004037_description:Ribosomal_protein_L7Ae_conserved_site_%0Amethod:InterPro_accession:IPR004038_description:Ribosomal_protein_L7Ae/L30e/S12e/Gadd45_%0Amethod:InterPro_accession:IPR018492_description:Ribosomal_protein_L7Ae/L8/Nhp2_family_%0Amethod:InterPro_accession…	NHP2_non-histone_chromosome_protein_2-like_1_(S._cerevisiae)
SSTP_0000644900.1	InterPro_accession:IPR027417_description:P-loop_containing_nucleoside_triphosphate_hydrolase_%0Amethod:InterPro_accession:IPR041679_description:DNA2/NAM7_helicase-like%2C_AAA_domain	tRNA-splicing_endonuclease_positive
SSTP_0000719000.1	InterPro_accession:IPR002730_description:Ribonuclease_P/MRP%2C_subunit_p29_%0Amethod:InterPro_accession:IPR023534_description:Rof/RNase_P-like_%0Amethod:InterPro_accession:IPR036980_description:Ribonuclease_P/MRP%2C_subunit_p29_superfamily	POP4
SSTP_0000720800.1	InterPro_accession:IPR000629_description:ATP-dependent_RNA_helicase_DEAD-box%2C_conserved_site_%0Amethod:InterPro_accession:IPR001650_description:Helicase%2C_C-terminal_%0Amethod:InterPro_accession:IPR011545_description:DEAD/DEAH_box_helicase_domain_%0Amethod:InterPro_accession:IPR014001_description:Helicase_superfamily_1/2%2C_ATP-binding_domain_%0Amethod:InterPro_accession:IPR014014_description:…	DEAD_(Asp-Glu-Ala-Asp)_box_polypeptide
SSTP_0000722500.1	InterPro_accession:IPR006941_description:Ribonuclease_CAF1_%0Amethod:InterPro_accession:IPR012337_description:Ribonuclease_H-like_superfamily_%0Amethod:InterPro_accession:IPR036397_description:Ribonuclease_H_superfamily_%0Amethod:InterPro_accession:IPR039637_description:CCR4-NOT_transcription_complex_subunit_7/8/Pop2	CAF1_family_ribonuclease
SSTP_0000726000.1	InterPro_accession:IPR004087_description:K_Homology_domain_%0Amethod:InterPro_accession:IPR004088_description:K_Homology_domain%2C_type_1_%0Amethod:InterPro_accession:IPR036612_description:K_Homology_domain%2C_type_1_superfamily	QKI,_KH_domain_containing,_RNA_binding
SSTP_0000729300.1	InterPro_accession:IPR000504_description:RNA_recognition_motif_domain_%0Amethod:InterPro_accession:IPR003582_description:ShKT_domain_%0Amethod:InterPro_accession:IPR012677_description:Nucleotide-binding_alpha-beta_plait_domain_superfamily_%0Amethod:InterPro_accession:IPR035979_description:RNA-binding_domain_superfamily	RNA_recognition_motif._(a.k.a._RRM,_RBD,_or_RNP_domain)
SSTP_0000735800.1	InterPro_accession:IPR002775_description:DNA/RNA-binding_protein_Alba-like_%0Amethod:InterPro_accession:IPR014612_description:Ribonucleases_P/MRP_protein_subunit_Rpp20_%0Amethod:InterPro_accession:IPR036882_description:Alba-like_domain_superfamily	Alba
SSTP_0000749900.1	InterPro_accession:IPR004023_description:Mago_nashi_protein_%0Amethod:InterPro_accession:IPR036605_description:Mago_nashi_superfamily	Mago_nashi_protein
SSTP_0000761800.1	InterPro_accession:IPR001163_description:LSM_domain%2C_eukaryotic/archaea-type_%0Amethod:InterPro_accession:IPR010920_description:LSM_domain_superfamily_%0Amethod:InterPro_accession:IPR034098_description:Small_nuclear_ribonucleoprotein_G	Sm
SSTP_0000768000.1	InterPro_accession:IPR008011_description:Complex_1_LYR_protein	Inherit_from_opiNOG:_LYR_motif_containing_4
SSTP_0000772000.1	InterPro_accession:IPR004843_description:Calcineurin-like_phosphoesterase_domain%2C_ApaH_type_%0Amethod:InterPro_accession:IPR007708_description:Lariat_debranching_enzyme%2C_C-terminal_%0Amethod:InterPro_accession:IPR029052_description:Metallo-dependent_phosphatase-like_%0Amethod:InterPro_accession:IPR041816_description:Lariat_debranching_enzyme%2C_N-terminal_metallophosphatase_domain	Lariat_debranching_enzyme,_C-terminal_domain
SSTP_0000798100.1	InterPro_accession:IPR000690_description:Matrin/U1-C%2C_C2H2-type_zinc_finger_%0Amethod:InterPro_accession:IPR013085_description:U1-C%2C_C2H2-type_zinc_finger_%0Amethod:InterPro_accession:IPR017340_description:U1_small_nuclear_ribonucleoprotein_C_%0Amethod:InterPro_accession:IPR036236_description:Zinc_finger_C2H2_superfamily	Component_of_the_U1_snRNP,_which_is_essential_for_recognition_of_the_pre-mRNA_5'_splice-site_and_the_subsequent_assembly_of_the_spliceosome._U1-C_is_directly_involved_in_initial_5'_splice-site_recognition_for_both_constitutive_and_regulated_alternative_splicing._The_interaction_with_the_5'_splice-site_seems_to_precede_base-pairing_between_the_pre-mRNA_and_the_U1_snRNA
SSTP_0000825000.1	InterPro_accession:IPR004971_description:mRNA_(guanine-N(7))-methyltransferase_domain_%0Amethod:InterPro_accession:IPR016899_description:mRNA_cap_guanine-N7_methyltransferase%2C_eukaryotes_%0Amethod:InterPro_accession:IPR019331_description:FAM192A/Fyv6%2C_N-terminal_%0Amethod:InterPro_accession:IPR029063_description:S-adenosyl-L-methionine-dependent_methyltransferase_%0Amethod:InterPro_accession:…	mRNA_cap_guanine-N7_methyltransferase
SSTP_0000889700.1	InterPro_accession:IPR001163_description:LSM_domain%2C_eukaryotic/archaea-type_%0Amethod:InterPro_accession:IPR010920_description:LSM_domain_superfamily_%0Amethod:InterPro_accession:IPR033871_description:Sm-like_protein_LSm5	Sm
SSTP_0000896350.1	InterPro_accession:IPR007264_description:H/ACA_ribonucleoprotein_complex%2C_subunit_Nop10_%0Amethod:InterPro_accession:IPR036756_description:H/ACA_ribonucleoprotein_complex%2C_subunit_Nop10_superfamily	H_ACA_ribonucleoprotein_complex
SSTP_0000901300.1	InterPro_accession:IPR003439_description:ABC_transporter-like_%0Amethod:InterPro_accession:IPR003593_description:AAA+_ATPase_domain_%0Amethod:InterPro_accession:IPR007209_description:RNase_L_inhibitor_RLI%2C_possible_metal-binding_domain_%0Amethod:InterPro_accession:IPR013283_description:RLI1_%0Amethod:InterPro_accession:IPR017871_description:ABC_transporter%2C_conserved_site_%0Amethod:InterPro_a…	4Fe-4S_binding_domain
SSTP_0000913900.1	InterPro_accession:IPR001650_description:Helicase%2C_C-terminal_%0Amethod:InterPro_accession:IPR011545_description:DEAD/DEAH_box_helicase_domain_%0Amethod:InterPro_accession:IPR014001_description:Helicase_superfamily_1/2%2C_ATP-binding_domain_%0Amethod:InterPro_accession:IPR014014_description:RNA_helicase%2C_DEAD-box_type%2C_Q_motif_%0Amethod:InterPro_accession:IPR027417_description:P-loop_contai…	DEAD/DEAH_box_helicase
SSTP_0000916400.1	InterPro_accession:IPR003604_description:Matrin/U1-C-like%2C_C2H2-type_zinc_finger_%0Amethod:InterPro_accession:IPR013087_description:Zinc_finger_C2H2-type_%0Amethod:InterPro_accession:IPR036236_description:Zinc_finger_C2H2_superfamily	terminal_uridylyl_transferase_1,_U6_snRNA-specific
SSTP_0000919000.1	InterPro_accession:IPR009360_description:Pre-mRNA-splicing_factor_Isy1_%0Amethod:InterPro_accession:IPR029012_description:Helix_hairpin_bin_domain_superfamily_%0Amethod:InterPro_accession:IPR037200_description:Pre-mRNA-splicing_factor_Isy1_superfamily	Isy1-like_splicing_family
SSTP_0000919300.1	InterPro_accession:IPR000340_description:Dual_specificity_phosphatase%2C_catalytic_domain_%0Amethod:InterPro_accession:IPR000387_description:Tyrosine_specific_protein_phosphatases_domain_%0Amethod:InterPro_accession:IPR001339_description:mRNA_capping_enzyme%2C_catalytic_domain_%0Amethod:InterPro_accession:IPR012340_description:Nucleic_acid-binding%2C_OB-fold_%0Amethod:InterPro_accession:IPR013846…	mRNA_capping_enzyme,_C-terminal_domain
SSTP_0000922700.1	InterPro_accession:IPR000504_description:RNA_recognition_motif_domain_%0Amethod:InterPro_accession:IPR012677_description:Nucleotide-binding_alpha-beta_plait_domain_superfamily_%0Amethod:InterPro_accession:IPR034771_description:Cleavage_and_polyadenylation_specificity_factor_subunit_CG7185-like_%0Amethod:InterPro_accession:IPR034772_description:CPSF6/7_family_%0Amethod:InterPro_accession:IPR035979…	RRM
SSTP_0000932100.1	InterPro_accession:IPR001611_description:Leucine-rich_repeat_%0Amethod:InterPro_accession:IPR003591_description:Leucine-rich_repeat%2C_typical_subtype_%0Amethod:InterPro_accession:IPR032675_description:Leucine-rich_repeat_domain_superfamily	Inherit_from_inNOG:_U2_small_nuclear_ribonucleoprotein
SSTP_0000939100.1	InterPro_accession:IPR000629_description:ATP-dependent_RNA_helicase_DEAD-box%2C_conserved_site_%0Amethod:InterPro_accession:IPR001650_description:Helicase%2C_C-terminal_%0Amethod:InterPro_accession:IPR011545_description:DEAD/DEAH_box_helicase_domain_%0Amethod:InterPro_accession:IPR014001_description:Helicase_superfamily_1/2%2C_ATP-binding_domain_%0Amethod:InterPro_accession:IPR014014_description:…	DEAD_(Asp-Glu-Ala-Asp)_box_polypeptide
SSTP_0000951200.1	InterPro_accession:IPR005037_description:Pre-mRNA-splicing_factor_38	PRP38_family
SSTP_0000954300.1	InterPro_accession:IPR001737_description:Ribosomal_RNA_adenine_methyltransferase_KsgA/Erm_%0Amethod:InterPro_accession:IPR011530_description:Ribosomal_RNA_adenine_dimethylase_%0Amethod:InterPro_accession:IPR020596_description:Ribosomal_RNA_adenine_methylase_transferase%2C_conserved_site_%0Amethod:InterPro_accession:IPR020598_description:Ribosomal_RNA_adenine_methylase_transferase%2C_N-terminal_%0…	rADc
SSTP_0000959800.1	InterPro_accession:IPR000504_description:RNA_recognition_motif_domain_%0Amethod:InterPro_accession:IPR012677_description:Nucleotide-binding_alpha-beta_plait_domain_superfamily_%0Amethod:InterPro_accession:IPR034158_description:SF3B4%2C_RNA_recognition_motif_1_%0Amethod:InterPro_accession:IPR034159_description:SF3B4%2C_RNA_recognition_motif_2_%0Amethod:InterPro_accession:IPR035979_description:RNA-…	spliceosomal_protein_on_the_X
SSTP_0001001100.1	InterPro_accession:IPR001163_description:LSM_domain%2C_eukaryotic/archaea-type_%0Amethod:InterPro_accession:IPR010920_description:LSM_domain_superfamily_%0Amethod:InterPro_accession:IPR027141_description:Like-Sm_(LSM)_domain_containing_protein%2C_LSm4/SmD1/SmD3_%0Amethod:InterPro_accession:IPR034101_description:Sm-like_protein_Lsm4	Sm
SSTP_0001010500.1	InterPro_accession:IPR001680_description:WD40_repeat_%0Amethod:InterPro_accession:IPR007148_description:Small-subunit_processome%2C_Utp12_%0Amethod:InterPro_accession:IPR015943_description:WD40/YVTN_repeat-like-containing_domain_superfamily_%0Amethod:InterPro_accession:IPR017986_description:WD40-repeat-containing_domain_%0Amethod:InterPro_accession:IPR019775_description:WD40_repeat%2C_conserved_s…	Dip2/Utp12_Family
SSTP_0001029400.1	InterPro_accession:IPR000504_description:RNA_recognition_motif_domain_%0Amethod:InterPro_accession:IPR012677_description:Nucleotide-binding_alpha-beta_plait_domain_superfamily_%0Amethod:InterPro_accession:IPR027157_description:Nuclear_cap-binding_protein_subunit_2_%0Amethod:InterPro_accession:IPR034148_description:NCBP2%2C_RNA_recognition_motif_%0Amethod:InterPro_accession:IPR035979_description:R…	Component_of_the_cap-binding_complex_(CBC),_which_binds_co-transcriptionally_to_the_5'_cap_of_pre-mRNAs_and_is_involved_in_various_processes_such_as_pre-mRNA_splicing_and_RNA-mediated_gene_silencing_(RNAi)._The_CBC_complex_is_involved_in_miRNA-mediated_RNA_interference_and_is_required_for_primary_microRNAs_(miRNAs)_processing._In_the_CBC_complex,_ncbp-2_recognizes_and_binds_capped_RNAs_(m7GpppG-c…
SSTP_0001045300.1	InterPro_accession:IPR003604_description:Matrin/U1-C-like%2C_C2H2-type_zinc_finger_%0Amethod:InterPro_accession:IPR022755_description:Zinc_finger%2C_double-stranded_RNA_binding_%0Amethod:InterPro_accession:IPR036236_description:Zinc_finger_C2H2_superfamily	Zinc-finger_double-stranded_RNA-binding
SSTP_0001063500.1	InterPro_accession:IPR001279_description:Metallo-beta-lactamase_%0Amethod:InterPro_accession:IPR011108_description:Zn-dependent_metallo-hydrolase%2C_RNA_specificity_domain_%0Amethod:InterPro_accession:IPR021718_description:Pre-mRNA_3'-end-processing_endonuclease_polyadenylation_factor_C-term_%0Amethod:InterPro_accession:IPR022712_description:Beta-Casp_domain_%0Amethod:InterPro_accession:IPR036866…	Pre-mRNA_3'-end-processing_endonuclease_polyadenylation_factor_C-term
SSTP_0001105400.1	InterPro_accession:IPR001680_description:WD40_repeat_%0Amethod:InterPro_accession:IPR015943_description:WD40/YVTN_repeat-like-containing_domain_superfamily_%0Amethod:InterPro_accession:IPR017986_description:WD40-repeat-containing_domain_%0Amethod:InterPro_accession:IPR036322_description:WD40-repeat-containing_domain_superfamily	WD_repeat-containing_protein_82-like
SSTP_0001137900.1	InterPro_accession:IPR010920_description:LSM_domain_superfamily	Sm
SSTP_0001152700.1	InterPro_accession:IPR000504_description:RNA_recognition_motif_domain_%0Amethod:InterPro_accession:IPR012677_description:Nucleotide-binding_alpha-beta_plait_domain_superfamily_%0Amethod:InterPro_accession:IPR034150_description:SF3B6%2C_RNA_recognition_motif_%0Amethod:InterPro_accession:IPR035979_description:RNA-binding_domain_superfamily	RNA_recognition_motif._(a.k.a._RRM,_RBD,_or_RNP_domain)
SSTP_0001167500.1	InterPro_accession:IPR001680_description:WD40_repeat_%0Amethod:InterPro_accession:IPR015943_description:WD40/YVTN_repeat-like-containing_domain_superfamily_%0Amethod:InterPro_accession:IPR017986_description:WD40-repeat-containing_domain_%0Amethod:InterPro_accession:IPR036322_description:WD40-repeat-containing_domain_superfamily	WD_repeat_domain_82
SSTP_0001170600.1	InterPro_accession:IPR001163_description:LSM_domain%2C_eukaryotic/archaea-type_%0Amethod:InterPro_accession:IPR010920_description:LSM_domain_superfamily_%0Amethod:InterPro_accession:IPR016487_description:Sm-like_protein_Lsm6/SmF_%0Amethod:InterPro_accession:IPR034100_description:Small_nuclear_ribonucleoprotein_F	Sm
SSTP_0001183400.1	InterPro_accession:IPR026502_description:Histone_RNA_stem-loop-binding_protein_SLBP1/SLBP2_%0Amethod:InterPro_accession:IPR029344_description:Histone_RNA_hairpin-binding_protein%2C_RNA-binding_domain_%0Amethod:InterPro_accession:IPR038294_description:SLBP%2C_RNA-binding_domain_superfamily	Inherit_from_biNOG:_stem-loop_binding_protein
SSTP_0001184300.1	InterPro_accession:IPR004871_description:Cleavage/polyadenylation_specificity_factor%2C_A_subunit%2C_C-terminal_%0Amethod:InterPro_accession:IPR015943_description:WD40/YVTN_repeat-like-containing_domain_superfamily	CPSF_A_subunit_region
SSTP_0001194700.1	InterPro_accession:IPR001650_description:Helicase%2C_C-terminal_%0Amethod:InterPro_accession:IPR002464_description:DNA/RNA_helicase%2C_ATP-dependent%2C_DEAH-box_type%2C_conserved_site_%0Amethod:InterPro_accession:IPR007502_description:Helicase-associated_domain_%0Amethod:InterPro_accession:IPR011709_description:Domain_of_unknown_function_DUF1605_%0Amethod:InterPro_accession:IPR014001_description:…	HA2
SSTP_0001207300.1	InterPro_accession:IPR001680_description:WD40_repeat_%0Amethod:InterPro_accession:IPR015943_description:WD40/YVTN_repeat-like-containing_domain_superfamily_%0Amethod:InterPro_accession:IPR017986_description:WD40-repeat-containing_domain_%0Amethod:InterPro_accession:IPR019775_description:WD40_repeat%2C_conserved_site_%0Amethod:InterPro_accession:IPR020472_description:G-protein_beta_WD-40_repeat_%0…	Prp19/Pso4-like
SSTP_0001264600.1	InterPro_accession:IPR000629_description:ATP-dependent_RNA_helicase_DEAD-box%2C_conserved_site_%0Amethod:InterPro_accession:IPR001650_description:Helicase%2C_C-terminal_%0Amethod:InterPro_accession:IPR011545_description:DEAD/DEAH_box_helicase_domain_%0Amethod:InterPro_accession:IPR014001_description:Helicase_superfamily_1/2%2C_ATP-binding_domain_%0Amethod:InterPro_accession:IPR014014_description:…	DEAD/DEAH_box_helicase
SSTP_0001274500.1	InterPro_accession:IPR001680_description:WD40_repeat_%0Amethod:InterPro_accession:IPR015943_description:WD40/YVTN_repeat-like-containing_domain_superfamily_%0Amethod:InterPro_accession:IPR017986_description:WD40-repeat-containing_domain_%0Amethod:InterPro_accession:IPR020472_description:G-protein_beta_WD-40_repeat_%0Amethod:InterPro_accession:IPR036322_description:WD40-repeat-containing_domain_su…	WD_domain,_G-beta_repeat

## Sheet: C_signal
Energy production and conversion
ID	ANNOTATION
SSTP_0000010100.1	InterPro_accession:IPR018108_description:Mitochondrial_substrate/solute_carrier_%0Amethod:InterPro_accession:IPR023395_description:Mitochondrial_carrier_domain_superfamily_%0Amethod:InterPro_accession:IPR039158_description:Solute_carrier_family_25_member_46	Mitochondrial_carrier_protein
SSTP_0000020600.1	InterPro_accession:IPR000089_description:Biotin/lipoyl_attachment_%0Amethod:InterPro_accession:IPR001078_description:2-oxoacid_dehydrogenase_acyltransferase%2C_catalytic_domain_%0Amethod:InterPro_accession:IPR003016_description:2-oxo_acid_dehydrogenase%2C_lipoyl-binding_site_%0Amethod:InterPro_accession:IPR006255_description:Dihydrolipoamide_succinyltransferase_%0Amethod:InterPro_accession:IPR011…	2-oxoacid_dehydrogenases_acyltransferase_(catalytic_domain)
SSTP_0000022000.1	InterPro_accession:IPR013892_description:Cytochrome_c_oxidase_biogenesis_protein_Cmc1-like_%0Amethod:InterPro_accession:IPR016680_description:NADH_dehydrogenase_[ubiquinone]_(complex_I)%2C_alpha_subcomplex%2C_subunit_8	Inherit_from_biNOG:_NADH_dehydrogenase_(Ubiquinone)_1_alpha_subcomplex,_8
SSTP_0000048900.1	InterPro_accession:IPR018108_description:Mitochondrial_substrate/solute_carrier_%0Amethod:InterPro_accession:IPR023395_description:Mitochondrial_carrier_domain_superfamily	solute_carrier_family_25_(pyrimidine_nucleotide_carrier_),_member_36
SSTP_0000049100.1	InterPro_accession:IPR000511_description:Cytochrome_c/c1_haem-lyase	Cytochrome_c/c1_heme_lyase
SSTP_0000050700.1	InterPro_accession:IPR000194_description:ATPase%2C_F1/V1/A1_complex%2C_alpha/beta_subunit%2C_nucleotide-binding_domain_%0Amethod:InterPro_accession:IPR004100_description:ATPase%2C_F1/V1/A1_complex%2C_alpha/beta_subunit%2C_N-terminal_domain_%0Amethod:InterPro_accession:IPR005725_description:ATPase%2C_V1_complex%2C_subunit_A_%0Amethod:InterPro_accession:IPR020003_description:ATPase%2C_alpha/beta_su…	Catalytic_subunit_of_the_peripheral_V1_complex_of_vacuolar_ATPase._V-ATPase_vacuolar_ATPase_is_responsible_for_acidifying_a_variety_of_intracellular_compartments_in_eukaryotic_cells
SSTP_0000051100.1	InterPro_accession:IPR015590_description:Aldehyde_dehydrogenase_domain_%0Amethod:InterPro_accession:IPR016160_description:Aldehyde_dehydrogenase%2C_cysteine_active_site_%0Amethod:InterPro_accession:IPR016161_description:Aldehyde/histidinol_dehydrogenase_%0Amethod:InterPro_accession:IPR016162_description:Aldehyde_dehydrogenase%2C_N-terminal_%0Amethod:InterPro_accession:IPR016163_description:Aldehy…	Aldehyde_dehydrogenase_family
SSTP_0000058000.1	InterPro_accession:IPR008689_description:ATP_synthase%2C_F0_complex%2C_subunit_D%2C_mitochondrial_%0Amethod:InterPro_accession:IPR036228_description:ATP_synthase%2C_F0_complex%2C_subunit_D_superfamily%2C_mitochondrial	ATP_synthase_D_chain,_mitochondrial_(ATP5H)
SSTP_0000060700.1	InterPro_accession:IPR015590_description:Aldehyde_dehydrogenase_domain_%0Amethod:InterPro_accession:IPR016161_description:Aldehyde/histidinol_dehydrogenase_%0Amethod:InterPro_accession:IPR016162_description:Aldehyde_dehydrogenase%2C_N-terminal_%0Amethod:InterPro_accession:IPR016163_description:Aldehyde_dehydrogenase%2C_C-terminal_%0Amethod:InterPro_accession:IPR029510_description:Aldehyde_dehydro…	Aldehyde_dehydrogenase_family
SSTP_0000076400.1	InterPro_accession:IPR008688_description:ATP_synthase%2C_F0_complex%2C_subunit_B/MI25_%0Amethod:InterPro_accession:IPR013837_description:ATP_synthase%2C_F0_complex%2C_subunit_B	Mitochondrial_ATP_synthase_B_chain_precursor_(ATP-synt_B)
SSTP_0000078400.1	InterPro_accession:IPR002213_description:UDP-glucuronosyl/UDP-glucosyltransferase	Glycosyltransferase_family_28_C-terminal_domain
SSTP_0000086400.1	InterPro_accession:IPR002030_description:Mitochondrial_carrier_UCP-like_%0Amethod:InterPro_accession:IPR018108_description:Mitochondrial_substrate/solute_carrier_%0Amethod:InterPro_accession:IPR023395_description:Mitochondrial_carrier_domain_superfamily	Mitochondrial_carrier_protein
SSTP_0000089600.1	InterPro_accession:IPR001199_description:Cytochrome_b5-like_heme/steroid_binding_domain_%0Amethod:InterPro_accession:IPR018506_description:Cytochrome_b5%2C_heme-binding_site_%0Amethod:InterPro_accession:IPR036400_description:Cytochrome_b5-like_heme/steroid_binding_domain_superfamily	Cytochrome_b5-like_Heme/Steroid_binding_domain
SSTP_0000097900.1	InterPro_accession:IPR000749_description:ATP:guanido_phosphotransferase_%0Amethod:InterPro_accession:IPR014746_description:Glutamine_synthetase/guanido_kinase%2C_catalytic_domain_%0Amethod:InterPro_accession:IPR022413_description:ATP:guanido_phosphotransferase%2C_N-terminal_%0Amethod:InterPro_accession:IPR022414_description:ATP:guanido_phosphotransferase%2C_catalytic_domain_%0Amethod:InterPro_acc…	ATP:guanido_phosphotransferase,_C-terminal_catalytic_domain
SSTP_0000112800.1	InterPro_accession:IPR018108_description:Mitochondrial_substrate/solute_carrier_%0Amethod:InterPro_accession:IPR023395_description:Mitochondrial_carrier_domain_superfamily	Mitochondrial_carrier_protein
SSTP_0000126100.1	InterPro_accession:IPR004434_description:Isocitrate_dehydrogenase_NAD-dependent_%0Amethod:InterPro_accession:IPR019818_description:Isocitrate/isopropylmalate_dehydrogenase%2C_conserved_site_%0Amethod:InterPro_accession:IPR024084_description:Isopropylmalate_dehydrogenase-like_domain	Isocitrate/isopropylmalate_dehydrogenase
SSTP_0000127800.1	InterPro_accession:IPR003231_description:Acyl_carrier_protein_(ACP)_%0Amethod:InterPro_accession:IPR009081_description:Phosphopantetheine_binding_ACP_domain_%0Amethod:InterPro_accession:IPR036736_description:ACP-like_superfamily	Carrier_of_the_growing_fatty_acid_chain_in_fatty_acid_biosynthesis_(By_similarity)
SSTP_0000131900.1	InterPro_accession:IPR009866_description:NADH:ubiquinone_oxidoreductase%2C_subunit_NDUFB4	NADH-ubiquinone_oxidoreductase_B15_subunit_(NDUFB4)
SSTP_0000136500.1	InterPro_accession:IPR001236_description:Lactate/malate_dehydrogenase%2C_N-terminal_%0Amethod:InterPro_accession:IPR001557_description:L-lactate/malate_dehydrogenase_%0Amethod:InterPro_accession:IPR010945_description:Malate_dehydrogenase%2C_type_2_%0Amethod:InterPro_accession:IPR011274_description:Malate_dehydrogenase%2C_NAD-dependent%2C_cytosolic_%0Amethod:InterPro_accession:IPR015955_descriptio…	Malate_dehydrogenase
SSTP_0000146800.1	InterPro_accession:IPR006808_description:ATP_synthase%2C_F0_complex%2C_subunit_G%2C_mitochondrial	Mitochondrial_ATP_synthase_g_subunit
SSTP_0000151900.1	InterPro_accession:IPR018170_description:Aldo/keto_reductase%2C_conserved_site_%0Amethod:InterPro_accession:IPR020471_description:Aldo/keto_reductase_%0Amethod:InterPro_accession:IPR023210_description:NADP-dependent_oxidoreductase_domain_%0Amethod:InterPro_accession:IPR036812_description:NADP-dependent_oxidoreductase_domain_superfamily	Aldo/keto_reductase_family
SSTP_0000161500.1	InterPro_accession:IPR002213_description:UDP-glucuronosyl/UDP-glucosyltransferase	transferase_activity,_transferring_hexosyl_groups
SSTP_0000171400.1	InterPro_accession:IPR010226_description:NADH-quinone_oxidoreductase%2C_chain_I_%0Amethod:InterPro_accession:IPR017896_description:4Fe-4S_ferredoxin-type%2C_iron-sulphur_binding_domain_%0Amethod:InterPro_accession:IPR017900_description:4Fe-4S_ferredoxin%2C_iron-sulphur_binding%2C_conserved_site	4Fe-4S_binding_domain
SSTP_0000188600.1	InterPro_accession:IPR019346_description:39S_ribosomal_protein_L42%2C_mitochondrial	Catalyzes_the_transfer_of_endogenously_produced_octanoic_acid_from_octanoyl-acyl-carrier-protein_onto_the_lipoyl_domains_of_lipoate-dependent_enzymes._Lipoyl-ACP_can_also_act_as_a_substrate_although_octanoyl-ACP_is_likely_to_be_the_physiological_substrate_(By_similarity)
SSTP_0000201200.1	InterPro_accession:IPR007129_description:Ubiquinol-cytochrome_c_chaperone%2C_CBP3_%0Amethod:InterPro_accession:IPR021150_description:Ubiquinol-cytochrome_c_chaperone/UPF0174	Ubiquinol-cytochrome_C_chaperone
SSTP_0000205500.1	InterPro_accession:IPR003782_description:Copper_chaperone_SCO1/SenC_%0Amethod:InterPro_accession:IPR013766_description:Thioredoxin_domain_%0Amethod:InterPro_accession:IPR036249_description:Thioredoxin-like_superfamily	SCO1/SenC
SSTP_0000210800.1	InterPro_accession:IPR002213_description:UDP-glucuronosyl/UDP-glucosyltransferase	Glycosyltransferase_family_28_C-terminal_domain
SSTP_0000216300.1	InterPro_accession:IPR003953_description:FAD-dependent_oxidoreductase_2%2C_FAD_binding_domain_%0Amethod:InterPro_accession:IPR010960_description:Flavocytochrome_c_%0Amethod:InterPro_accession:IPR027477_description:Succinate_dehydrogenase/fumarate_reductase_flavoprotein%2C_catalytic_domain_superfamily_%0Amethod:InterPro_accession:IPR036188_description:FAD/NAD(P)-binding_domain_superfamily	FAD_binding_domain
SSTP_0000219800.1	InterPro_accession:IPR007763_description:NADH_dehydrogenase_[ubiquinone]_1_alpha_subcomplex_subunit_12	NADH_ubiquinone_oxidoreductase_subunit_NDUFA12
SSTP_0000229400.1	InterPro_accession:IPR004790_description:Isocitrate_dehydrogenase_NADP-dependent_%0Amethod:InterPro_accession:IPR019818_description:Isocitrate/isopropylmalate_dehydrogenase%2C_conserved_site_%0Amethod:InterPro_accession:IPR024084_description:Isopropylmalate_dehydrogenase-like_domain	Isocitrate_dehydrogenase_NADP
SSTP_0000230600.1	InterPro_accession:IPR019344_description:Mitochondrial_F1-F0_ATP_synthase_subunit_F%2C_predicted	Mitochondrial_F1F0-ATP_synthase,_subunit_f
SSTP_0000235300.1	InterPro_accession:IPR007863_description:Peptidase_M16%2C_C-terminal_%0Amethod:InterPro_accession:IPR011249_description:Metalloenzyme%2C_LuxS/M16_peptidase-like_%0Amethod:InterPro_accession:IPR011765_description:Peptidase_M16%2C_N-terminal	Insulinase_(Peptidase_family_M16)
SSTP_0000240500.1	InterPro_accession:IPR001017_description:Dehydrogenase%2C_E1_component_%0Amethod:InterPro_accession:IPR029061_description:Thiamin_diphosphate-binding_fold_%0Amethod:InterPro_accession:IPR034616_description:2-oxoisovalerate_dehydrogenase_subunit_alpha	Transketolase,_thiamine_diphosphate_binding_domain
SSTP_0000248300.1	InterPro_accession:IPR003204_description:Cytochrome_c_oxidase%2C_subunit_Va/VI_%0Amethod:InterPro_accession:IPR036545_description:Cytochrome_c_oxidase%2C_subunit_Va/VI_superfamily	Cytochrome_c_oxidase_subunit_Va
SSTP_0000252900.1	InterPro_accession:IPR004155_description:PBS_lyase_HEAT-like_repeat_%0Amethod:InterPro_accession:IPR011989_description:Armadillo-like_helical_%0Amethod:InterPro_accession:IPR016024_description:Armadillo-type_fold_%0Amethod:InterPro_accession:IPR021133_description:HEAT%2C_type_2_%0Amethod:InterPro_accession:IPR027517_description:Deoxyhypusine_hydroxylase	Catalyzes_the_hydroxylation_of_the_N(6)-(4-aminobutyl)-_L-lysine_intermediate_to_form_hypusine,_an_essential_post-_translational_modification_only_found_in_mature_eIF-5A_factor_(By_similarity)
SSTP_0000257300.1	InterPro_accession:IPR004163_description:Coenzyme_A_transferase_binding_site_%0Amethod:InterPro_accession:IPR004165_description:Coenzyme_A_transferase_family_I_%0Amethod:InterPro_accession:IPR012791_description:3-oxoacid_CoA-transferase%2C_subunit_B_%0Amethod:InterPro_accession:IPR012792_description:3-oxoacid_CoA-transferase%2C_subunit_A_%0Amethod:InterPro_accession:IPR014388_description:3-oxoaci…	Key_enzyme_for_ketone_body_catabolism._Transfers_the_CoA_moiety_from_succinate_to_acetoacetate._Formation_of_the_enzyme-CoA_intermediate_proceeds_via_an_unstable_anhydride_species_formed_between_the_carboxylate_groups_of_the_enzyme_and_substrate
SSTP_0000265600.1	InterPro_accession:IPR001236_description:Lactate/malate_dehydrogenase%2C_N-terminal_%0Amethod:InterPro_accession:IPR001557_description:L-lactate/malate_dehydrogenase_%0Amethod:InterPro_accession:IPR011304_description:L-lactate_dehydrogenase_%0Amethod:InterPro_accession:IPR015955_description:Lactate_dehydrogenase/glycoside_hydrolase%2C_family_4%2C_C-terminal_%0Amethod:InterPro_accession:IPR018177_…	L-lactate_dehydrogenase
SSTP_0000269400.1	InterPro_accession:IPR005772_description:ATPase%2C_V1_complex%2C_subunit_F%2C_eukaryotic_%0Amethod:InterPro_accession:IPR008218_description:ATPase%2C_V1_complex%2C_subunit_F_%0Amethod:InterPro_accession:IPR036906_description:ATPase%2C_V1_complex%2C_subunit_F_superfamily	Subunit_of_the_peripheral_V1_complex_of_vacuolar_ATPase_essential_for_assembly_or_catalytic_function._V-ATPase_is_responsible_for_acidifying_a_variety_of_intracellular_compartments_in_eukaryotic_cells_(By_similarity)
SSTP_0000269800.1	InterPro_accession:IPR000749_description:ATP:guanido_phosphotransferase_%0Amethod:InterPro_accession:IPR014746_description:Glutamine_synthetase/guanido_kinase%2C_catalytic_domain_%0Amethod:InterPro_accession:IPR022413_description:ATP:guanido_phosphotransferase%2C_N-terminal_%0Amethod:InterPro_accession:IPR022414_description:ATP:guanido_phosphotransferase%2C_catalytic_domain_%0Amethod:InterPro_acc…	ATP:guanido_phosphotransferase,_C-terminal_catalytic_domain
SSTP_0000287400.1	InterPro_accession:IPR026627_description:NADH_dehydrogenase_[ubiquinone]_1_beta_subcomplex_subunit_2	Accessory_subunit_of_the_mitochondrial_membrane_respiratory_chain_NADH_dehydrogenase_(Complex_I),_that_is_believed_not_to_be_involved_in_catalysis._Complex_I_functions_in_the_transfer_of_electrons_from_NADH_to_the_respiratory_chain._The_immediate_electron_acceptor_for_the_enzyme_is_believed_to_be_ubiquinone_(By_similarity)
SSTP_0000290500.1	InterPro_accession:IPR001100_description:Pyridine_nucleotide-disulphide_oxidoreductase%2C_class_I_%0Amethod:InterPro_accession:IPR004099_description:Pyridine_nucleotide-disulphide_oxidoreductase%2C_dimerisation_domain_%0Amethod:InterPro_accession:IPR006258_description:Dihydrolipoamide_dehydrogenase_%0Amethod:InterPro_accession:IPR012999_description:Pyridine_nucleotide-disulphide_oxidoreductase%2C…	Dihydrolipoyl_dehydrogenase
SSTP_0000291100.1	InterPro_accession:IPR019322_description:Mitochondrial_import_inner_membrane_translocase_subunit_Tim29	Uncharacterised_conserved_protein_(DUF2366)
SSTP_0000292700.1	InterPro_accession:IPR007741_description:Ribosomal_protein/NADH_dehydrogenase_domain_%0Amethod:InterPro_accession:IPR016464_description:NADH_dehydrogenase_[ubiquinone]_(complex_I)%2C_alpha_subcomplex%2C_subunit_2_%0Amethod:InterPro_accession:IPR036249_description:Thioredoxin-like_superfamily	Mitochondrial_ribosomal_protein_L51_/_S25_/_CI-B8_domain
SSTP_0000293900.1	InterPro_accession:IPR018108_description:Mitochondrial_substrate/solute_carrier_%0Amethod:InterPro_accession:IPR023395_description:Mitochondrial_carrier_domain_superfamily	Mitochondrial_carrier_protein
SSTP_0000314100.1	InterPro_accession:IPR018108_description:Mitochondrial_substrate/solute_carrier_%0Amethod:InterPro_accession:IPR023395_description:Mitochondrial_carrier_domain_superfamily	Mitochondrial_carrier_protein
SSTP_0000315200.1	InterPro_accession:IPR012255_description:Electron_transfer_flavoprotein%2C_beta_subunit_%0Amethod:InterPro_accession:IPR014729_description:Rossmann-like_alpha/beta/alpha_sandwich_fold_%0Amethod:InterPro_accession:IPR014730_description:Electron_transfer_flavoprotein%2C_alpha/beta-subunit%2C_N-terminal_%0Amethod:InterPro_accession:IPR033948_description:Electron_transfer_flavoprotein%2C_beta_subunit…	Electron_transfer_flavoprotein_domain
SSTP_0000318600.1	InterPro_accession:IPR006593_description:Cytochrome_b561/ferric_reductase_transmembrane	cytochrome_b-561
SSTP_0000319500.1	InterPro_accession:IPR003197_description:Cytochrome_b-c1_complex_subunit_7_%0Amethod:InterPro_accession:IPR036544_description:Cytochrome_b-c1_complex_subunit_7_superfamily	Ubiquinol-cytochrome_C_reductase_complex_14kD_subunit
SSTP_0000324500.1	InterPro_accession:IPR019180_description:Oxidoreductase-like%2C_N-terminal_%0Amethod:InterPro_accession:IPR039251_description:Oxidoreductase-like_domain-containing_protein_1	NA
SSTP_0000326900.1	InterPro_accession:IPR018108_description:Mitochondrial_substrate/solute_carrier_%0Amethod:InterPro_accession:IPR023395_description:Mitochondrial_carrier_domain_superfamily	Mitochondrial_iron_transporter_that_mediates_iron_uptake._Probably_required_for_heme_synthesis_of_hemoproteins_and_Fe-S_cluster_assembly_(By_similarity)
SSTP_0000344900.1	InterPro_accession:IPR007992_description:Succinate_dehydrogenase_[ubiquinone]_cytochrome_b_small_subunit%2C_CybS_%0Amethod:InterPro_accession:IPR034804_description:Fumarate_reductase/succinate_dehydrogenase%2C_transmembrane_subunit	Probable_N6-adenine_methyltransferase
SSTP_0000354600.1	InterPro_accession:IPR015590_description:Aldehyde_dehydrogenase_domain_%0Amethod:InterPro_accession:IPR016161_description:Aldehyde/histidinol_dehydrogenase_%0Amethod:InterPro_accession:IPR016162_description:Aldehyde_dehydrogenase%2C_N-terminal_%0Amethod:InterPro_accession:IPR016163_description:Aldehyde_dehydrogenase%2C_C-terminal_%0Amethod:InterPro_accession:IPR029510_description:Aldehyde_dehydro…	Aldehyde_dehydrogenase_family
SSTP_0000357500.1	InterPro_accession:IPR008698_description:NADH:ubiquinone_oxidoreductase%2C_B18_subunit	NADH-ubiquinone_oxidoreductase_B18_subunit_(NDUFB7)
SSTP_0000362200.1	InterPro_accession:IPR018108_description:Mitochondrial_substrate/solute_carrier_%0Amethod:InterPro_accession:IPR023395_description:Mitochondrial_carrier_domain_superfamily	Mitochondrial_carrier_protein
SSTP_0000375500.1	InterPro_accession:IPR010061_description:Methylmalonate-semialdehyde_dehydrogenase_%0Amethod:InterPro_accession:IPR015590_description:Aldehyde_dehydrogenase_domain_%0Amethod:InterPro_accession:IPR016160_description:Aldehyde_dehydrogenase%2C_cysteine_active_site_%0Amethod:InterPro_accession:IPR016161_description:Aldehyde/histidinol_dehydrogenase_%0Amethod:InterPro_accession:IPR016162_description:A…	Aldehyde_dehydrogenase_family
SSTP_0000391800.1	InterPro_accession:IPR000361_description:FeS_cluster_biogenesis_%0Amethod:InterPro_accession:IPR016092_description:FeS_cluster_insertion_protein_%0Amethod:InterPro_accession:IPR035903_description:HesB-like_domain_superfamily	Iron-sulphur_cluster_biosynthesis
SSTP_0000407500.1	InterPro_accession:IPR006137_description:NADH:ubiquinone_oxidoreductase-like%2C_20kDa_subunit_%0Amethod:InterPro_accession:IPR006138_description:NADH-ubiquinone_oxidoreductase%2C_20_Kd_subunit	Core_subunit_of_the_mitochondrial_membrane_respiratory_chain_NADH_dehydrogenase_(Complex_I)_that_is_believed_to_belong_to_the_minimal_assembly_required_for_catalysis._Complex_I_functions_in_the_transfer_of_electrons_from_NADH_to_the_respiratory_chain._The_immediate_electron_acceptor_for_the_enzyme_is_believed_to_be_ubiquinone_(By_similarity)
SSTP_0000411900.1	InterPro_accession:IPR001199_description:Cytochrome_b5-like_heme/steroid_binding_domain_%0Amethod:InterPro_accession:IPR018506_description:Cytochrome_b5%2C_heme-binding_site_%0Amethod:InterPro_accession:IPR036400_description:Cytochrome_b5-like_heme/steroid_binding_domain_superfamily	Cytochrome_b5-like_Heme/Steroid_binding_domain
SSTP_0000414700.1	InterPro_accession:IPR008576_description:Alpha-N-methyltransferase_NTM1_%0Amethod:InterPro_accession:IPR018108_description:Mitochondrial_substrate/solute_carrier_%0Amethod:InterPro_accession:IPR023395_description:Mitochondrial_carrier_domain_superfamily_%0Amethod:InterPro_accession:IPR029063_description:S-adenosyl-L-methionine-dependent_methyltransferase	Inherit_from_biNOG:_mitochondrial_carrier
SSTP_0000415400.1	InterPro_accession:IPR002213_description:UDP-glucuronosyl/UDP-glucosyltransferase	transferase_activity,_transferring_hexosyl_groups
SSTP_0000415700.1	InterPro_accession:IPR008386_description:ATP_synthase%2C_F0_complex%2C_subunit_E%2C_mitochondrial	ATP_synthase_E_chain
SSTP_0000416900.1	InterPro_accession:IPR012394_description:Aldehyde_dehydrogenase_NAD(P)-dependent_%0Amethod:InterPro_accession:IPR015590_description:Aldehyde_dehydrogenase_domain_%0Amethod:InterPro_accession:IPR016160_description:Aldehyde_dehydrogenase%2C_cysteine_active_site_%0Amethod:InterPro_accession:IPR016161_description:Aldehyde/histidinol_dehydrogenase_%0Amethod:InterPro_accession:IPR016162_description:Ald…	Aldehyde_dehydrogenase_3_family_member
SSTP_0000424500.1	InterPro_accession:IPR002213_description:UDP-glucuronosyl/UDP-glucosyltransferase	UDP-glucoronosyl_and_UDP-glucosyl_transferase
SSTP_0000424600.1	InterPro_accession:IPR002213_description:UDP-glucuronosyl/UDP-glucosyltransferase	UDP-glucoronosyl_and_UDP-glucosyl_transferase
SSTP_0000427600.1	InterPro_accession:IPR006885_description:NADH_dehydrogenase_ubiquinone_Fe-S_protein_4%2C_mitochondrial_%0Amethod:InterPro_accession:IPR038532_description:NADH_dehydrogenase_ubiquinone_Fe-S_protein_4-like_superfamily	ETC_complex_I_subunit_conserved_region
SSTP_0000428100.1	InterPro_accession:IPR000194_description:ATPase%2C_F1/V1/A1_complex%2C_alpha/beta_subunit%2C_nucleotide-binding_domain_%0Amethod:InterPro_accession:IPR000793_description:ATP_synthase%2C_alpha_subunit%2C_C-terminal_%0Amethod:InterPro_accession:IPR004100_description:ATPase%2C_F1/V1/A1_complex%2C_alpha/beta_subunit%2C_N-terminal_domain_%0Amethod:InterPro_accession:IPR005294_description:ATP_synthase%…	produces_ATP_from_ADP_in_the_presence_of_a_proton_gradient_across_the_membrane
SSTP_0000432300.1	InterPro_accession:IPR018170_description:Aldo/keto_reductase%2C_conserved_site_%0Amethod:InterPro_accession:IPR020471_description:Aldo/keto_reductase_%0Amethod:InterPro_accession:IPR023210_description:NADP-dependent_oxidoreductase_domain_%0Amethod:InterPro_accession:IPR036812_description:NADP-dependent_oxidoreductase_domain_superfamily	alditol:NADP+_1-oxidoreductase_activity
SSTP_0000448300.1	InterPro_accession:IPR003781_description:CoA-binding_%0Amethod:InterPro_accession:IPR005810_description:Succinyl-CoA_ligase%2C_alpha_subunit_%0Amethod:InterPro_accession:IPR005811_description:ATP-citrate_lyase/succinyl-CoA_ligase_%0Amethod:InterPro_accession:IPR016102_description:Succinyl-CoA_synthetase-like_%0Amethod:InterPro_accession:IPR017440_description:ATP-citrate_lyase/succinyl-CoA_ligase%…	CoA_binding
SSTP_0000448600.1	InterPro_accession:IPR008387_description:ATP_synthase-coupling_factor_6%2C_mitochondrial_%0Amethod:InterPro_accession:IPR036204_description:ATP_synthase-coupling_factor_6_superfamily%2C_mitochondrial	Mitochondrial_ATP_synthase_coupling_factor_6
SSTP_0000470700.1	InterPro_accession:IPR002030_description:Mitochondrial_carrier_UCP-like_%0Amethod:InterPro_accession:IPR018108_description:Mitochondrial_substrate/solute_carrier_%0Amethod:InterPro_accession:IPR023395_description:Mitochondrial_carrier_domain_superfamily	Mitochondrial_carrier_protein
SSTP_0000478200.1	InterPro_accession:IPR015590_description:Aldehyde_dehydrogenase_domain_%0Amethod:InterPro_accession:IPR016161_description:Aldehyde/histidinol_dehydrogenase_%0Amethod:InterPro_accession:IPR016162_description:Aldehyde_dehydrogenase%2C_N-terminal_%0Amethod:InterPro_accession:IPR016163_description:Aldehyde_dehydrogenase%2C_C-terminal_%0Amethod:InterPro_accession:IPR029510_description:Aldehyde_dehydro…	Aldehyde_dehydrogenase_family
SSTP_0000504900.1	InterPro_accession:IPR001155_description:NADH:flavin_oxidoreductase/NADH_oxidase%2C_N-terminal_%0Amethod:InterPro_accession:IPR013785_description:Aldolase-type_TIM_barrel	NADH:flavin_oxidoreductase_/_NADH_oxidase_family
SSTP_0000516000.1	InterPro_accession:IPR036249_description:Thioredoxin-like_superfamily	Thioredoxin
SSTP_0000523300.1	InterPro_accession:IPR004907_description:ATPase%2C_V1_complex%2C_subunit_C_%0Amethod:InterPro_accession:IPR036132_description:Vacuolar_ATP_synthase_subunit_C_superfamily	Subunit_of_the_peripheral_V1_complex_of_vacuolar_ATPase._Subunit_C_is_necessary_for_the_assembly_of_the_catalytic_sector_of_the_enzyme_and_is_likely_to_have_a_specific_function_in_its_catalytic_activity._V-ATPase_is_responsible_for_acidifying_a_variety_of_intracellular_compartments_in_eukaryotic_cells._Has_roles_in_embryogenesis_and_ovulation
SSTP_0000524700.1	InterPro_accession:IPR000749_description:ATP:guanido_phosphotransferase_%0Amethod:InterPro_accession:IPR014746_description:Glutamine_synthetase/guanido_kinase%2C_catalytic_domain_%0Amethod:InterPro_accession:IPR022413_description:ATP:guanido_phosphotransferase%2C_N-terminal_%0Amethod:InterPro_accession:IPR022414_description:ATP:guanido_phosphotransferase%2C_catalytic_domain_%0Amethod:InterPro_acc…	kinase_activity
SSTP_0000533600.1	InterPro_accession:IPR000245_description:V-ATPase_proteolipid_subunit_%0Amethod:InterPro_accession:IPR002379_description:V-ATPase_proteolipid_subunit_C-like_domain_%0Amethod:InterPro_accession:IPR035921_description:F/V-ATP_synthase_subunit_C_superfamily	ATP_synthase_subunit_C
SSTP_0000539800.1	InterPro_accession:IPR004205_description:Cytochrome_b-c1_complex_subunit_8_%0Amethod:InterPro_accession:IPR036642_description:Cytochrome_b-c1_complex_subunit_8_superfamily	UcrQ_family
SSTP_0000545100.1	InterPro_accession:IPR015828_description:NADH_dehydrogenase_[ubiquinone]_1_alpha_subcomplex_subunit_10%2C_mitochondrial_%0Amethod:InterPro_accession:IPR027417_description:P-loop_containing_nucleoside_triphosphate_hydrolase_%0Amethod:InterPro_accession:IPR031314_description:Deoxynucleoside_kinase_domain	Deoxynucleoside_kinase
SSTP_0000547800.1	InterPro_accession:IPR019329_description:NADH:ubiquinone_oxidoreductase%2C_ESSS_subunit	ESSS_subunit_of_NADH:ubiquinone_oxidoreductase_(complex_I)
SSTP_0000549200.1	InterPro_accession:IPR000573_description:Aconitase_A/isopropylmalate_dehydratase_small_subunit%2C_swivel_domain_%0Amethod:InterPro_accession:IPR001030_description:Aconitase/3-isopropylmalate_dehydratase_large_subunit%2C_alpha/beta/alpha_domain_%0Amethod:InterPro_accession:IPR006249_description:Aconitase/Iron-responsive_element-binding_protein_2_%0Amethod:InterPro_accession:IPR015928_description:A…	Aconitase_C-terminal_domain
SSTP_0000549600.1	InterPro_accession:IPR001891_description:Malic_oxidoreductase_%0Amethod:InterPro_accession:IPR012301_description:Malic_enzyme%2C_N-terminal_domain_%0Amethod:InterPro_accession:IPR012302_description:Malic_enzyme%2C_NAD-binding_%0Amethod:InterPro_accession:IPR015884_description:Malic_enzyme%2C_conserved_site_%0Amethod:InterPro_accession:IPR036291_description:NAD(P)-binding_domain_superfamily_%0Amet…	Malic_enzyme
SSTP_0000556300.1	InterPro_accession:IPR000454_description:ATP_synthase%2C_F0_complex%2C_subunit_C_%0Amethod:InterPro_accession:IPR002379_description:V-ATPase_proteolipid_subunit_C-like_domain_%0Amethod:InterPro_accession:IPR020537_description:ATP_synthase%2C_F0_complex%2C_subunit_C%2C_DCCD-binding_site_%0Amethod:InterPro_accession:IPR035921_description:F/V-ATP_synthase_subunit_C_superfamily_%0Amethod:InterPro_acc…	Mitochondrial_membrane_ATP_synthase_(F(1)F(0)_ATP_synthase_or_Complex_V)_produces_ATP_from_ADP_in_the_presence_of_a_proton_gradient_across_the_membrane_which_is_generated_by_electron_transport_complexes_of_the_respiratory_chain._F-type_ATPases_consist_of_two_structural_domains,_F(1)_-_containing_the_extramembraneous_catalytic_core_and_F(0)_-_containing_the_membrane_proton_channel,_linked_together…
SSTP_0000568300.1	InterPro_accession:IPR002048_description:EF-hand_domain_%0Amethod:InterPro_accession:IPR002067_description:Mitochondrial_carrier_protein_%0Amethod:InterPro_accession:IPR011992_description:EF-hand_domain_pair_%0Amethod:InterPro_accession:IPR018108_description:Mitochondrial_substrate/solute_carrier_%0Amethod:InterPro_accession:IPR023395_description:Mitochondrial_carrier_domain_superfamily	Mitochondrial_carrier_protein
SSTP_0000578100.1	InterPro_accession:IPR005809_description:Succinate--CoA_synthetase%2C_beta_subunit_%0Amethod:InterPro_accession:IPR005811_description:ATP-citrate_lyase/succinyl-CoA_ligase_%0Amethod:InterPro_accession:IPR013650_description:ATP-grasp_fold%2C_succinyl-CoA_synthetase-type_%0Amethod:InterPro_accession:IPR013815_description:ATP-grasp_fold%2C_subdomain_1_%0Amethod:InterPro_accession:IPR016102_descripti…	ATP-grasp_domain
SSTP_0000581200.1	InterPro_accession:IPR002994_description:Surfeit_locus_1/Shy1	SURF1_family
SSTP_0000595700.1	InterPro_accession:IPR003213_description:Cytochrome_c_oxidase%2C_subunit_VIb_%0Amethod:InterPro_accession:IPR036549_description:Cytochrome_c_oxidase%2C_subunit_VIb_superfamily	Cytochrome_oxidase_c_subunit_VIb
SSTP_0000595800.1	InterPro_accession:IPR009423_description:NADH:ubiquinone_oxidoreductase%2C_subunit_b14.5b	NADH-ubiquinone_oxidoreductase_subunit_b14.5b_(NDUFC2)
SSTP_0000597400.1	InterPro_accession:IPR006806_description:NADH_dehydrogenase_[ubiquinone]_1_alpha_subcomplex_subunit_5	ETC_complex_I_subunit_conserved_region
SSTP_0000597900.1	InterPro_accession:IPR000749_description:ATP:guanido_phosphotransferase_%0Amethod:InterPro_accession:IPR014746_description:Glutamine_synthetase/guanido_kinase%2C_catalytic_domain_%0Amethod:InterPro_accession:IPR022413_description:ATP:guanido_phosphotransferase%2C_N-terminal_%0Amethod:InterPro_accession:IPR022414_description:ATP:guanido_phosphotransferase%2C_catalytic_domain_%0Amethod:InterPro_acc…	kinase_activity
SSTP_0000605900.1	InterPro_accession:IPR010625_description:CHCH	Inherit_from_biNOG:_cytochrome_c_oxidase_assembly_homolog_19_(S._cerevisiae)
SSTP_0000611500.1	InterPro_accession:IPR003767_description:Malate/L-lactate_dehydrogenase-like_%0Amethod:InterPro_accession:IPR036111_description:Malate/L-sulfolactate/L-lactate_dehydrogenase-like_superfamily	Malate/L-lactate_dehydrogenase
SSTP_0000614000.1	InterPro_accession:IPR008699_description:NADH_dehydrogenase_[ubiquinone]_1_beta_subcomplex_subunit_8	NADH-ubiquinone_oxidoreductase_ASHI_subunit_(CI-ASHI_or_NDUFB8)
SSTP_0000623500.1	InterPro_accession:IPR007863_description:Peptidase_M16%2C_C-terminal_%0Amethod:InterPro_accession:IPR011249_description:Metalloenzyme%2C_LuxS/M16_peptidase-like_%0Amethod:InterPro_accession:IPR011765_description:Peptidase_M16%2C_N-terminal	ubiquinol-cytochrome_c_reductase_core_protein_I
SSTP_0000623600.1	InterPro_accession:IPR002020_description:Citrate_synthase_%0Amethod:InterPro_accession:IPR010109_description:Citrate_synthase%2C_eukaryotic-type_%0Amethod:InterPro_accession:IPR016142_description:Citrate_synthase-like%2C_large_alpha_subdomain_%0Amethod:InterPro_accession:IPR016143_description:Citrate_synthase-like%2C_small_alpha_subdomain_%0Amethod:InterPro_accession:IPR019810_description:Citrate…	citrate_synthase
SSTP_0000624400.1	InterPro_accession:IPR002067_description:Mitochondrial_carrier_protein_%0Amethod:InterPro_accession:IPR002113_description:Adenine_nucleotide_translocator_1_%0Amethod:InterPro_accession:IPR018108_description:Mitochondrial_substrate/solute_carrier_%0Amethod:InterPro_accession:IPR023395_description:Mitochondrial_carrier_domain_superfamily	adenine_nucleotide_transmembrane_transporter_activity
SSTP_0000631400.1	InterPro_accession:IPR008388_description:ATPase%2C_V1_complex%2C_subunit_S1	Vacuolar_ATP_synthase_subunit_S1_(ATP6S1)
SSTP_0000635000.1	InterPro_accession:IPR002213_description:UDP-glucuronosyl/UDP-glucosyltransferase	UDP-glucoronosyl_and_UDP-glucosyl_transferase
SSTP_0000653100.1	InterPro_accession:IPR017946_description:PLC-like_phosphodiesterase%2C_TIM_beta/alpha-barrel_domain_superfamily_%0Amethod:InterPro_accession:IPR030395_description:Glycerophosphodiester_phosphodiesterase_domain	Glycerophosphoryl_diester_phosphodiesterase_family
SSTP_0000655300.1	InterPro_accession:IPR008011_description:Complex_1_LYR_protein	SSTP_0000655300.1
SSTP_0000664300.1	InterPro_accession:IPR018170_description:Aldo/keto_reductase%2C_conserved_site_%0Amethod:InterPro_accession:IPR020471_description:Aldo/keto_reductase_%0Amethod:InterPro_accession:IPR023210_description:NADP-dependent_oxidoreductase_domain_%0Amethod:InterPro_accession:IPR036812_description:NADP-dependent_oxidoreductase_domain_superfamily	Aldo/keto_reductase_family
SSTP_0000668800.1	InterPro_accession:IPR002213_description:UDP-glucuronosyl/UDP-glucosyltransferase	transferase_activity,_transferring_hexosyl_groups
SSTP_0000678500.1	InterPro_accession:IPR002213_description:UDP-glucuronosyl/UDP-glucosyltransferase	UDP-glucoronosyl_and_UDP-glucosyl_transferase
SSTP_0000681100.1	InterPro_accession:IPR008011_description:Complex_1_LYR_protein_%0Amethod:InterPro_accession:IPR016488_description:NADH_dehydrogenase_[ubiquinone]_(complex_I)%2C_alpha_subcomplex%2C_subunit_6	Complex_1_protein_(LYR_family)
SSTP_0000681500.1	InterPro_accession:IPR002048_description:EF-hand_domain_%0Amethod:InterPro_accession:IPR002067_description:Mitochondrial_carrier_protein_%0Amethod:InterPro_accession:IPR011992_description:EF-hand_domain_pair_%0Amethod:InterPro_accession:IPR018108_description:Mitochondrial_substrate/solute_carrier_%0Amethod:InterPro_accession:IPR018247_description:EF-Hand_1%2C_calcium-binding_site_%0Amethod:InterP…	calcium_ion_binding
SSTP_0000690500.1	InterPro_accession:IPR018108_description:Mitochondrial_substrate/solute_carrier_%0Amethod:InterPro_accession:IPR023395_description:Mitochondrial_carrier_domain_superfamily	Mitochondrial_carrier_protein
SSTP_0000690600.1	InterPro_accession:IPR005475_description:Transketolase-like%2C_pyrimidine-binding_domain_%0Amethod:InterPro_accession:IPR009014_description:Transketolase_C-terminal/Pyruvate-ferredoxin_oxidoreductase_domain_II_%0Amethod:InterPro_accession:IPR027110_description:Pyruvate_dehydrogenase_E1_component_subunit_beta_%0Amethod:InterPro_accession:IPR029061_description:Thiamin_diphosphate-binding_fold_%0Ame…	Transketolase,_C-terminal_domain
SSTP_0000691000.1	InterPro_accession:IPR001268_description:NADH:ubiquinone_oxidoreductase%2C_30kDa_subunit_%0Amethod:InterPro_accession:IPR010218_description:NADH_dehydrogenase%2C_subunit_C_%0Amethod:InterPro_accession:IPR020396_description:NADH:ubiquinone_oxidoreductase%2C_30kDa_subunit%2C_conserved_site_%0Amethod:InterPro_accession:IPR037232_description:NADH:ubiquinone_oxidoreductase%2C_30kDa_subunit_superfamily	Respiratory-chain_NADH_dehydrogenase,_30_Kd_subunit
SSTP_0000698600.1	InterPro_accession:IPR001949_description:NADH:ubiquinone_oxidoreductase%2C_51kDa_subunit%2C_conserved_site_%0Amethod:InterPro_accession:IPR011537_description:NADH_ubiquinone_oxidoreductase%2C_F_subunit_%0Amethod:InterPro_accession:IPR011538_description:NADH-ubiquinone_oxidoreductase_51kDa_subunit%2C_FMN-binding_domain_%0Amethod:InterPro_accession:IPR019554_description:Soluble_ligand_binding_domai…	NADH-ubiquinone_oxidoreductase-F_iron-sulfur_binding_region
SSTP_0000712600.1	InterPro_accession:IPR006634_description:TRAM/LAG1/CLN8_homology_domain	TLC_domain
SSTP_0000713300.1	InterPro_accession:IPR015590_description:Aldehyde_dehydrogenase_domain_%0Amethod:InterPro_accession:IPR016161_description:Aldehyde/histidinol_dehydrogenase_%0Amethod:InterPro_accession:IPR016162_description:Aldehyde_dehydrogenase%2C_N-terminal_%0Amethod:InterPro_accession:IPR016163_description:Aldehyde_dehydrogenase%2C_C-terminal_%0Amethod:InterPro_accession:IPR029510_description:Aldehyde_dehydro…	Aldehyde_dehydrogenase_family
SSTP_0000724500.1	InterPro_accession:IPR000245_description:V-ATPase_proteolipid_subunit_%0Amethod:InterPro_accession:IPR002379_description:V-ATPase_proteolipid_subunit_C-like_domain_%0Amethod:InterPro_accession:IPR011555_description:V-ATPase_proteolipid_subunit_C%2C_eukaryotic_%0Amethod:InterPro_accession:IPR035921_description:F/V-ATP_synthase_subunit_C_superfamily	ATP_synthase_subunit_C
SSTP_0000728500.2	InterPro_accession:IPR012576_description:NADH_dehydrogenase_[ubiquinone]_1_beta_subcomplex_subunit_3	NADH-ubiquinone_oxidoreductase_B12_subunit_family
SSTP_0000732700.1	InterPro_accession:IPR001433_description:Oxidoreductase_FAD/NAD(P)-binding_%0Amethod:InterPro_accession:IPR001709_description:Flavoprotein_pyridine_nucleotide_cytochrome_reductase_%0Amethod:InterPro_accession:IPR001834_description:NADH:cytochrome_b5_reductase-like_%0Amethod:InterPro_accession:IPR008333_description:Flavoprotein_pyridine_nucleotide_cytochrome_reductase-like%2C_FAD-binding_domain_%0…	cytochrome_b5_reductase_3
SSTP_0000736700.1	InterPro_accession:IPR001135_description:NADH-quinone_oxidoreductase%2C_subunit_D_%0Amethod:InterPro_accession:IPR014029_description:NADH:ubiquinone_oxidoreductase%2C_49kDa_subunit%2C_conserved_site_%0Amethod:InterPro_accession:IPR022885_description:NAD(P)H-quinone_oxidoreductase_subunit_D/H_%0Amethod:InterPro_accession:IPR029014_description:[NiFe]-hydrogenase%2C_large_subunit_%0Amethod:InterPro_…	Respiratory-chain_NADH_dehydrogenase,_49_Kd_subunit
SSTP_0000746900.1	InterPro_accession:IPR002067_description:Mitochondrial_carrier_protein_%0Amethod:InterPro_accession:IPR002113_description:Adenine_nucleotide_translocator_1_%0Amethod:InterPro_accession:IPR018108_description:Mitochondrial_substrate/solute_carrier_%0Amethod:InterPro_accession:IPR023395_description:Mitochondrial_carrier_domain_superfamily	adenine_nucleotide_transmembrane_transporter_activity
SSTP_0000753500.1	InterPro_accession:IPR002067_description:Mitochondrial_carrier_protein_%0Amethod:InterPro_accession:IPR002113_description:Adenine_nucleotide_translocator_1_%0Amethod:InterPro_accession:IPR018108_description:Mitochondrial_substrate/solute_carrier_%0Amethod:InterPro_accession:IPR023395_description:Mitochondrial_carrier_domain_superfamily	adenine_nucleotide_transmembrane_transporter_activity
SSTP_0000760000.1	InterPro_accession:IPR002067_description:Mitochondrial_carrier_protein_%0Amethod:InterPro_accession:IPR002167_description:Graves_disease_carrier_protein_%0Amethod:InterPro_accession:IPR018108_description:Mitochondrial_substrate/solute_carrier_%0Amethod:InterPro_accession:IPR023395_description:Mitochondrial_carrier_domain_superfamily	Mitochondrial_carrier_protein
SSTP_0000760400.1	InterPro_accession:IPR002124_description:Cytochrome_c_oxidase%2C_subunit_Vb_%0Amethod:InterPro_accession:IPR036972_description:Cytochrome_c_oxidase%2C_subunit_Vb_superfamily	Cytochrome_c_oxidase_subunit_Vb
SSTP_0000767800.1	InterPro_accession:IPR011701_description:Major_facilitator_superfamily_%0Amethod:InterPro_accession:IPR020846_description:Major_facilitator_superfamily_domain_%0Amethod:InterPro_accession:IPR036259_description:MFS_transporter_superfamily	Mitochondrial_carrier_protein
SSTP_0000776700.1	InterPro_accession:IPR003231_description:Acyl_carrier_protein_(ACP)_%0Amethod:InterPro_accession:IPR006162_description:Phosphopantetheine_attachment_site_%0Amethod:InterPro_accession:IPR009081_description:Phosphopantetheine_binding_ACP_domain_%0Amethod:InterPro_accession:IPR036736_description:ACP-like_superfamily	Carrier_of_the_growing_fatty_acid_chain_in_fatty_acid_biosynthesis_(By_similarity)
SSTP_0000783900.1	InterPro_accession:IPR001107_description:Band_7_domain_%0Amethod:InterPro_accession:IPR001972_description:Stomatin_family_%0Amethod:InterPro_accession:IPR032435_description:Band_7%2C_C-terminal_extension_%0Amethod:InterPro_accession:IPR036013_description:Band_7/SPFH_domain_superfamily	stomatin_(Epb7.2)-like_2
SSTP_0000792200.1	InterPro_accession:IPR006634_description:TRAM/LAG1/CLN8_homology_domain	TLC_domain
SSTP_0000792700.1	InterPro_accession:IPR005822_description:Ribosomal_protein_L13_%0Amethod:InterPro_accession:IPR005823_description:Ribosomal_protein_L13%2C_bacterial-type_%0Amethod:InterPro_accession:IPR018108_description:Mitochondrial_substrate/solute_carrier_%0Amethod:InterPro_accession:IPR023395_description:Mitochondrial_carrier_domain_superfamily_%0Amethod:InterPro_accession:IPR036899_description:Ribosomal_pr…	Mitochondrial_carrier_protein
SSTP_0000795100.1	InterPro_accession:IPR016668_description:NADH_dehydrogenase_[ubiquinone]_iron-sulfur_protein_6%2C_mitochondrial_%0Amethod:InterPro_accession:IPR019401_description:Zinc_finger%2C_CHCC-type	Zinc-finger_domain
SSTP_0000797000.1	InterPro_accession:IPR002842_description:V-type_ATPase_subunit_E_%0Amethod:InterPro_accession:IPR038495_description:V-type_ATPase_subunit_E%2C_C-terminal_domain_superfamily	ATP_synthase_(E/31_kDa)_subunit
SSTP_0000797100.1	InterPro_accession:IPR019173_description:NADH:ubiquinone_oxidoreductase%2C_NDUFB5/SGDH_subunit	NADH:ubiquinone_oxidoreductase,_NDUFB5/SGDH_subunit
SSTP_0000798500.1	InterPro_accession:IPR009346_description:GRIM-19	GRIM-19_protein
SSTP_0000800100.1	InterPro_accession:IPR018108_description:Mitochondrial_substrate/solute_carrier_%0Amethod:InterPro_accession:IPR023395_description:Mitochondrial_carrier_domain_superfamily	Mitochondrial_carrier_protein
SSTP_0000805500.1	InterPro_accession:IPR000711_description:ATPase%2C_OSCP/delta_subunit_%0Amethod:InterPro_accession:IPR020781_description:ATPase%2C_OSCP/delta_subunit%2C_conserved_site_%0Amethod:InterPro_accession:IPR026015_description:F1F0_ATP_synthase_OSCP/delta_subunit%2C_N-terminal_domain_superfamily	ATP_synthase_delta_(OSCP)_subunit
SSTP_0000810300.2	InterPro_accession:IPR000194_description:ATPase%2C_F1/V1/A1_complex%2C_alpha/beta_subunit%2C_nucleotide-binding_domain_%0Amethod:InterPro_accession:IPR004100_description:ATPase%2C_F1/V1/A1_complex%2C_alpha/beta_subunit%2C_N-terminal_domain_%0Amethod:InterPro_accession:IPR005725_description:ATPase%2C_V1_complex%2C_subunit_A_%0Amethod:InterPro_accession:IPR020003_description:ATPase%2C_alpha/beta_su…	Catalytic_subunit_of_the_peripheral_V1_complex_of_vacuolar_ATPase._V-ATPase_vacuolar_ATPase_is_responsible_for_acidifying_a_variety_of_intracellular_compartments_in_eukaryotic_cells
SSTP_0000814000.1	InterPro_accession:IPR000511_description:Cytochrome_c/c1_haem-lyase	Cytochrome_c/c1_heme_lyase
SSTP_0000823300.1	InterPro_accession:IPR000194_description:ATPase%2C_F1/V1/A1_complex%2C_alpha/beta_subunit%2C_nucleotide-binding_domain_%0Amethod:InterPro_accession:IPR003593_description:AAA+_ATPase_domain_%0Amethod:InterPro_accession:IPR004100_description:ATPase%2C_F1/V1/A1_complex%2C_alpha/beta_subunit%2C_N-terminal_domain_%0Amethod:InterPro_accession:IPR005722_description:ATP_synthase%2C_F1_complex%2C_beta_sub…	produces_ATP_from_ADP_in_the_presence_of_a_proton_gradient_across_the_membrane
SSTP_0000837500.1	InterPro_accession:IPR011419_description:ATP12%2C_ATP_synthase_F1-assembly_protein_%0Amethod:InterPro_accession:IPR023335_description:ATP12_orthogonal_Bundle_domain_superfamily	ATP_synthase_mitochondrial_F1_complex_assembly_factor_2
SSTP_0000845900.1	InterPro_accession:IPR005772_description:ATPase%2C_V1_complex%2C_subunit_F%2C_eukaryotic_%0Amethod:InterPro_accession:IPR008218_description:ATPase%2C_V1_complex%2C_subunit_F_%0Amethod:InterPro_accession:IPR036906_description:ATPase%2C_V1_complex%2C_subunit_F_superfamily	Subunit_of_the_peripheral_V1_complex_of_vacuolar_ATPase_essential_for_assembly_or_catalytic_function._V-ATPase_is_responsible_for_acidifying_a_variety_of_intracellular_compartments_in_eukaryotic_cells_(By_similarity)
SSTP_0000860700.1	InterPro_accession:IPR004790_description:Isocitrate_dehydrogenase_NADP-dependent_%0Amethod:InterPro_accession:IPR019818_description:Isocitrate/isopropylmalate_dehydrogenase%2C_conserved_site_%0Amethod:InterPro_accession:IPR024084_description:Isopropylmalate_dehydrogenase-like_domain	isocitrate_dehydrogenase_NADP
SSTP_0000872300.1	InterPro_accession:IPR002067_description:Mitochondrial_carrier_protein_%0Amethod:InterPro_accession:IPR018108_description:Mitochondrial_substrate/solute_carrier_%0Amethod:InterPro_accession:IPR023395_description:Mitochondrial_carrier_domain_superfamily	Mitochondrial_carrier_protein
SSTP_0000884600.1	InterPro_accession:IPR018170_description:Aldo/keto_reductase%2C_conserved_site_%0Amethod:InterPro_accession:IPR020471_description:Aldo/keto_reductase_%0Amethod:InterPro_accession:IPR023210_description:NADP-dependent_oxidoreductase_domain_%0Amethod:InterPro_accession:IPR036812_description:NADP-dependent_oxidoreductase_domain_superfamily	Aldo/keto_reductase_family
SSTP_0000887200.1	InterPro_accession:IPR004192_description:Cytochrome_b-c1_complex_subunit_Rieske%2C_transmembrane_domain_%0Amethod:InterPro_accession:IPR005805_description:Rieske_iron-sulphur_protein%2C_C-terminal_%0Amethod:InterPro_accession:IPR006317_description:Ubiquinol-cytochrome_c_reductase%2C_iron-sulphur_subunit_%0Amethod:InterPro_accession:IPR017941_description:Rieske_[2Fe-2S]_iron-sulphur_domain_%0Ameth…	Component_of_the_ubiquinol-cytochrome_c_reductase_complex_(complex_III_or_cytochrome_b-c1_complex),_which_is_a_respiratory_chain_that_generates_an_electrochemical_potential_coupled_to_ATP_synthesis_(By_similarity)
SSTP_0000905600.1	InterPro_accession:IPR002067_description:Mitochondrial_carrier_protein_%0Amethod:InterPro_accession:IPR018108_description:Mitochondrial_substrate/solute_carrier_%0Amethod:InterPro_accession:IPR023395_description:Mitochondrial_carrier_domain_superfamily	Mitochondrial_carrier_protein
SSTP_0000908200.1	InterPro_accession:IPR006634_description:TRAM/LAG1/CLN8_homology_domain	TLC_domain
SSTP_0000908300.1	InterPro_accession:IPR006634_description:TRAM/LAG1/CLN8_homology_domain	TLC_domain
SSTP_0000911500.1	InterPro_accession:IPR003422_description:Cytochrome_b-c1_complex%2C_subunit_6_%0Amethod:InterPro_accession:IPR023184_description:Ubiquinol-cytochrome_C_reductase_hinge_domain_%0Amethod:InterPro_accession:IPR036811_description:Ubiquinol-cytochrome_C_reductase_hinge_domain_superfamily	This_is_a_component_of_the_ubiquinol-cytochrome_c_reductase_complex_(complex_III_or_cytochrome_b-c1_complex),_which_is_part_of_the_mitochondrial_respiratory_chain._This_protein_may_mediate_formation_of_the_complex_between_cytochromes_c_and_c1_(By_similarity)
SSTP_0000911700.1	InterPro_accession:IPR002023_description:NADH-quinone_oxidoreductase_subunit_E-like_%0Amethod:InterPro_accession:IPR036249_description:Thioredoxin-like_superfamily_%0Amethod:InterPro_accession:IPR041921_description:NADH-quinone_oxidoreductase_subunit_E%2C_N-terminal_%0Amethod:InterPro_accession:IPR042128_description:NuoE_domain	Pfam:Complex1_24kDa
SSTP_0000917700.1	InterPro_accession:IPR019174_description:NADH_dehydrogenase_1%2C_beta_subcomplex%2C_subunit_6	NADH:ubiquinone_oxidoreductase,_NDUFB6/B17_subunit
SSTP_0000967600.1	InterPro_accession:IPR001308_description:Electron_transfer_flavoprotein_alpha_subunit/FixB_%0Amethod:InterPro_accession:IPR014729_description:Rossmann-like_alpha/beta/alpha_sandwich_fold_%0Amethod:InterPro_accession:IPR014730_description:Electron_transfer_flavoprotein%2C_alpha/beta-subunit%2C_N-terminal_%0Amethod:InterPro_accession:IPR014731_description:Electron_transfer_flavoprotein%2C_alpha_sub…	ETF
SSTP_0000969300.1	InterPro_accession:IPR000701_description:Succinate_dehydrogenase/fumarate_reductase_type_B%2C_transmembrane_subunit_%0Amethod:InterPro_accession:IPR014314_description:Succinate_dehydrogenase%2C_cytochrome_b556_subunit_%0Amethod:InterPro_accession:IPR034804_description:Fumarate_reductase/succinate_dehydrogenase%2C_transmembrane_subunit	Membrane-anchoring_subunit_of_succinate_dehydrogenase_(SDH)_that_is_involved_in_complex_II_of_the_mitochondrial_electron_transport_chain_and_is_responsible_for_transferring_electrons_from_succinate_to_ubiquinone_(coenzyme_Q)_(By_similarity)
SSTP_0000972100.1	InterPro_accession:IPR001236_description:Lactate/malate_dehydrogenase%2C_N-terminal_%0Amethod:InterPro_accession:IPR001557_description:L-lactate/malate_dehydrogenase_%0Amethod:InterPro_accession:IPR010097_description:Malate_dehydrogenase%2C_type_1_%0Amethod:InterPro_accession:IPR015955_description:Lactate_dehydrogenase/glycoside_hydrolase%2C_family_4%2C_C-terminal_%0Amethod:InterPro_accession:IPR…	Malate_dehydrogenase
SSTP_0000978800.1	InterPro_accession:IPR005475_description:Transketolase-like%2C_pyrimidine-binding_domain_%0Amethod:InterPro_accession:IPR009014_description:Transketolase_C-terminal/Pyruvate-ferredoxin_oxidoreductase_domain_II_%0Amethod:InterPro_accession:IPR029061_description:Thiamin_diphosphate-binding_fold_%0Amethod:InterPro_accession:IPR033248_description:Transketolase%2C_C-terminal_domain	branched_chain_keto_acid_dehydrogenase_E1,_beta_polypeptide
SSTP_0000978900.1	InterPro_accession:IPR000089_description:Biotin/lipoyl_attachment_%0Amethod:InterPro_accession:IPR001078_description:2-oxoacid_dehydrogenase_acyltransferase%2C_catalytic_domain_%0Amethod:InterPro_accession:IPR003016_description:2-oxo_acid_dehydrogenase%2C_lipoyl-binding_site_%0Amethod:InterPro_accession:IPR004167_description:Peripheral_subunit-binding_domain_%0Amethod:InterPro_accession:IPR011053…	e3_binding_domain
SSTP_0000981300.1	InterPro_accession:IPR011032_description:GroES-like_superfamily_%0Amethod:InterPro_accession:IPR013154_description:Alcohol_dehydrogenase%2C_N-terminal_%0Amethod:InterPro_accession:IPR020843_description:Polyketide_synthase%2C_enoylreductase_domain_%0Amethod:InterPro_accession:IPR036291_description:NAD(P)-binding_domain_superfamily_%0Amethod:InterPro_accession:IPR037397_description:Reticulon-4-inte…	Alcohol_dehydrogenase_GroES-like_domain
SSTP_0000982000.1	InterPro_accession:IPR017896_description:4Fe-4S_ferredoxin-type%2C_iron-sulphur_binding_domain_%0Amethod:InterPro_accession:IPR036188_description:FAD/NAD(P)-binding_domain_superfamily_%0Amethod:InterPro_accession:IPR040156_description:Electron_transfer_flavoprotein-ubiquinone_oxidoreductase	Electron_transfer_flavoprotein-ubiquinone_oxidoreductase
SSTP_0000991900.1	InterPro_accession:IPR000283_description:NADH:ubiquinone_oxidoreductase%2C_75kDa_subunit%2C_conserved_site_%0Amethod:InterPro_accession:IPR001041_description:2Fe-2S_ferredoxin-type_iron-sulfur_binding_domain_%0Amethod:InterPro_accession:IPR006656_description:Molybdopterin_oxidoreductase_%0Amethod:InterPro_accession:IPR006963_description:Molybdopterin_oxidoreductase%2C_4Fe-4S_domain_%0Amethod:Inte…	Molybdopterin_oxidoreductase
SSTP_0001006400.1	InterPro_accession:IPR001017_description:Dehydrogenase%2C_E1_component_%0Amethod:InterPro_accession:IPR017597_description:Pyruvate_dehydrogenase_(acetyl-transferring)_E1_component%2C_alpha_subunit%2C_subgroup_y_%0Amethod:InterPro_accession:IPR029061_description:Thiamin_diphosphate-binding_fold	Dehydrogenase_E1_component
SSTP_0001009200.1	InterPro_accession:IPR019377_description:NADH-ubiquinone_oxidoreductase%2C_subunit_10_%0Amethod:InterPro_accession:IPR039993_description:NADH_dehydrogenase_[ubiquinone]_1_beta_subcomplex_subunit_10	NADH-ubiquinone_oxidoreductase_subunit_10
SSTP_0001009600.1	InterPro_accession:IPR015590_description:Aldehyde_dehydrogenase_domain_%0Amethod:InterPro_accession:IPR016160_description:Aldehyde_dehydrogenase%2C_cysteine_active_site_%0Amethod:InterPro_accession:IPR016161_description:Aldehyde/histidinol_dehydrogenase_%0Amethod:InterPro_accession:IPR016162_description:Aldehyde_dehydrogenase%2C_N-terminal_%0Amethod:InterPro_accession:IPR016163_description:Aldehy…	Orthopoxvirus_protein_of_unknown_function_(DUF830)
SSTP_0001015200.1	InterPro_accession:IPR004434_description:Isocitrate_dehydrogenase_NAD-dependent_%0Amethod:InterPro_accession:IPR019818_description:Isocitrate/isopropylmalate_dehydrogenase%2C_conserved_site_%0Amethod:InterPro_accession:IPR024084_description:Isopropylmalate_dehydrogenase-like_domain	Isocitrate/isopropylmalate_dehydrogenase
SSTP_0001024900.1	InterPro_accession:IPR002842_description:V-type_ATPase_subunit_E_%0Amethod:InterPro_accession:IPR038495_description:V-type_ATPase_subunit_E%2C_C-terminal_domain_superfamily	ATP_synthase_(E/31_kDa)_subunit
SSTP_0001034500.1	InterPro_accession:IPR002326_description:Cytochrome_c1_%0Amethod:InterPro_accession:IPR009056_description:Cytochrome_c-like_domain_%0Amethod:InterPro_accession:IPR021157_description:Cytochrome_c1%2C_transmembrane_anchor%2C_C-terminal_%0Amethod:InterPro_accession:IPR036909_description:Cytochrome_c-like_domain_superfamily	Cytochrome_C1_family
SSTP_0001045200.1	InterPro_accession:IPR002327_description:Cytochrome_c%2C_class_IA/_IB_%0Amethod:InterPro_accession:IPR009056_description:Cytochrome_c-like_domain_%0Amethod:InterPro_accession:IPR036909_description:Cytochrome_c-like_domain_superfamily	Electron_carrier_protein._The_oxidized_form_of_the_cytochrome_c_heme_group_can_accept_an_electron_from_the_heme_group_of_the_cytochrome_c1_subunit_of_cytochrome_reductase._Cytochrome_c_then_transfers_this_electron_to_the_cytochrome_oxidase_complex,_the_final_protein_carrier_in_the_mitochondrial_electron-transport_chain
SSTP_0001077400.1	InterPro_accession:IPR001469_description:ATP_synthase%2C_F1_complex%2C_delta/epsilon_subunit_%0Amethod:InterPro_accession:IPR020546_description:ATP_synthase%2C_F1_complex%2C_delta/epsilon_subunit%2C_N-terminal_%0Amethod:InterPro_accession:IPR036771_description:F0F1_ATP_synthase_delta/epsilon_subunit%2C_N-terminal	ATP_synthase,_Delta/Epsilon_chain,_beta-sandwich_domain
SSTP_0001078500.1	InterPro_accession:IPR003702_description:Acetyl-CoA_hydrolase/transferase_%0Amethod:InterPro_accession:IPR026888_description:Acetyl-CoA_hydrolase/transferase_C-terminal_domain_%0Amethod:InterPro_accession:IPR037171_description:NagB/RpiA_transferase-like_%0Amethod:InterPro_accession:IPR038460_description:Acetyl-CoA_hydrolase/transferase%2C_C-terminal_domain_superfamily	Acetyl-CoA_hydrolase/transferase_N-terminal_domain
SSTP_0001095900.1	InterPro_accession:IPR003702_description:Acetyl-CoA_hydrolase/transferase_%0Amethod:InterPro_accession:IPR026888_description:Acetyl-CoA_hydrolase/transferase_C-terminal_domain_%0Amethod:InterPro_accession:IPR037171_description:NagB/RpiA_transferase-like_%0Amethod:InterPro_accession:IPR038460_description:Acetyl-CoA_hydrolase/transferase%2C_C-terminal_domain_superfamily	Acetyl-CoA_hydrolase/transferase_N-terminal_domain
SSTP_0001104800.1	InterPro_accession:IPR016040_description:NAD(P)-binding_domain_%0Amethod:InterPro_accession:IPR036291_description:NAD(P)-binding_domain_superfamily	NmrA-like_family
SSTP_0001107100.1	InterPro_accession:IPR001041_description:2Fe-2S_ferredoxin-type_iron-sulfur_binding_domain_%0Amethod:InterPro_accession:IPR001055_description:Adrenodoxin_%0Amethod:InterPro_accession:IPR012675_description:Beta-grasp_domain_superfamily_%0Amethod:InterPro_accession:IPR018298_description:Adrenodoxin%2C_iron-sulphur_binding_site_%0Amethod:InterPro_accession:IPR036010_description:2Fe-2S_ferredoxin-lik…	2Fe-2S_iron-sulfur_cluster_binding_domain
SSTP_0001113500.1	InterPro_accession:IPR008166_description:Glycosyltransferase_family_92	NA
SSTP_0001113600.1	InterPro_accession:IPR008162_description:Inorganic_pyrophosphatase_%0Amethod:InterPro_accession:IPR036649_description:Inorganic_pyrophosphatase_superfamily	Inorganic_pyrophosphatase
SSTP_0001115700.1	InterPro_accession:IPR002213_description:UDP-glucuronosyl/UDP-glucosyltransferase	Glycosyltransferase_family_28_C-terminal_domain
SSTP_0001116100.1	InterPro_accession:IPR015904_description:Sulphide_quinone-reductase_%0Amethod:InterPro_accession:IPR023753_description:FAD/NAD(P)-binding_domain_%0Amethod:InterPro_accession:IPR036188_description:FAD/NAD(P)-binding_domain_superfamily	Pyridine_nucleotide-disulphide_oxidoreductase
SSTP_0001162400.1	InterPro_accession:IPR002204_description:3-hydroxyisobutyrate_dehydrogenase-related%2C_conserved_site_%0Amethod:InterPro_accession:IPR006115_description:6-phosphogluconate_dehydrogenase%2C_NADP-binding_%0Amethod:InterPro_accession:IPR006203_description:GHMP_kinase%2C_ATP-binding%2C_conserved_site_%0Amethod:InterPro_accession:IPR006204_description:GHMP_kinase_N-terminal_domain_%0Amethod:InterPro_a…	NADP_oxidoreductase_coenzyme_F420-dependent
SSTP_0001171400.1	InterPro_accession:IPR002213_description:UDP-glucuronosyl/UDP-glucosyltransferase	Glycosyltransferase_family_28_C-terminal_domain
SSTP_0001181600.1	InterPro_accession:IPR000131_description:ATP_synthase%2C_F1_complex%2C_gamma_subunit_%0Amethod:InterPro_accession:IPR035968_description:ATP_synthase%2C_F1_complex%2C_gamma_subunit_superfamily	ATP_synthase_gamma_chain
SSTP_0001184600.1	InterPro_accession:IPR000138_description:Hydroxymethylglutaryl-CoA_lyase%2C_active_site_%0Amethod:InterPro_accession:IPR000891_description:Pyruvate_carboxyltransferase_%0Amethod:InterPro_accession:IPR013785_description:Aldolase-type_TIM_barrel_%0Amethod:InterPro_accession:IPR027167_description:Hydroxymethylglutaryl-CoA_lyase	HMGL-like
SSTP_0001184800.1	InterPro_accession:IPR000225_description:Armadillo_%0Amethod:InterPro_accession:IPR004908_description:ATPase%2C_V1_complex%2C_subunit_H_%0Amethod:InterPro_accession:IPR011987_description:ATPase%2C_V1_complex%2C_subunit_H%2C_C-terminal_%0Amethod:InterPro_accession:IPR011989_description:Armadillo-like_helical_%0Amethod:InterPro_accession:IPR016024_description:Armadillo-type_fold_%0Amethod:InterPro_…	Subunit_of_the_peripheral_V1_complex_of_vacuolar_ATPase._Subunit_H_activates_the_ATPase_activity_of_the_enzyme_and_couples_ATPase_activity_to_proton_flow._Vacuolar_ATPase_is_responsible_for_acidifying_a_variety_of_intracellular_compartments_in_eukaryotic_cells,_thus_providing_most_of_the_energy_required_for_transport_processes_in_the_vacuolar_system_(By_similarity)
SSTP_0001208400.1	InterPro_accession:IPR001041_description:2Fe-2S_ferredoxin-type_iron-sulfur_binding_domain_%0Amethod:InterPro_accession:IPR001055_description:Adrenodoxin_%0Amethod:InterPro_accession:IPR012675_description:Beta-grasp_domain_superfamily_%0Amethod:InterPro_accession:IPR036010_description:2Fe-2S_ferredoxin-like_superfamily	2Fe-2S_iron-sulfur_cluster_binding_domain
SSTP_0001216900.1	InterPro_accession:IPR000362_description:Fumarate_lyase_family_%0Amethod:InterPro_accession:IPR005677_description:Fumarate_hydratase%2C_class_II_%0Amethod:InterPro_accession:IPR008948_description:L-Aspartase-like_%0Amethod:InterPro_accession:IPR018951_description:Fumarase_C%2C_C-terminal_%0Amethod:InterPro_accession:IPR020557_description:Fumarate_lyase%2C_conserved_site_%0Amethod:InterPro_accessi…	Fumarase_C_C-terminus
SSTP_0001218100.2	Iron-sulfur_protein_(IP)_subunit_of_succinate_dehydrogenase_(SDH)_that_is_involved_in_complex_II_of_the_mitochondrial_electron_transport_chain_and_is_responsible_for_transferring_electrons_from_succinate_to_ubiquinone_(coenzyme_Q)_(By_similarity)
SSTP_0001230900.1	InterPro_accession:IPR018108_description:Mitochondrial_substrate/solute_carrier_%0Amethod:InterPro_accession:IPR023395_description:Mitochondrial_carrier_domain_superfamily	Mitochondrial_carrier_protein

## Sheet: D_signal
Cell cycle control, cell division, chromosome partitioning
ID	ANNOTATION
SSTP_0000018800.1	InterPro_accession:IPR002058_description:PAP/25A-associated	Cid1_family_poly_A_polymerase
SSTP_0000024900.1	InterPro_accession:IPR000789_description:Cyclin-dependent_kinase%2C_regulatory_subunit_%0Amethod:InterPro_accession:IPR036858_description:Cyclin-dependent_kinase%2C_regulatory_subunit_superfamily	Has_a_role_in_the_exit_from_M_phase_during_early_mitotic_cell_division._More_specifically,_thought_to_act_by
SSTP_0000025000.1	InterPro_accession:IPR000789_description:Cyclin-dependent_kinase%2C_regulatory_subunit_%0Amethod:InterPro_accession:IPR036858_description:Cyclin-dependent_kinase%2C_regulatory_subunit_superfamily	Has_a_role_in_the_exit_from_M_phase_during_early_mitotic_cell_division._More_specifically,_thought_to_act_by
SSTP_0000028000.1	InterPro_accession:IPR005124_description:Vacuolar_(H+)-ATPase_G_subunit_%0Amethod:InterPro_accession:IPR024420_description:TRAPP_III_complex%2C_Trs85	Inherit_from_biNOG:_Trafficking_protein_particle_complex_8
SSTP_0000069800.1	InterPro_accession:IPR006671_description:Cyclin%2C_N-terminal_%0Amethod:InterPro_accession:IPR013763_description:Cyclin-like_%0Amethod:InterPro_accession:IPR036915_description:Cyclin-like_superfamily	Cyclin,_N-terminal_domain
SSTP_0000080300.1	InterPro_accession:IPR000719_description:Protein_kinase_domain_%0Amethod:InterPro_accession:IPR008271_description:Serine/threonine-protein_kinase%2C_active_site_%0Amethod:InterPro_accession:IPR011009_description:Protein_kinase-like_domain_superfamily_%0Amethod:InterPro_accession:IPR017441_description:Protein_kinase%2C_ATP_binding_site_%0Amethod:InterPro_accession:IPR030616_description:Aurora_kina…	Serine_threonine-protein_kinase_which_mediates_both_meiotic_and_mitotic_chromosome_segregation._Required_for_histone_H3_'Ser-10'_phosphorylation._Phosphorylates_tlk-1
SSTP_0000091500.2	InterPro_accession:IPR008979_description:Galactose-binding-like_domain_superfamily_%0Amethod:InterPro_accession:IPR012919_description:SUN_domain	Sad1_/_UNC-like_C-terminal
SSTP_0000096100.1	InterPro_accession:IPR017266_description:Cyclin-dependent_kinase_2-associated_protein_1/2	Cyclin-dependent_kinase_2-associated_protein
SSTP_0000103100.1	InterPro_accession:IPR023252_description:Aurora_borealis_protein	aurora_borealis
SSTP_0000125600.1	InterPro_accession:IPR000719_description:Protein_kinase_domain_%0Amethod:InterPro_accession:IPR008271_description:Serine/threonine-protein_kinase%2C_active_site_%0Amethod:InterPro_accession:IPR011009_description:Protein_kinase-like_domain_superfamily_%0Amethod:InterPro_accession:IPR017441_description:Protein_kinase%2C_ATP_binding_site	promotes_G2-M_transition,_and_regulates_G1_progress_and_G1-S_transition_via_association_with_multiple_interphase_cyclins._Required_in_higher_cells_for_entry_into_S-phase_and_mitosis._Phosphorylates_PARVA_actopaxin,_APC,_AMPH,_APC,_BARD1,_Bcl-_xL_BCL2L1,_BRCA2,_CALD1,_CASP8,_CDC7,_CDC20,_CDC25A,_CDC25C,_CC2D1A,_CSNK2_proteins_CKII,_FZR1_CDH1,_CDK7,_CEBPB,_CHAMP1,_DMD_dystrophin,_EEF1_proteins_EF-1…
SSTP_0000138400.1	InterPro_accession:IPR016491_description:Septin_%0Amethod:InterPro_accession:IPR027417_description:P-loop_containing_nucleoside_triphosphate_hydrolase_%0Amethod:InterPro_accession:IPR030379_description:Septin-type_guanine_nucleotide-binding_(G)_domain	Septin
SSTP_0000156600.1	InterPro_accession:IPR000719_description:Protein_kinase_domain_%0Amethod:InterPro_accession:IPR008271_description:Serine/threonine-protein_kinase%2C_active_site_%0Amethod:InterPro_accession:IPR011009_description:Protein_kinase-like_domain_superfamily_%0Amethod:InterPro_accession:IPR030616_description:Aurora_kinase	serine_threonine-protein_kinase
SSTP_0000168500.1	InterPro_accession:IPR009361_description:RZZ_complex%2C_subunit_Zw10	Centromere/kinetochore_Zw10
SSTP_0000172900.1	InterPro_accession:IPR021827_description:Nucleoporin_Nup186/Nup192/Nup205	Protein_of_unknown_function_(DUF3414)
SSTP_0000176700.1	InterPro_accession:IPR019171_description:Caffeine-induced_death_protein_2	Caffeine-induced_death_protein_2
SSTP_0000180600.1	InterPro_accession:IPR001611_description:Leucine-rich_repeat_%0Amethod:InterPro_accession:IPR032675_description:Leucine-rich_repeat_domain_superfamily	Acidic_leucine-rich_nuclear_phosphoprotein_32_family_member
SSTP_0000182500.1	InterPro_accession:IPR000719_description:Protein_kinase_domain_%0Amethod:InterPro_accession:IPR008271_description:Serine/threonine-protein_kinase%2C_active_site_%0Amethod:InterPro_accession:IPR011009_description:Protein_kinase-like_domain_superfamily_%0Amethod:InterPro_accession:IPR017441_description:Protein_kinase%2C_ATP_binding_site_%0Amethod:InterPro_accession:IPR030616_description:Aurora_kina…	Aurora_kinase
SSTP_0000183900.1	InterPro_accession:IPR000408_description:Regulator_of_chromosome_condensation%2C_RCC1_%0Amethod:InterPro_accession:IPR009091_description:Regulator_of_chromosome_condensation_1/beta-lactamase-inhibitor_protein_II	Regulator_of_chromosome_condensation_(RCC1)_repeat
SSTP_0000204600.1	InterPro_accession:IPR000719_description:Protein_kinase_domain_%0Amethod:InterPro_accession:IPR008271_description:Serine/threonine-protein_kinase%2C_active_site_%0Amethod:InterPro_accession:IPR011009_description:Protein_kinase-like_domain_superfamily_%0Amethod:InterPro_accession:IPR029768_description:Fructose-bisphosphate_aldolase_class-I_active_site	promotes_G2-M_transition,_and_regulates_G1_progress_and_G1-S_transition_via_association_with_multiple_interphase_cyclins._Required_in_higher_cells_for_entry_into_S-phase_and_mitosis._Phosphorylates_PARVA_actopaxin,_APC,_AMPH,_APC,_BARD1,_Bcl-_xL_BCL2L1,_BRCA2,_CALD1,_CASP8,_CDC7,_CDC20,_CDC25A,_CDC25C,_CC2D1A,_CSNK2_proteins_CKII,_FZR1_CDH1,_CDK7,_CEBPB,_CHAMP1,_DMD_dystrophin,_EEF1_proteins_EF-1…
SSTP_0000213700.1	InterPro_accession:IPR004939_description:APC10/DOC_domain_%0Amethod:InterPro_accession:IPR008979_description:Galactose-binding-like_domain_superfamily_%0Amethod:InterPro_accession:IPR016901_description:Anaphase-promoting_complex_subunit_APC10/Doc1	Anaphase-promoting_complex,_subunit_10_(APC10)
SSTP_0000238900.1	InterPro_accession:IPR007231_description:Nucleoporin_interacting_component_Nup93/Nic96	Nup93/Nic96
SSTP_0000269200.1	InterPro_accession:IPR000408_description:Regulator_of_chromosome_condensation%2C_RCC1_%0Amethod:InterPro_accession:IPR009091_description:Regulator_of_chromosome_condensation_1/beta-lactamase-inhibitor_protein_II	Regulator_of_chromosome_condensation_(RCC1)_repeat
SSTP_0000293000.1	InterPro_accession:IPR005045_description:CDC50/LEM3_family	LEM3_(ligand-effect_modulator_3)_family_/_CDC50_family
SSTP_0000298900.1	InterPro_accession:IPR003100_description:PAZ_domain_%0Amethod:InterPro_accession:IPR003165_description:Piwi_domain_%0Amethod:InterPro_accession:IPR012337_description:Ribonuclease_H-like_superfamily_%0Amethod:InterPro_accession:IPR036085_description:PAZ_domain_superfamily_%0Amethod:InterPro_accession:IPR036397_description:Ribonuclease_H_superfamily	nucleic_acid_binding
SSTP_0000339900.1	InterPro_accession:IPR006671_description:Cyclin%2C_N-terminal_%0Amethod:InterPro_accession:IPR013763_description:Cyclin-like_%0Amethod:InterPro_accession:IPR036915_description:Cyclin-like_superfamily_%0Amethod:InterPro_accession:IPR039361_description:Cyclin	cyclin_b
SSTP_0000342300.1	InterPro_accession:IPR000719_description:Protein_kinase_domain_%0Amethod:InterPro_accession:IPR001245_description:Serine-threonine/tyrosine-protein_kinase%2C_catalytic_domain_%0Amethod:InterPro_accession:IPR011009_description:Protein_kinase-like_domain_superfamily	FHA_domain
SSTP_0000360700.1	InterPro_accession:IPR012621_description:Mitochondrial_import_receptor_subunit_TOM7_%0Amethod:InterPro_accession:IPR039905_description:CD2_antigen_cytoplasmic_tail-binding_protein_2/Lin1	Inherit_from_biNOG:_CD2_(cytoplasmic_tail)_binding_protein_2
SSTP_0000393900.1	InterPro_accession:IPR002719_description:Retinoblastoma-associated_protein%2C_B-box_%0Amethod:InterPro_accession:IPR002720_description:Retinoblastoma-associated_protein%2C_A-box_%0Amethod:InterPro_accession:IPR024599_description:Retinoblastoma-associated_protein%2C_N-terminal_%0Amethod:InterPro_accession:IPR028309_description:Retinoblastoma_protein_family_%0Amethod:InterPro_accession:IPR036915_de…	Retinoblastoma-associated_protein_A_domain
SSTP_0000428500.1	InterPro_accession:IPR002836_description:PDCD5-like_%0Amethod:InterPro_accession:IPR036883_description:PDCD5-like_superfamily	Double-stranded_DNA-binding_domain
SSTP_0000525900.1	InterPro_accession:IPR001680_description:WD40_repeat_%0Amethod:InterPro_accession:IPR015943_description:WD40/YVTN_repeat-like-containing_domain_superfamily_%0Amethod:InterPro_accession:IPR017986_description:WD40-repeat-containing_domain_%0Amethod:InterPro_accession:IPR019775_description:WD40_repeat%2C_conserved_site_%0Amethod:InterPro_accession:IPR036322_description:WD40-repeat-containing_domain_…	Mitotic_checkpoint_protein
SSTP_0000530000.1	InterPro_accession:IPR000719_description:Protein_kinase_domain_%0Amethod:InterPro_accession:IPR000959_description:POLO_box_domain_%0Amethod:InterPro_accession:IPR011009_description:Protein_kinase-like_domain_superfamily_%0Amethod:InterPro_accession:IPR033701_description:First_polo-box_domain_%0Amethod:InterPro_accession:IPR036947_description:POLO_box_domain_superfamily	polo-like_kinase_1
SSTP_0000547000.1	InterPro_accession:IPR000408_description:Regulator_of_chromosome_condensation%2C_RCC1_%0Amethod:InterPro_accession:IPR009091_description:Regulator_of_chromosome_condensation_1/beta-lactamase-inhibitor_protein_II	Regulator_of_chromosome_condensation_(RCC1)_repeat
SSTP_0000557300.1	InterPro_accession:IPR004918_description:Cdc37_%0Amethod:InterPro_accession:IPR013855_description:Cdc37%2C_N-terminal_domain_%0Amethod:InterPro_accession:IPR013873_description:Cdc37%2C_C-terminal_%0Amethod:InterPro_accession:IPR013874_description:Cdc37%2C_Hsp90_binding_%0Amethod:InterPro_accession:IPR038189_description:Cdc37%2C_Hsp90-binding_domain_superfamily	CDC37_C
SSTP_0000565700.1	InterPro_accession:IPR001680_description:WD40_repeat_%0Amethod:InterPro_accession:IPR015943_description:WD40/YVTN_repeat-like-containing_domain_superfamily_%0Amethod:InterPro_accession:IPR017986_description:WD40-repeat-containing_domain_%0Amethod:InterPro_accession:IPR019775_description:WD40_repeat%2C_conserved_site_%0Amethod:InterPro_accession:IPR020472_description:G-protein_beta_WD-40_repeat_%0…	cell_division_cycle_20_homolog_(S._cerevisiae)
SSTP_0000574700.1	InterPro_accession:IPR000210_description:BTB/POZ_domain_%0Amethod:InterPro_accession:IPR008974_description:TRAF-like_%0Amethod:InterPro_accession:IPR011333_description:SKP1/BTB/POZ_domain_superfamily_%0Amethod:InterPro_accession:IPR034089_description:SPOP%2C_C-terminal_BACK-like_domain	Speckle-type_poz_protein
SSTP_0000574900.1	InterPro_accession:IPR000210_description:BTB/POZ_domain_%0Amethod:InterPro_accession:IPR011333_description:SKP1/BTB/POZ_domain_superfamily_%0Amethod:InterPro_accession:IPR034089_description:SPOP%2C_C-terminal_BACK-like_domain	Speckle-type_poz_protein
SSTP_0000575200.1	InterPro_accession:IPR001370_description:BIR_repeat	Baculoviral_IAP_repeat_containing_5
SSTP_0000600800.1	InterPro_accession:IPR007587_description:SIT4_phosphatase-associated_protein_family	SIT4_phosphatase-associated_protein
SSTP_0000601900.1	InterPro_accession:IPR000719_description:Protein_kinase_domain_%0Amethod:InterPro_accession:IPR008271_description:Serine/threonine-protein_kinase%2C_active_site_%0Amethod:InterPro_accession:IPR011009_description:Protein_kinase-like_domain_superfamily_%0Amethod:InterPro_accession:IPR017441_description:Protein_kinase%2C_ATP_binding_site	Plays_a_key_role_in_the_control_of_the_eukaryotic_cell_cycle._It_is_required_in_higher_cells_for_entry_into_S-phase_and_mitosis._p34_is_a_component_of_the_kinase_complex_that_phosphorylates_the_repetitive_C-terminus_of_RNA_polymerase_II_(By_similarity)
SSTP_0000731400.1	InterPro_accession:IPR000717_description:Proteasome_component_(PCI)_domain_%0Amethod:InterPro_accession:IPR036388_description:Winged_helix-like_DNA-binding_domain_superfamily	PAM
SSTP_0000772100.1	InterPro_accession:IPR006671_description:Cyclin%2C_N-terminal_%0Amethod:InterPro_accession:IPR013763_description:Cyclin-like_%0Amethod:InterPro_accession:IPR036915_description:Cyclin-like_superfamily_%0Amethod:InterPro_accession:IPR039361_description:Cyclin	Cyclin,_C-terminal_domain
SSTP_0000780500.1	InterPro_accession:IPR004367_description:Cyclin%2C_C-terminal_domain_%0Amethod:InterPro_accession:IPR006671_description:Cyclin%2C_N-terminal_%0Amethod:InterPro_accession:IPR013763_description:Cyclin-like_%0Amethod:InterPro_accession:IPR015452_description:Cyclin_B3%2C_G2/mitotic-specific_%0Amethod:InterPro_accession:IPR036915_description:Cyclin-like_superfamily_%0Amethod:InterPro_accession:IPR0393…	Cyclin,_C-terminal_domain
SSTP_0000794300.1	InterPro_accession:IPR000719_description:Protein_kinase_domain_%0Amethod:InterPro_accession:IPR008271_description:Serine/threonine-protein_kinase%2C_active_site_%0Amethod:InterPro_accession:IPR011009_description:Protein_kinase-like_domain_superfamily_%0Amethod:InterPro_accession:IPR017441_description:Protein_kinase%2C_ATP_binding_site	promotes_G2-M_transition,_and_regulates_G1_progress_and_G1-S_transition_via_association_with_multiple_interphase_cyclins._Required_in_higher_cells_for_entry_into_S-phase_and_mitosis._Phosphorylates_PARVA_actopaxin,_APC,_AMPH,_APC,_BARD1,_Bcl-_xL_BCL2L1,_BRCA2,_CALD1,_CASP8,_CDC7,_CDC20,_CDC25A,_CDC25C,_CC2D1A,_CSNK2_proteins_CKII,_FZR1_CDH1,_CDK7,_CEBPB,_CHAMP1,_DMD_dystrophin,_EEF1_proteins_EF-1…
SSTP_0000798500.1	InterPro_accession:IPR009346_description:GRIM-19	GRIM-19_protein
SSTP_0000808100.1	InterPro_accession:IPR000719_description:Protein_kinase_domain_%0Amethod:InterPro_accession:IPR000959_description:POLO_box_domain_%0Amethod:InterPro_accession:IPR008271_description:Serine/threonine-protein_kinase%2C_active_site_%0Amethod:InterPro_accession:IPR011009_description:Protein_kinase-like_domain_superfamily_%0Amethod:InterPro_accession:IPR017441_description:Protein_kinase%2C_ATP_binding_…	polo-like_kinase_1
SSTP_0000809900.1	InterPro_accession:IPR001839_description:Transforming_growth_factor-beta%2C_C-terminal_%0Amethod:InterPro_accession:IPR029034_description:Cystine-knot_cytokine	NA
SSTP_0000826300.1	InterPro_accession:IPR000719_description:Protein_kinase_domain_%0Amethod:InterPro_accession:IPR008271_description:Serine/threonine-protein_kinase%2C_active_site_%0Amethod:InterPro_accession:IPR011009_description:Protein_kinase-like_domain_superfamily_%0Amethod:InterPro_accession:IPR017441_description:Protein_kinase%2C_ATP_binding_site_%0Amethod:InterPro_accession:IPR030616_description:Aurora_kina…	Required_for_high-fidelity_chromosome_segregation_during_the_later_part_of_each_cell_cycle._Acts_in_opposition_to_the_phosphatase_PP1._Has_a_role_in_attaching_the_kinetochores_to_the_microtubules_and_ensuring_that_sister_kinetochores_connect_to_opposite_poles._The_promotion_of_bi-orientation_is_achieved_by_selectively_detaching_kinetochore-microtubule_attachments_that_are_not_under_tension._Phosp…
SSTP_0000838600.1	InterPro_accession:IPR003511_description:HORMA_domain_%0Amethod:InterPro_accession:IPR027097_description:Mitotic_spindle_checkpoint_protein_Mad2_%0Amethod:InterPro_accession:IPR036570_description:HORMA_domain_superfamily	HORMA_domain
SSTP_0000874500.2	InterPro_accession:IPR010285_description:DNA_helicase_Pif1-like_%0Amethod:InterPro_accession:IPR027417_description:P-loop_containing_nucleoside_triphosphate_hydrolase	Inherit_from_KOG:_DNA_helicase
SSTP_0000895600.1	InterPro_accession:IPR000808_description:Mrp%2C_conserved_site_%0Amethod:InterPro_accession:IPR019591_description:Mrp/NBP35_ATP-binding_protein_%0Amethod:InterPro_accession:IPR027417_description:P-loop_containing_nucleoside_triphosphate_hydrolase_%0Amethod:InterPro_accession:IPR028601_description:Cytosolic_Fe-S_cluster_assembly_factor_NUBP1/Nbp35_%0Amethod:InterPro_accession:IPR033756_description…	ParA/MinD_ATPase_like
SSTP_0000899100.1	InterPro_accession:IPR004843_description:Calcineurin-like_phosphoesterase_domain%2C_ApaH_type_%0Amethod:InterPro_accession:IPR006186_description:Serine/threonine-specific_protein_phosphatase/bis(5-nucleosyl)-tetraphosphatase_%0Amethod:InterPro_accession:IPR029052_description:Metallo-dependent_phosphatase-like	protein_phosphatase_6,_catalytic_subunit
SSTP_0000903600.1	InterPro_accession:IPR000719_description:Protein_kinase_domain_%0Amethod:InterPro_accession:IPR008271_description:Serine/threonine-protein_kinase%2C_active_site_%0Amethod:InterPro_accession:IPR011009_description:Protein_kinase-like_domain_superfamily_%0Amethod:InterPro_accession:IPR017441_description:Protein_kinase%2C_ATP_binding_site	Serine_threonine-protein_kinase_which_is_required_for_checkpoint-mediated_cell_cycle_arrest_and_activation_of_DNA_repair_in_response_to_the_presence_of_DNA_damage_or_unreplicated_DNA._May_also_negatively_regulate_cell_cycle_progression_during_unperturbed_cell_cycles._Required_for_checkpoint_mediated_cell_cycle_arrest_in_response_to_DNA_damage_in_germline_cells._Essential_for_embryogenesis
SSTP_0000905500.1	InterPro_accession:IPR000719_description:Protein_kinase_domain_%0Amethod:InterPro_accession:IPR008271_description:Serine/threonine-protein_kinase%2C_active_site_%0Amethod:InterPro_accession:IPR011009_description:Protein_kinase-like_domain_superfamily_%0Amethod:InterPro_accession:IPR017441_description:Protein_kinase%2C_ATP_binding_site_%0Amethod:InterPro_accession:IPR030616_description:Aurora_kina…	Serine_threonine-protein_kinase_which_mediates_both_meiotic_and_mitotic_chromosome_segregation._Required_for_histone_H3_'Ser-10'_phosphorylation._Phosphorylates_tlk-1
SSTP_0000914000.1	InterPro_accession:IPR000719_description:Protein_kinase_domain_%0Amethod:InterPro_accession:IPR008271_description:Serine/threonine-protein_kinase%2C_active_site_%0Amethod:InterPro_accession:IPR011009_description:Protein_kinase-like_domain_superfamily_%0Amethod:InterPro_accession:IPR017441_description:Protein_kinase%2C_ATP_binding_site	S_TKc
SSTP_0000916500.1	InterPro_accession:IPR000704_description:Casein_kinase_II%2C_regulatory_subunit_%0Amethod:InterPro_accession:IPR016149_description:Casein_kinase_II%2C_regulatory_subunit%2C_N-terminal_%0Amethod:InterPro_accession:IPR035991_description:Casein_kinase_II_subunit_beta-like	casein_kinase_II_beta_subunit
SSTP_0000919200.1	InterPro_accession:IPR001370_description:BIR_repeat	Baculoviral_IAP_repeat_containing_5
SSTP_0000920400.1	InterPro_accession:IPR013721_description:STAG_%0Amethod:InterPro_accession:IPR016024_description:Armadillo-type_fold_%0Amethod:InterPro_accession:IPR020839_description:Stromalin_conservative_domain_%0Amethod:InterPro_accession:IPR039662_description:Cohesin_subunit_Scc3/SA	STAG_domain
SSTP_0000925600.1	InterPro_accession:IPR006073_description:GTP_binding_domain_%0Amethod:InterPro_accession:IPR009019_description:K_homology_domain_superfamily%2C_prokaryotic_type_%0Amethod:InterPro_accession:IPR027417_description:P-loop_containing_nucleoside_triphosphate_hydrolase	50S_ribosome-binding_GTPase
SSTP_0000953100.1	InterPro_accession:IPR008979_description:Galactose-binding-like_domain_superfamily_%0Amethod:InterPro_accession:IPR012919_description:SUN_domain	Sad1_/_UNC-like_C-terminal
SSTP_0000954700.1	InterPro_accession:IPR006671_description:Cyclin%2C_N-terminal_%0Amethod:InterPro_accession:IPR013763_description:Cyclin-like_%0Amethod:InterPro_accession:IPR031658_description:Cyclin%2C_C-terminal_domain_2_%0Amethod:InterPro_accession:IPR036915_description:Cyclin-like_superfamily	Cyclin,_N-terminal_domain
SSTP_0000974700.1	InterPro_accession:IPR000719_description:Protein_kinase_domain_%0Amethod:InterPro_accession:IPR008271_description:Serine/threonine-protein_kinase%2C_active_site_%0Amethod:InterPro_accession:IPR011009_description:Protein_kinase-like_domain_superfamily_%0Amethod:InterPro_accession:IPR017441_description:Protein_kinase%2C_ATP_binding_site	STYKc
SSTP_0000975400.1	InterPro_accession:IPR006671_description:Cyclin%2C_N-terminal_%0Amethod:InterPro_accession:IPR013763_description:Cyclin-like_%0Amethod:InterPro_accession:IPR015452_description:Cyclin_B3%2C_G2/mitotic-specific_%0Amethod:InterPro_accession:IPR036915_description:Cyclin-like_superfamily_%0Amethod:InterPro_accession:IPR039361_description:Cyclin	Cyclin,_C-terminal_domain
SSTP_0000977500.1	InterPro_accession:IPR006671_description:Cyclin%2C_N-terminal_%0Amethod:InterPro_accession:IPR013763_description:Cyclin-like_%0Amethod:InterPro_accession:IPR036915_description:Cyclin-like_superfamily_%0Amethod:InterPro_accession:IPR039361_description:Cyclin	g2_mitotic-specific
SSTP_0000982400.1	InterPro_accession:IPR025789_description:Histone-lysine_N-methyltransferase_DOT1_domain_%0Amethod:InterPro_accession:IPR029063_description:S-adenosyl-L-methionine-dependent_methyltransferase	Histone_methylation_protein_DOT1
SSTP_0001010400.1	InterPro_accession:IPR011990_description:Tetratricopeptide-like_helical_domain_superfamily_%0Amethod:InterPro_accession:IPR013026_description:Tetratricopeptide_repeat-containing_domain_%0Amethod:InterPro_accession:IPR019734_description:Tetratricopeptide_repeat	Anaphase_promoting_complex_subunit_8_/_Cdc23
SSTP_0001034600.1	InterPro_accession:IPR019149_description:Abhydrolase_domain_containing_18_%0Amethod:InterPro_accession:IPR029058_description:Alpha/Beta_hydrolase_fold	Uncharacterized_conserved_protein_(DUF2048)
SSTP_0001061500.1	InterPro_accession:IPR001878_description:Zinc_finger%2C_CCHC-type_%0Amethod:InterPro_accession:IPR036875_description:Zinc_finger%2C_CCHC-type_superfamily	NA
SSTP_0001070800.2	InterPro_accession:IPR000719_description:Protein_kinase_domain_%0Amethod:InterPro_accession:IPR001772_description:Kinase_associated_domain_1_(KA1)_%0Amethod:InterPro_accession:IPR008271_description:Serine/threonine-protein_kinase%2C_active_site_%0Amethod:InterPro_accession:IPR011009_description:Protein_kinase-like_domain_superfamily	serine_threonine-protein_kinase
SSTP_0001171100.1	InterPro_accession:IPR000717_description:Proteasome_component_(PCI)_domain_%0Amethod:InterPro_accession:IPR005062_description:SAC3/GANP/THP3	SAC3/GANP/Nin1/mts3/eIF-3_p25_family
SSTP_0001171800.1	InterPro_accession:IPR006909_description:Rad21/Rec8-like_protein%2C_C-terminal%2C_eukaryotic_%0Amethod:InterPro_accession:IPR006910_description:Rad21/Rec8-like_protein%2C_N-terminal_%0Amethod:InterPro_accession:IPR023093_description:ScpA-like%2C_C-terminal_%0Amethod:InterPro_accession:IPR036390_description:Winged_helix_DNA-binding_domain_superfamily_%0Amethod:InterPro_accession:IPR039781_descript…	N_terminus_of_Rad21_/_Rec8_like_protein
SSTP_0001183100.1	InterPro_accession:IPR013026_description:Tetratricopeptide_repeat-containing_domain_%0Amethod:InterPro_accession:IPR019734_description:Tetratricopeptide_repeat_%0Amethod:InterPro_accession:IPR033317_description:Transcription-associated_protein_1	PI3Kc
SSTP_0001199600.1	InterPro_accession:IPR003100_description:PAZ_domain_%0Amethod:InterPro_accession:IPR003165_description:Piwi_domain_%0Amethod:InterPro_accession:IPR012337_description:Ribonuclease_H-like_superfamily_%0Amethod:InterPro_accession:IPR036085_description:PAZ_domain_superfamily_%0Amethod:InterPro_accession:IPR036397_description:Ribonuclease_H_superfamily	nucleic_acid_binding
SSTP_0001205500.1	InterPro_accession:IPR007594_description:RFT1	Rft_protein
SSTP_0001209000.1	InterPro_accession:IPR000719_description:Protein_kinase_domain_%0Amethod:InterPro_accession:IPR008271_description:Serine/threonine-protein_kinase%2C_active_site_%0Amethod:InterPro_accession:IPR011009_description:Protein_kinase-like_domain_superfamily_%0Amethod:InterPro_accession:IPR017441_description:Protein_kinase%2C_ATP_binding_site	Cyclin-dependent_kinase_2
SSTP_0001210800.1	InterPro_accession:IPR011057_description:Mss4-like_superfamily_%0Amethod:InterPro_accession:IPR011323_description:Mss4/translationally_controlled_tumour-associated_TCTP_%0Amethod:InterPro_accession:IPR018103_description:Translationally_controlled_tumour_protein%2C_conserved_site_%0Amethod:InterPro_accession:IPR018105_description:Translationally_controlled_tumour_protein_%0Amethod:InterPro_accessi…	Translationally_controlled_tumour_protein
SSTP_0001215300.1	InterPro_accession:IPR000751_description:M-phase_inducer_phosphatase_%0Amethod:InterPro_accession:IPR001763_description:Rhodanese-like_domain_%0Amethod:InterPro_accession:IPR036873_description:Rhodanese-like_domain_superfamily	Rhodanese-like_domain
SSTP_0001227700.1	InterPro_accession:IPR005301_description:MOB_kinase_activator_family_%0Amethod:InterPro_accession:IPR036703_description:MOB_kinase_activator_superfamily	Mob1/phocein_family
SSTP_0001258100.1	InterPro_accession:IPR036570_description:HORMA_domain_superfamily	NA

## Sheet: E_signal
Amino acid transport and metabolism
ID	ANNOTATION
SSTP_0000010400.1	InterPro_accession:IPR000192_description:Aminotransferase_class_V_domain_%0Amethod:InterPro_accession:IPR015421_description:Pyridoxal_phosphate-dependent_transferase%2C_major_domain_%0Amethod:InterPro_accession:IPR015422_description:Pyridoxal_phosphate-dependent_transferase_domain_1_%0Amethod:InterPro_accession:IPR015424_description:Pyridoxal_phosphate-dependent_transferase_%0Amethod:InterPro_acc…	Aminotransferase_class-V
SSTP_0000014900.1	InterPro_accession:IPR000504_description:RNA_recognition_motif_domain_%0Amethod:InterPro_accession:IPR012677_description:Nucleotide-binding_alpha-beta_plait_domain_superfamily_%0Amethod:InterPro_accession:IPR013216_description:Methyltransferase_type_11_%0Amethod:InterPro_accession:IPR029063_description:S-adenosyl-L-methionine-dependent_methyltransferase_%0Amethod:InterPro_accession:IPR035979_desc…	Methyltransferase_domain
SSTP_0000018000.1	InterPro_accession:IPR001254_description:Serine_proteases%2C_trypsin_domain_%0Amethod:InterPro_accession:IPR001314_description:Peptidase_S1A%2C_chymotrypsin_family_%0Amethod:InterPro_accession:IPR009003_description:Peptidase_S1%2C_PA_clan_%0Amethod:InterPro_accession:IPR018114_description:Serine_proteases%2C_trypsin_family%2C_histidine_active_site	Tryp_SPc
SSTP_0000049600.1	InterPro_accession:IPR008278_description:4'-phosphopantetheinyl_transferase_domain_%0Amethod:InterPro_accession:IPR037143_description:4'-phosphopantetheinyl_transferase_domain_superfamily	4'-phosphopantetheinyl_transferase_superfamily
SSTP_0000056500.1	InterPro_accession:IPR001926_description:Pyridoxal-phosphate_dependent_enzyme_%0Amethod:InterPro_accession:IPR036052_description:Tryptophan_synthase_beta_subunit-like_PLP-dependent_enzyme	ACT_domain
SSTP_0000063900.1	InterPro_accession:IPR000834_description:Peptidase_M14%2C_carboxypeptidase_A	Carboxypeptidase
SSTP_0000069200.1	InterPro_accession:IPR001254_description:Serine_proteases%2C_trypsin_domain_%0Amethod:InterPro_accession:IPR001314_description:Peptidase_S1A%2C_chymotrypsin_family_%0Amethod:InterPro_accession:IPR009003_description:Peptidase_S1%2C_PA_clan_%0Amethod:InterPro_accession:IPR018114_description:Serine_proteases%2C_trypsin_family%2C_histidine_active_site_%0Amethod:InterPro_accession:IPR033116_descriptio…	Tryp_SPc
SSTP_0000078300.1	InterPro_accession:IPR000304_description:Pyrroline-5-carboxylate_reductase_%0Amethod:InterPro_accession:IPR008927_description:6-phosphogluconate_dehydrogenase-like%2C_C-terminal_domain_superfamily_%0Amethod:InterPro_accession:IPR028939_description:Pyrroline-5-carboxylate_reductase%2C_catalytic%2C_N-terminal_%0Amethod:InterPro_accession:IPR029036_description:Pyrroline-5-carboxylate_reductase%2C_di…	NADP_oxidoreductase_coenzyme_F420-dependent
SSTP_0000080200.1	InterPro_accession:IPR005645_description:Serine_hydrolase_FSH_%0Amethod:InterPro_accession:IPR029058_description:Alpha/Beta_hydrolase_fold	Serine_hydrolase_(FSH1)
SSTP_0000084300.1	InterPro_accession:IPR000796_description:Aspartate/other_aminotransferase_%0Amethod:InterPro_accession:IPR004838_description:Aminotransferases%2C_class-I%2C_pyridoxal-phosphate-binding_site_%0Amethod:InterPro_accession:IPR004839_description:Aminotransferase%2C_class_I/classII_%0Amethod:InterPro_accession:IPR015421_description:Pyridoxal_phosphate-dependent_transferase%2C_major_domain_%0Amethod:Int…	Aspartate_aminotransferase
SSTP_0000099500.1	InterPro_accession:IPR001926_description:Pyridoxal-phosphate_dependent_enzyme_%0Amethod:InterPro_accession:IPR005789_description:Threonine_dehydratase%2C_catabolic_%0Amethod:InterPro_accession:IPR036052_description:Tryptophan_synthase_beta_subunit-like_PLP-dependent_enzyme	Pyridoxal-phosphate_dependent_enzyme
SSTP_0000116800.1	InterPro_accession:IPR001680_description:WD40_repeat_%0Amethod:InterPro_accession:IPR015943_description:WD40/YVTN_repeat-like-containing_domain_superfamily_%0Amethod:InterPro_accession:IPR036322_description:WD40-repeat-containing_domain_superfamily	WD_domain,_G-beta_repeat
SSTP_0000137800.1	InterPro_accession:IPR001926_description:Pyridoxal-phosphate_dependent_enzyme_%0Amethod:InterPro_accession:IPR036052_description:Tryptophan_synthase_beta_subunit-like_PLP-dependent_enzyme	Serine_racemase
SSTP_0000152100.1	InterPro_accession:IPR005708_description:Homogentisate_1%2C2-dioxygenase_%0Amethod:InterPro_accession:IPR011051_description:RmlC-like_cupin_domain_superfamily_%0Amethod:InterPro_accession:IPR014710_description:RmlC-like_jelly_roll_fold	homogentisate_1,2-dioxygenase
SSTP_0000167800.1	InterPro_accession:IPR000089_description:Biotin/lipoyl_attachment_%0Amethod:InterPro_accession:IPR002930_description:Glycine_cleavage_system_H-protein_%0Amethod:InterPro_accession:IPR003016_description:2-oxo_acid_dehydrogenase%2C_lipoyl-binding_site_%0Amethod:InterPro_accession:IPR011053_description:Single_hybrid_motif_%0Amethod:InterPro_accession:IPR017453_description:Glycine_cleavage_system_H-p…	Glycine_cleavage_H-protein
SSTP_0000173900.1	InterPro_accession:IPR006139_description:D-isomer_specific_2-hydroxyacid_dehydrogenase%2C_catalytic_domain_%0Amethod:InterPro_accession:IPR006140_description:D-isomer_specific_2-hydroxyacid_dehydrogenase%2C_NAD-binding_domain_%0Amethod:InterPro_accession:IPR029752_description:D-isomer_specific_2-hydroxyacid_dehydrogenase%2C_NAD-binding_domain_conserved_site_1_%0Amethod:InterPro_accession:IPR03629…	D-isomer_specific_2-hydroxyacid_dehydrogenase,_catalytic_domain
SSTP_0000178200.1	InterPro_accession:IPR002110_description:Ankyrin_repeat_%0Amethod:InterPro_accession:IPR020683_description:Ankyrin_repeat-containing_domain_%0Amethod:InterPro_accession:IPR036770_description:Ankyrin_repeat-containing_domain_superfamily	Ankyrin_Repeat
SSTP_0000192500.1	InterPro_accession:IPR002129_description:Pyridoxal_phosphate-dependent_decarboxylase_%0Amethod:InterPro_accession:IPR010977_description:Aromatic-L-amino-acid_decarboxylase_%0Amethod:InterPro_accession:IPR015422_description:Pyridoxal_phosphate-dependent_transferase_domain_1_%0Amethod:InterPro_accession:IPR015424_description:Pyridoxal_phosphate-dependent_transferase	Inherit_from_chrNOG:_Pyridoxal-dependent_decarboxylase_conserved_domain
SSTP_0000200400.1	InterPro_accession:IPR005282_description:Lysosomal_cystine_transporter_%0Amethod:InterPro_accession:IPR006603_description:PQ-loop_repeat	cystinosin
SSTP_0000202900.1	InterPro_accession:IPR001948_description:Peptidase_M18_%0Amethod:InterPro_accession:IPR023358_description:Peptidase_M18%2C_domain_2	Aminopeptidase_I_zinc_metalloprotease_(M18)
SSTP_0000227800.2	FAD_dependent_oxidoreductase
SSTP_0000228700.1	InterPro_accession:IPR000182_description:GNAT_domain_%0Amethod:InterPro_accession:IPR016181_description:Acyl-CoA_N-acyltransferase	Inherit_from_biNOG:_Spermidine_spermine_N1-acetyltransferase_family_member_2
SSTP_0000240300.1	InterPro_accession:IPR000587_description:Creatinase%2C_N-terminal_%0Amethod:InterPro_accession:IPR000994_description:Peptidase_M24_%0Amethod:InterPro_accession:IPR029149_description:Creatinase/Aminopeptidase_P/Spt16%2C_N-terminal_%0Amethod:InterPro_accession:IPR032416_description:Peptidase_M24%2C_C-terminal_domain_%0Amethod:InterPro_accession:IPR033740_description:Aminopeptidase_P_%0Amethod:Inter…	Creatinase/Prolidase_N-terminal_domain
SSTP_0000240700.1	InterPro_accession:IPR004038_description:Ribosomal_protein_L7Ae/L30e/S12e/Gadd45_%0Amethod:InterPro_accession:IPR018492_description:Ribosomal_protein_L7Ae/L8/Nhp2_family_%0Amethod:InterPro_accession:IPR029064_description:50S_ribosomal_protein_L30e-like	Glutathione_S-transferase,_N-terminal_domain
SSTP_0000253000.1	InterPro_accession:IPR004839_description:Aminotransferase%2C_class_I/classII_%0Amethod:InterPro_accession:IPR015421_description:Pyridoxal_phosphate-dependent_transferase%2C_major_domain_%0Amethod:InterPro_accession:IPR015422_description:Pyridoxal_phosphate-dependent_transferase_domain_1_%0Amethod:InterPro_accession:IPR015424_description:Pyridoxal_phosphate-dependent_transferase	Aminotransferase_class_I_and_II
SSTP_0000269500.1	InterPro_accession:IPR004360_description:Glyoxalase/fosfomycin_resistance/dioxygenase_domain_%0Amethod:InterPro_accession:IPR005956_description:4-hydroxyphenylpyruvate_dioxygenase_%0Amethod:InterPro_accession:IPR029068_description:Glyoxalase/Bleomycin_resistance_protein/Dihydroxybiphenyl_dioxygenase_%0Amethod:InterPro_accession:IPR037523_description:Vicinal_oxygen_chelate_(VOC)_domain_%0Amethod:I…	Glyoxalase/Bleomycin_resistance_protein/Dioxygenase_superfamily
SSTP_0000294500.1	InterPro_accession:IPR000834_description:Peptidase_M14%2C_carboxypeptidase_A_%0Amethod:InterPro_accession:IPR008969_description:Carboxypeptidase-like%2C_regulatory_domain_superfamily_%0Amethod:InterPro_accession:IPR015567_description:Peptidase_M14B%2C_caboxypeptidase_D	Zn_pept
SSTP_0000299300.1	InterPro_accession:IPR000277_description:Cys/Met_metabolism%2C_pyridoxal_phosphate-dependent_enzyme_%0Amethod:InterPro_accession:IPR015421_description:Pyridoxal_phosphate-dependent_transferase%2C_major_domain_%0Amethod:InterPro_accession:IPR015422_description:Pyridoxal_phosphate-dependent_transferase_domain_1_%0Amethod:InterPro_accession:IPR015424_description:Pyridoxal_phosphate-dependent_transfe…	Pfam:Alum_res
SSTP_0000305300.1	InterPro_accession:IPR000819_description:Peptidase_M17%2C_leucyl_aminopeptidase%2C_C-terminal_%0Amethod:InterPro_accession:IPR011356_description:Peptidase_M17%2C_leucine_aminopeptidase/peptidase_B	Cytosol_aminopeptidase_family,_catalytic_domain
SSTP_0000325400.1	InterPro_accession:IPR001110_description:Uncharacterised_protein_family_UPF0012%2C_conserved_site_%0Amethod:InterPro_accession:IPR001310_description:Histidine_triad_(HIT)_protein_%0Amethod:InterPro_accession:IPR003010_description:Carbon-nitrogen_hydrolase_%0Amethod:InterPro_accession:IPR011146_description:HIT-like_domain_%0Amethod:InterPro_accession:IPR019808_description:Histidine_triad%2C_conser…	HIT_domain
SSTP_0000332300.1	Transmembrane_amino_acid_transporter_protein
SSTP_0000332400.1	InterPro_accession:IPR013057_description:Amino_acid_transporter%2C_transmembrane_domain	Transmembrane_amino_acid_transporter_protein
SSTP_0000362700.1	InterPro_accession:IPR013094_description:Alpha/beta_hydrolase_fold-3_%0Amethod:InterPro_accession:IPR029058_description:Alpha/Beta_hydrolase_fold	alpha/beta_hydrolase_fold
SSTP_0000370000.1	InterPro_accession:IPR000192_description:Aminotransferase_class_V_domain_%0Amethod:InterPro_accession:IPR015421_description:Pyridoxal_phosphate-dependent_transferase%2C_major_domain_%0Amethod:InterPro_accession:IPR015422_description:Pyridoxal_phosphate-dependent_transferase_domain_1_%0Amethod:InterPro_accession:IPR015424_description:Pyridoxal_phosphate-dependent_transferase_%0Amethod:InterPro_acc…	phosphoserine_aminotransferase
SSTP_0000376600.1	InterPro_accession:IPR000819_description:Peptidase_M17%2C_leucyl_aminopeptidase%2C_C-terminal_%0Amethod:InterPro_accession:IPR011356_description:Peptidase_M17%2C_leucine_aminopeptidase/peptidase_B	Cytosol_aminopeptidase_family,_catalytic_domain
SSTP_0000381400.1	InterPro_accession:IPR013057_description:Amino_acid_transporter%2C_transmembrane_domain	Transmembrane_amino_acid_transporter_protein
SSTP_0000389400.1	InterPro_accession:IPR001962_description:Asparagine_synthase_%0Amethod:InterPro_accession:IPR014729_description:Rossmann-like_alpha/beta/alpha_sandwich_fold	Asparagine_synthase
SSTP_0000405900.1	InterPro_accession:IPR001254_description:Serine_proteases%2C_trypsin_domain_%0Amethod:InterPro_accession:IPR001314_description:Peptidase_S1A%2C_chymotrypsin_family_%0Amethod:InterPro_accession:IPR009003_description:Peptidase_S1%2C_PA_clan_%0Amethod:InterPro_accession:IPR018114_description:Serine_proteases%2C_trypsin_family%2C_histidine_active_site_%0Amethod:InterPro_accession:IPR033116_descriptio…	Trypsin
SSTP_0000408300.1	InterPro_accession:IPR003171_description:Methylenetetrahydrofolate_reductase_%0Amethod:InterPro_accession:IPR004621_description:Eukaryotic-type_methylenetetrahydrofolate_reductase_%0Amethod:InterPro_accession:IPR029041_description:FAD-linked_oxidoreductase-like	Methylenetetrahydrofolate_reductase
SSTP_0000427500.1	InterPro_accession:IPR006095_description:Glutamate/phenylalanine/leucine/valine_dehydrogenase_%0Amethod:InterPro_accession:IPR006096_description:Glutamate/phenylalanine/leucine/valine_dehydrogenase%2C_C-terminal_%0Amethod:InterPro_accession:IPR006097_description:Glutamate/phenylalanine/leucine/valine_dehydrogenase%2C_dimerisation_domain_%0Amethod:InterPro_accession:IPR014362_description:Glutamate…	Glutamate_dehydrogenase
SSTP_0000431600.1	InterPro_accession:IPR023210_description:NADP-dependent_oxidoreductase_domain_%0Amethod:InterPro_accession:IPR036812_description:NADP-dependent_oxidoreductase_domain_superfamily	Aldo/keto_reductase_family
SSTP_0000448800.1	InterPro_accession:IPR000192_description:Aminotransferase_class_V_domain_%0Amethod:InterPro_accession:IPR010111_description:Kynureninase_%0Amethod:InterPro_accession:IPR015421_description:Pyridoxal_phosphate-dependent_transferase%2C_major_domain_%0Amethod:InterPro_accession:IPR015422_description:Pyridoxal_phosphate-dependent_transferase_domain_1_%0Amethod:InterPro_accession:IPR015424_description:…	Catalyzes_the_cleavage_of_L-kynurenine_(L-Kyn)_and_L-3-_hydroxykynurenine_(L-3OHKyn)_into_anthranilic_acid_(AA)_and_3-_hydroxyanthranilic_acid_(3-OHAA),_respectively_(By_similarity)
SSTP_0000461600.1	InterPro_accession:IPR002293_description:Amino_acid/polyamine_transporter_I	Amino_acid_permease
SSTP_0000462900.1	InterPro_accession:IPR000834_description:Peptidase_M14%2C_carboxypeptidase_A_%0Amethod:InterPro_accession:IPR003146_description:Carboxypeptidase%2C_activation_peptide_%0Amethod:InterPro_accession:IPR003582_description:ShKT_domain_%0Amethod:InterPro_accession:IPR034223_description:Insect_gut_carboxypeptidase-like%2C_carboxypeptidase_domain_%0Amethod:InterPro_accession:IPR036990_description:Metallo…	Zn_pept
SSTP_0000474700.1	InterPro_accession:IPR000834_description:Peptidase_M14%2C_carboxypeptidase_A_%0Amethod:InterPro_accession:IPR040626_description:Cytosolic_carboxypeptidase%2C_N-terminal	Zinc_carboxypeptidase
SSTP_0000493100.1	InterPro_accession:IPR000718_description:Peptidase_M13_%0Amethod:InterPro_accession:IPR018497_description:Peptidase_M13%2C_C-terminal_domain_%0Amethod:InterPro_accession:IPR024079_description:Metallopeptidase%2C_catalytic_domain_superfamily_%0Amethod:InterPro_accession:IPR042089_description:Peptidase_M13%2C_domain_2	Peptidase_family_M13
SSTP_0000499800.1	InterPro_accession:IPR006095_description:Glutamate/phenylalanine/leucine/valine_dehydrogenase_%0Amethod:InterPro_accession:IPR006096_description:Glutamate/phenylalanine/leucine/valine_dehydrogenase%2C_C-terminal_%0Amethod:InterPro_accession:IPR006097_description:Glutamate/phenylalanine/leucine/valine_dehydrogenase%2C_dimerisation_domain_%0Amethod:InterPro_accession:IPR014362_description:Glutamate…	Glutamate_dehydrogenase
SSTP_0000528000.1	InterPro_accession:IPR000718_description:Peptidase_M13_%0Amethod:InterPro_accession:IPR018497_description:Peptidase_M13%2C_C-terminal_domain_%0Amethod:InterPro_accession:IPR024079_description:Metallopeptidase%2C_catalytic_domain_superfamily_%0Amethod:InterPro_accession:IPR042089_description:Peptidase_M13%2C_domain_2	Peptidase_family_M13
SSTP_0000530600.1	InterPro_accession:IPR000834_description:Peptidase_M14%2C_carboxypeptidase_A	Zn_pept
SSTP_0000530800.1	InterPro_accession:IPR000304_description:Pyrroline-5-carboxylate_reductase_%0Amethod:InterPro_accession:IPR008927_description:6-phosphogluconate_dehydrogenase-like%2C_C-terminal_domain_superfamily_%0Amethod:InterPro_accession:IPR028939_description:Pyrroline-5-carboxylate_reductase%2C_catalytic%2C_N-terminal_%0Amethod:InterPro_accession:IPR029036_description:Pyrroline-5-carboxylate_reductase%2C_di…	Pyrroline-5-carboxylate_reductase
SSTP_0000536000.1	InterPro_accession:IPR001926_description:Pyridoxal-phosphate_dependent_enzyme_%0Amethod:InterPro_accession:IPR005856_description:Cysteine_synthase_%0Amethod:InterPro_accession:IPR005859_description:Cysteine_synthase_CysK_%0Amethod:InterPro_accession:IPR036052_description:Tryptophan_synthase_beta_subunit-like_PLP-dependent_enzyme	Cysteine_synthase
SSTP_0000541200.1	InterPro_accession:IPR001216_description:Cysteine_synthase/cystathionine_beta-synthase%2C_pyridoxal-phosphate_attachment_site_%0Amethod:InterPro_accession:IPR001926_description:Pyridoxal-phosphate_dependent_enzyme_%0Amethod:InterPro_accession:IPR036052_description:Tryptophan_synthase_beta_subunit-like_PLP-dependent_enzyme	Pyridoxal-phosphate_dependent_enzyme
SSTP_0000557500.1	InterPro_accession:IPR005814_description:Aminotransferase_class-III_%0Amethod:InterPro_accession:IPR015421_description:Pyridoxal_phosphate-dependent_transferase%2C_major_domain_%0Amethod:InterPro_accession:IPR015422_description:Pyridoxal_phosphate-dependent_transferase_domain_1_%0Amethod:InterPro_accession:IPR015424_description:Pyridoxal_phosphate-dependent_transferase	Aminotransferase_class-III
SSTP_0000563900.1	InterPro_accession:IPR006076_description:FAD_dependent_oxidoreductase_%0Amethod:InterPro_accession:IPR006181_description:D-amino_acid_oxidase%2C_conserved_site_%0Amethod:InterPro_accession:IPR023209_description:D-amino-acid_oxidase	FAD_dependent_oxidoreductase
SSTP_0000582900.1	phosphoserine_phosphatase_serb_(EC_3.1.3.3)
SSTP_0000593600.2	InterPro_accession:IPR005920_description:Imidazolonepropionase_%0Amethod:InterPro_accession:IPR006680_description:Amidohydrolase-related_%0Amethod:InterPro_accession:IPR011059_description:Metal-dependent_hydrolase%2C_composite_domain_superfamily_%0Amethod:InterPro_accession:IPR032466_description:Metal-dependent_hydrolase	Amidohydrolase_family
SSTP_0000623400.1	InterPro_accession:IPR004434_description:Isocitrate_dehydrogenase_NAD-dependent_%0Amethod:InterPro_accession:IPR019818_description:Isocitrate/isopropylmalate_dehydrogenase%2C_conserved_site_%0Amethod:InterPro_accession:IPR024084_description:Isopropylmalate_dehydrogenase-like_domain	Isocitrate/isopropylmalate_dehydrogenase
SSTP_0000634900.1	InterPro_accession:IPR008146_description:Glutamine_synthetase%2C_catalytic_domain_%0Amethod:InterPro_accession:IPR008147_description:Glutamine_synthetase%2C_beta-Grasp_domain_%0Amethod:InterPro_accession:IPR014746_description:Glutamine_synthetase/guanido_kinase%2C_catalytic_domain_%0Amethod:InterPro_accession:IPR027303_description:Glutamine_synthetase%2C_glycine-rich_site_%0Amethod:InterPro_acces…	Glutamine_synthetase
SSTP_0000644000.1	InterPro_accession:IPR039191_description:Srp40/Nopp140	Glutathione_S-transferase,_N-terminal_domain
SSTP_0000645100.1	InterPro_accession:IPR002129_description:Pyridoxal_phosphate-dependent_decarboxylase_%0Amethod:InterPro_accession:IPR015421_description:Pyridoxal_phosphate-dependent_transferase%2C_major_domain_%0Amethod:InterPro_accession:IPR015422_description:Pyridoxal_phosphate-dependent_transferase_domain_1_%0Amethod:InterPro_accession:IPR015424_description:Pyridoxal_phosphate-dependent_transferase	Dopa_decarboxylase
SSTP_0000657400.1	InterPro_accession:IPR000994_description:Peptidase_M24_%0Amethod:InterPro_accession:IPR001131_description:Peptidase_M24B%2C_X-Pro_dipeptidase/aminopeptidase_P%2C_conserved_site_%0Amethod:InterPro_accession:IPR007865_description:Aminopeptidase_P%2C_N-terminal_%0Amethod:InterPro_accession:IPR029149_description:Creatinase/Aminopeptidase_P/Spt16%2C_N-terminal_%0Amethod:InterPro_accession:IPR036005_de…	AMP_N
SSTP_0000658200.1	InterPro_accession:IPR008146_description:Glutamine_synthetase%2C_catalytic_domain_%0Amethod:InterPro_accession:IPR008147_description:Glutamine_synthetase%2C_beta-Grasp_domain_%0Amethod:InterPro_accession:IPR014746_description:Glutamine_synthetase/guanido_kinase%2C_catalytic_domain_%0Amethod:InterPro_accession:IPR027302_description:Glutamine_synthetase%2C_N-terminal_conserved_site_%0Amethod:InterP…	Glutamine_synthetase
SSTP_0000658300.1	InterPro_accession:IPR000192_description:Aminotransferase_class_V_domain_%0Amethod:InterPro_accession:IPR010240_description:Cysteine_desulfurase_IscS_%0Amethod:InterPro_accession:IPR015421_description:Pyridoxal_phosphate-dependent_transferase%2C_major_domain_%0Amethod:InterPro_accession:IPR015422_description:Pyridoxal_phosphate-dependent_transferase_domain_1_%0Amethod:InterPro_accession:IPR015424…	NFS1_nitrogen_fixation_1_homolog_(S._cerevisiae)
SSTP_0000660200.1	InterPro_accession:IPR004631_description:4-aminobutyrate_aminotransferase%2C_eukaryotic_%0Amethod:InterPro_accession:IPR005814_description:Aminotransferase_class-III_%0Amethod:InterPro_accession:IPR015421_description:Pyridoxal_phosphate-dependent_transferase%2C_major_domain_%0Amethod:InterPro_accession:IPR015422_description:Pyridoxal_phosphate-dependent_transferase_domain_1_%0Amethod:InterPro_acc…	Aminotransferase_class-III
SSTP_0000690000.1	InterPro_accession:IPR000719_description:Protein_kinase_domain_%0Amethod:InterPro_accession:IPR005814_description:Aminotransferase_class-III_%0Amethod:InterPro_accession:IPR008271_description:Serine/threonine-protein_kinase%2C_active_site_%0Amethod:InterPro_accession:IPR010164_description:Ornithine_aminotransferase_%0Amethod:InterPro_accession:IPR011009_description:Protein_kinase-like_domain_supe…	Aminotransferase_class-III
SSTP_0000698100.1	InterPro_accession:IPR000834_description:Peptidase_M14%2C_carboxypeptidase_A_%0Amethod:InterPro_accession:IPR036990_description:Metallocarboxypeptidase-like%2C_propeptide	Zn_pept
SSTP_0000698200.1	InterPro_accession:IPR000834_description:Peptidase_M14%2C_carboxypeptidase_A	Zn_pept
SSTP_0000723700.1	Ankyrin_Repeat
SSTP_0000739200.1	InterPro_accession:IPR006439_description:HAD_hydrolase%2C_subfamily_IA_%0Amethod:InterPro_accession:IPR023214_description:HAD_superfamily_%0Amethod:InterPro_accession:IPR023943_description:Enolase-phosphatase_E1_%0Amethod:InterPro_accession:IPR036412_description:HAD-like_superfamily	Bifunctional_enzyme_that_catalyzes_the_enolization_of_2,3-diketo-5-methylthiopentyl-1-phosphate_(DK-MTP-1-P)_into_the_intermediate_2-hydroxy-3-keto-5-methylthiopentenyl-1-phosphate_(HK-MTPenyl-1-P),_which_is_then_dephosphorylated_to_form_the_acireductone_1,2-dihydroxy-3-keto-5-methylthiopentene_(DHK-MTPene)_(By_similarity)
SSTP_0000748000.1	InterPro_accession:IPR013057_description:Amino_acid_transporter%2C_transmembrane_domain	Transmembrane_amino_acid_transporter_protein
SSTP_0000752300.1	InterPro_accession:IPR011053_description:Single_hybrid_motif_%0Amethod:InterPro_accession:IPR039169_description:Simiate	Inherit_from_biNOG:_family_with_sequence_similarity_206,_member_A
SSTP_0000757100.1	InterPro_accession:IPR000796_description:Aspartate/other_aminotransferase_%0Amethod:InterPro_accession:IPR004838_description:Aminotransferases%2C_class-I%2C_pyridoxal-phosphate-binding_site_%0Amethod:InterPro_accession:IPR004839_description:Aminotransferase%2C_class_I/classII_%0Amethod:InterPro_accession:IPR015421_description:Pyridoxal_phosphate-dependent_transferase%2C_major_domain_%0Amethod:Int…	Aspartate_aminotransferase
SSTP_0000760500.1	InterPro_accession:IPR001261_description:ArgE/DapE/ACY1/CPG2/YscS%2C_conserved_site_%0Amethod:InterPro_accession:IPR002933_description:Peptidase_M20_%0Amethod:InterPro_accession:IPR011650_description:Peptidase_M20%2C_dimerisation_domain_%0Amethod:InterPro_accession:IPR036264_description:Bacterial_exopeptidase_dimerisation_domain	Peptidase_dimerisation_domain
SSTP_0000765400.1	InterPro_accession:IPR003439_description:ABC_transporter-like_%0Amethod:InterPro_accession:IPR003593_description:AAA+_ATPase_domain_%0Amethod:InterPro_accession:IPR017871_description:ABC_transporter%2C_conserved_site_%0Amethod:InterPro_accession:IPR027417_description:P-loop_containing_nucleoside_triphosphate_hydrolase_%0Amethod:InterPro_accession:IPR032781_description:ABC-transporter_extension_do…	ABC_transporter
SSTP_0000780000.1	InterPro_accession:IPR000718_description:Peptidase_M13_%0Amethod:InterPro_accession:IPR008753_description:Peptidase_M13%2C_N-terminal_domain_%0Amethod:InterPro_accession:IPR018497_description:Peptidase_M13%2C_C-terminal_domain_%0Amethod:InterPro_accession:IPR024079_description:Metallopeptidase%2C_catalytic_domain_superfamily_%0Amethod:InterPro_accession:IPR042089_description:Peptidase_M13%2C_doma…	Peptidase_family_M13
SSTP_0000787200.1	InterPro_accession:IPR001254_description:Serine_proteases%2C_trypsin_domain_%0Amethod:InterPro_accession:IPR001314_description:Peptidase_S1A%2C_chymotrypsin_family_%0Amethod:InterPro_accession:IPR009003_description:Peptidase_S1%2C_PA_clan_%0Amethod:InterPro_accession:IPR018114_description:Serine_proteases%2C_trypsin_family%2C_histidine_active_site	serine_protease
SSTP_0000788200.1	InterPro_accession:IPR006222_description:Aminomethyltransferase%2C_folate-binding_domain_%0Amethod:InterPro_accession:IPR017703_description:YgfZ/GcvT_conserved_site_%0Amethod:InterPro_accession:IPR027266_description:GTP-binding_protein_TrmE/Glycine_cleavage_system_T_protein%2C_domain_1_%0Amethod:InterPro_accession:IPR028896_description:Aminomethyltransferase-like	Glycine_cleavage_T-protein_C-terminal_barrel_domain
SSTP_0000801700.1	InterPro_accession:IPR000246_description:Peptidase_T2%2C_asparaginase_2_%0Amethod:InterPro_accession:IPR029055_description:Nucleophile_aminohydrolases%2C_N-terminal_%0Amethod:InterPro_accession:IPR037464_description:Threonine_aspartase_1	threonine_aspartase
SSTP_0000814100.1	InterPro_accession:IPR011762_description:Acetyl-coenzyme_A_carboxyltransferase%2C_N-terminal_%0Amethod:InterPro_accession:IPR011763_description:Acetyl-coenzyme_A_carboxyltransferase%2C_C-terminal_%0Amethod:InterPro_accession:IPR029045_description:ClpP/crotonase-like_domain_superfamily_%0Amethod:InterPro_accession:IPR034733_description:Acetyl-CoA_carboxylase	Carboxyl_transferase_domain
SSTP_0000825500.1	InterPro_accession:IPR000834_description:Peptidase_M14%2C_carboxypeptidase_A_%0Amethod:InterPro_accession:IPR003146_description:Carboxypeptidase%2C_activation_peptide_%0Amethod:InterPro_accession:IPR003582_description:ShKT_domain_%0Amethod:InterPro_accession:IPR034223_description:Insect_gut_carboxypeptidase-like%2C_carboxypeptidase_domain_%0Amethod:InterPro_accession:IPR036990_description:Metallo…	Zn_pept
SSTP_0000831600.1	InterPro_accession:IPR002225_description:3-beta_hydroxysteroid_dehydrogenase/isomerase_%0Amethod:InterPro_accession:IPR036291_description:NAD(P)-binding_domain_superfamily	3-beta_hydroxysteroid_dehydrogenase/isomerase_family
SSTP_0000836700.1	InterPro_accession:IPR002933_description:Peptidase_M20_%0Amethod:InterPro_accession:IPR011650_description:Peptidase_M20%2C_dimerisation_domain_%0Amethod:InterPro_accession:IPR017153_description:Cytosolic_nonspecific_dipeptidase/DUG1	Peptidase_dimerisation_domain
SSTP_0000846500.1	InterPro_accession:IPR023190_description:Phosphoserine_phosphatase%2C_domain_2_%0Amethod:InterPro_accession:IPR023214_description:HAD_superfamily_%0Amethod:InterPro_accession:IPR036412_description:HAD-like_superfamily	haloacid_dehalogenase-like_hydrolase
SSTP_0000861800.1	InterPro_accession:IPR000718_description:Peptidase_M13_%0Amethod:InterPro_accession:IPR018497_description:Peptidase_M13%2C_C-terminal_domain_%0Amethod:InterPro_accession:IPR024079_description:Metallopeptidase%2C_catalytic_domain_superfamily	Peptidase_family_M13
SSTP_0000867300.1	InterPro_accession:IPR000304_description:Pyrroline-5-carboxylate_reductase_%0Amethod:InterPro_accession:IPR008927_description:6-phosphogluconate_dehydrogenase-like%2C_C-terminal_domain_superfamily_%0Amethod:InterPro_accession:IPR029036_description:Pyrroline-5-carboxylate_reductase%2C_dimerisation_domain_%0Amethod:InterPro_accession:IPR036291_description:NAD(P)-binding_domain_superfamily	Pyrroline-5-carboxylate_reductase
SSTP_0000886600.1	Inherit_from_COG:_aminopeptidase
SSTP_0000897500.1	InterPro_accession:IPR000620_description:EamA_domain	Inherit_from_biNOG:_solute_carrier_family_35,_member_F5
SSTP_0000914500.1	InterPro_accession:IPR004839_description:Aminotransferase%2C_class_I/classII_%0Amethod:InterPro_accession:IPR011282_description:2-amino-3-ketobutyrate_coenzyme_A_ligase_%0Amethod:InterPro_accession:IPR015421_description:Pyridoxal_phosphate-dependent_transferase%2C_major_domain_%0Amethod:InterPro_accession:IPR015422_description:Pyridoxal_phosphate-dependent_transferase_domain_1_%0Amethod:InterPro_…	Aminotransferase_class-V
SSTP_0000919500.1	InterPro_accession:IPR000834_description:Peptidase_M14%2C_carboxypeptidase_A_%0Amethod:InterPro_accession:IPR003146_description:Carboxypeptidase%2C_activation_peptide_%0Amethod:InterPro_accession:IPR003582_description:ShKT_domain_%0Amethod:InterPro_accession:IPR034223_description:Insect_gut_carboxypeptidase-like%2C_carboxypeptidase_domain_%0Amethod:InterPro_accession:IPR036990_description:Metallo…	Carboxypeptidase_activation_peptide
SSTP_0000921600.1	InterPro_accession:IPR006222_description:Aminomethyltransferase%2C_folate-binding_domain_%0Amethod:InterPro_accession:IPR006223_description:Glycine_cleavage_system_T_protein_%0Amethod:InterPro_accession:IPR013977_description:Glycine_cleavage_T-protein%2C_C-terminal_barrel_domain_%0Amethod:InterPro_accession:IPR027266_description:GTP-binding_protein_TrmE/Glycine_cleavage_system_T_protein%2C_domain…	The_glycine_cleavage_system_catalyzes_the_degradation_of_glycine_(By_similarity)
SSTP_0000926200.1	InterPro_accession:IPR002129_description:Pyridoxal_phosphate-dependent_decarboxylase_%0Amethod:InterPro_accession:IPR015421_description:Pyridoxal_phosphate-dependent_transferase%2C_major_domain_%0Amethod:InterPro_accession:IPR015422_description:Pyridoxal_phosphate-dependent_transferase_domain_1_%0Amethod:InterPro_accession:IPR015424_description:Pyridoxal_phosphate-dependent_transferase	Pyridoxal-dependent_decarboxylase_conserved_domain
SSTP_0000926800.1	InterPro_accession:IPR000819_description:Peptidase_M17%2C_leucyl_aminopeptidase%2C_C-terminal_%0Amethod:InterPro_accession:IPR011356_description:Peptidase_M17%2C_leucine_aminopeptidase/peptidase_B	Cytosol_aminopeptidase_family,_catalytic_domain
SSTP_0000946300.1	InterPro_accession:IPR000834_description:Peptidase_M14%2C_carboxypeptidase_A	Zn_pept
SSTP_0000957900.1	InterPro_accession:IPR000183_description:Ornithine/DAP/Arg_decarboxylase_%0Amethod:InterPro_accession:IPR002433_description:Ornithine_decarboxylase_%0Amethod:InterPro_accession:IPR009006_description:Alanine_racemase/group_IV_decarboxylase%2C_C-terminal_%0Amethod:InterPro_accession:IPR022643_description:Orn/DAP/Arg_decarboxylase_2%2C_C-terminal_%0Amethod:InterPro_accession:IPR022644_description:Or…	Pyridoxal-dependent_decarboxylase,_C-terminal_sheet_domain
SSTP_0000975500.1	InterPro_accession:IPR011762_description:Acetyl-coenzyme_A_carboxyltransferase%2C_N-terminal_%0Amethod:InterPro_accession:IPR011763_description:Acetyl-coenzyme_A_carboxyltransferase%2C_C-terminal_%0Amethod:InterPro_accession:IPR029045_description:ClpP/crotonase-like_domain_superfamily_%0Amethod:InterPro_accession:IPR034733_description:Acetyl-CoA_carboxylase	Carboxyl_transferase_domain
SSTP_0000983000.1	InterPro_accession:IPR000994_description:Peptidase_M24_%0Amethod:InterPro_accession:IPR007865_description:Aminopeptidase_P%2C_N-terminal_%0Amethod:InterPro_accession:IPR029149_description:Creatinase/Aminopeptidase_P/Spt16%2C_N-terminal_%0Amethod:InterPro_accession:IPR036005_description:Creatinase/aminopeptidase-like	Inherit_from_nemNOG:_AMP_N
SSTP_0000987900.1	InterPro_accession:IPR000718_description:Peptidase_M13_%0Amethod:InterPro_accession:IPR018497_description:Peptidase_M13%2C_C-terminal_domain_%0Amethod:InterPro_accession:IPR024079_description:Metallopeptidase%2C_catalytic_domain_superfamily	Peptidase_family_M13
SSTP_0001002300.1	InterPro_accession:IPR001085_description:Serine_hydroxymethyltransferase_%0Amethod:InterPro_accession:IPR015421_description:Pyridoxal_phosphate-dependent_transferase%2C_major_domain_%0Amethod:InterPro_accession:IPR015422_description:Pyridoxal_phosphate-dependent_transferase_domain_1_%0Amethod:InterPro_accession:IPR015424_description:Pyridoxal_phosphate-dependent_transferase_%0Amethod:InterPro_acc…	Interconversion_of_serine_and_glycine
SSTP_0001024200.1	InterPro_accession:IPR001597_description:Aromatic_amino_acid_beta-eliminating_lyase/threonine_aldolase_%0Amethod:InterPro_accession:IPR015421_description:Pyridoxal_phosphate-dependent_transferase%2C_major_domain_%0Amethod:InterPro_accession:IPR015422_description:Pyridoxal_phosphate-dependent_transferase_domain_1_%0Amethod:InterPro_accession:IPR015424_description:Pyridoxal_phosphate-dependent_tran…	DegT/DnrJ/EryC1/StrS_aminotransferase_family
SSTP_0001042200.1	InterPro_accession:IPR003010_description:Carbon-nitrogen_hydrolase_%0Amethod:InterPro_accession:IPR036526_description:Carbon-nitrogen_hydrolase_superfamily	Carbon-nitrogen_hydrolase
SSTP_0001052800.1	InterPro_accession:IPR001254_description:Serine_proteases%2C_trypsin_domain_%0Amethod:InterPro_accession:IPR001314_description:Peptidase_S1A%2C_chymotrypsin_family_%0Amethod:InterPro_accession:IPR009003_description:Peptidase_S1%2C_PA_clan_%0Amethod:InterPro_accession:IPR018114_description:Serine_proteases%2C_trypsin_family%2C_histidine_active_site_%0Amethod:InterPro_accession:IPR033116_descriptio…	Trypsin
SSTP_0001067400.1	InterPro_accession:IPR013216_description:Methyltransferase_type_11_%0Amethod:InterPro_accession:IPR029063_description:S-adenosyl-L-methionine-dependent_methyltransferase	Spermine/spermidine_synthase
SSTP_0001070900.1	InterPro_accession:IPR001254_description:Serine_proteases%2C_trypsin_domain_%0Amethod:InterPro_accession:IPR001314_description:Peptidase_S1A%2C_chymotrypsin_family_%0Amethod:InterPro_accession:IPR009003_description:Peptidase_S1%2C_PA_clan_%0Amethod:InterPro_accession:IPR018114_description:Serine_proteases%2C_trypsin_family%2C_histidine_active_site	Trypsin
SSTP_0001075900.3	InterPro_accession:IPR001045_description:Spermidine/spermine_synthases_%0Amethod:InterPro_accession:IPR029063_description:S-adenosyl-L-methionine-dependent_methyltransferase_%0Amethod:InterPro_accession:IPR030373_description:Polyamine_biosynthesis_domain%2C_conserved_site_%0Amethod:InterPro_accession:IPR030374_description:Polyamine_biosynthesis__domain_%0Amethod:InterPro_accession:IPR030668_descr…	Spermine/spermidine_synthase
SSTP_0001076600.1	InterPro_accession:IPR000718_description:Peptidase_M13_%0Amethod:InterPro_accession:IPR018497_description:Peptidase_M13%2C_C-terminal_domain_%0Amethod:InterPro_accession:IPR024079_description:Metallopeptidase%2C_catalytic_domain_superfamily_%0Amethod:InterPro_accession:IPR042089_description:Peptidase_M13%2C_domain_2	Peptidase_family_M13
SSTP_0001079700.1	InterPro_accession:IPR000101_description:Gamma-glutamyltranspeptidase_%0Amethod:InterPro_accession:IPR029055_description:Nucleophile_aminohydrolases%2C_N-terminal	Inherit_from_chrNOG:_Gamma-glutamyltranspeptidase
SSTP_0001097000.1	InterPro_accession:IPR004434_description:Isocitrate_dehydrogenase_NAD-dependent_%0Amethod:InterPro_accession:IPR019818_description:Isocitrate/isopropylmalate_dehydrogenase%2C_conserved_site_%0Amethod:InterPro_accession:IPR024084_description:Isopropylmalate_dehydrogenase-like_domain	Isocitrate/isopropylmalate_dehydrogenase
SSTP_0001116200.1	InterPro_accession:IPR000089_description:Biotin/lipoyl_attachment_%0Amethod:InterPro_accession:IPR011053_description:Single_hybrid_motif	Inherit_from_biNOG:_carboxylase
SSTP_0001123200.1	InterPro_accession:IPR023637_description:Urocanase_%0Amethod:InterPro_accession:IPR035085_description:Urocanase%2C_Rossmann-like_domain_%0Amethod:InterPro_accession:IPR035400_description:Urocanase%2C_N-terminal_domain_%0Amethod:InterPro_accession:IPR035401_description:Urocanase%2C_C-terminal_domain_%0Amethod:InterPro_accession:IPR036190_description:Urocanase_superfamily_%0Amethod:InterPro_accessi…	Urocanase
SSTP_0001140900.1	InterPro_accession:IPR000246_description:Peptidase_T2%2C_asparaginase_2_%0Amethod:InterPro_accession:IPR029055_description:Nucleophile_aminohydrolases%2C_N-terminal	Asparaginase
SSTP_0001147800.1	InterPro_accession:IPR001254_description:Serine_proteases%2C_trypsin_domain_%0Amethod:InterPro_accession:IPR001314_description:Peptidase_S1A%2C_chymotrypsin_family_%0Amethod:InterPro_accession:IPR009003_description:Peptidase_S1%2C_PA_clan_%0Amethod:InterPro_accession:IPR018114_description:Serine_proteases%2C_trypsin_family%2C_histidine_active_site_%0Amethod:InterPro_accession:IPR033116_descriptio…	Trypsin
SSTP_0001184600.1	InterPro_accession:IPR000138_description:Hydroxymethylglutaryl-CoA_lyase%2C_active_site_%0Amethod:InterPro_accession:IPR000891_description:Pyruvate_carboxyltransferase_%0Amethod:InterPro_accession:IPR013785_description:Aldolase-type_TIM_barrel_%0Amethod:InterPro_accession:IPR027167_description:Hydroxymethylglutaryl-CoA_lyase	HMGL-like
SSTP_0001221100.1	InterPro_accession:IPR000718_description:Peptidase_M13_%0Amethod:InterPro_accession:IPR008753_description:Peptidase_M13%2C_N-terminal_domain_%0Amethod:InterPro_accession:IPR024079_description:Metallopeptidase%2C_catalytic_domain_superfamily_%0Amethod:InterPro_accession:IPR042089_description:Peptidase_M13%2C_domain_2	Peptidase_family_M13
SSTP_0001231100.1	InterPro_accession:IPR005931_description:Delta-1-pyrroline-5-carboxylate_dehydrogenase_%0Amethod:InterPro_accession:IPR015590_description:Aldehyde_dehydrogenase_domain_%0Amethod:InterPro_accession:IPR016160_description:Aldehyde_dehydrogenase%2C_cysteine_active_site_%0Amethod:InterPro_accession:IPR016161_description:Aldehyde/histidinol_dehydrogenase_%0Amethod:InterPro_accession:IPR016162_descripti…	Aldehyde_dehydrogenase_family
SSTP_0001236000.1	InterPro_accession:IPR013024_description:Gamma-glutamyl_cyclotransferase-like_%0Amethod:InterPro_accession:IPR017939_description:Gamma-glutamylcyclotransferase_%0Amethod:InterPro_accession:IPR036568_description:Gamma-glutamyl_cyclotransferase-like_superfamily	Inherit_from_biNOG:_Gamma-glutamylcyclotransferase
SSTP_0001241700.1	Pfam:DUF1261
SSTP_0001244000.1	InterPro_accession:IPR000965_description:GPR_domain_%0Amethod:InterPro_accession:IPR001048_description:Aspartate/glutamate/uridylate_kinase_%0Amethod:InterPro_accession:IPR001057_description:Glutamate/acetylglutamate_kinase_%0Amethod:InterPro_accession:IPR005715_description:Glutamate_5-kinase/delta-1-pyrroline-5-carboxylate_synthase_%0Amethod:InterPro_accession:IPR005766_description:Delta_l-pyrro…	Amino_acid_kinase_family
SSTP_0001248400.2	InterPro_accession:IPR000718_description:Peptidase_M13_%0Amethod:InterPro_accession:IPR008753_description:Peptidase_M13%2C_N-terminal_domain_%0Amethod:InterPro_accession:IPR018497_description:Peptidase_M13%2C_C-terminal_domain_%0Amethod:InterPro_accession:IPR024079_description:Metallopeptidase%2C_catalytic_domain_superfamily_%0Amethod:InterPro_accession:IPR042089_description:Peptidase_M13%2C_doma…	Peptidase_family_M13
SSTP_0001258400.1	InterPro_accession:IPR016024_description:Armadillo-type_fold	NA
SSTP_0001269400.1	InterPro_accession:IPR001254_description:Serine_proteases%2C_trypsin_domain_%0Amethod:InterPro_accession:IPR001314_description:Peptidase_S1A%2C_chymotrypsin_family_%0Amethod:InterPro_accession:IPR009003_description:Peptidase_S1%2C_PA_clan_%0Amethod:InterPro_accession:IPR018114_description:Serine_proteases%2C_trypsin_family%2C_histidine_active_site	Trypsin

## Sheet: F_signal
Nucleotide transport and metabolism
ID	ANNOTATION
SSTP_0000014000.1	InterPro_accession:IPR000788_description:Ribonucleotide_reductase_large_subunit%2C_C-terminal_%0Amethod:InterPro_accession:IPR005144_description:ATP-cone_domain_%0Amethod:InterPro_accession:IPR008926_description:Ribonucleotide_reductase_R1_subunit%2C_N-terminal_%0Amethod:InterPro_accession:IPR013509_description:Ribonucleotide_reductase_large_subunit%2C_N-terminal_%0Amethod:InterPro_accession:IPR0…	Provides_the_precursors_necessary_for_DNA_synthesis._Catalyzes_the_biosynthesis_of_deoxyribonucleotides_from_the_corresponding_ribonucleotides_(By_similarity)
SSTP_0000018400.1	InterPro_accession:IPR035994_description:Nucleoside_phosphorylase_superfamily	Inherit_from_opiNOG:_Conserved_hypothetical_protein
SSTP_0000021000.1	InterPro_accession:IPR001763_description:Rhodanese-like_domain_%0Amethod:InterPro_accession:IPR001805_description:Adenosine_kinase_%0Amethod:InterPro_accession:IPR002173_description:Carbohydrate/puine_kinase%2C_PfkB%2C_conserved_site_%0Amethod:InterPro_accession:IPR011611_description:Carbohydrate_kinase_PfkB_%0Amethod:InterPro_accession:IPR029056_description:Ribokinase-like_%0Amethod:InterPro_acc…	adenosine_kinase
SSTP_0000022700.1	InterPro_accession:IPR002125_description:Cytidine_and_deoxycytidylate_deaminase_domain_%0Amethod:InterPro_accession:IPR016193_description:Cytidine_deaminase-like	Cytidine_and_deoxycytidylate_deaminase_zinc-binding_region
SSTP_0000031300.1	InterPro_accession:IPR000845_description:Nucleoside_phosphorylase_domain_%0Amethod:InterPro_accession:IPR010044_description:Methylthioadenosine_phosphorylase__(MTAP)_%0Amethod:InterPro_accession:IPR035994_description:Nucleoside_phosphorylase_superfamily	Catalyzes_the_reversible_phosphorylation_of_S-methyl-5'-_thioadenosine_(MTA)_to_adenine_and_5-methylthioribose-1-phosphate._Involved_in_the_breakdown_of_MTA,_a_major_by-product_of_polyamine_biosynthesis._Responsible_for_the_first_step_in_the_methionine_salvage_pathway_after_MTA_has_been_generated_from_S-_adenosylmethionine._Has_broad_substrate_specificity_with_6-_aminopurine_nucleosides_as_prefer…
SSTP_0000038000.1	InterPro_accession:IPR012677_description:Nucleotide-binding_alpha-beta_plait_domain_superfamily	NA
SSTP_0000057600.1	InterPro_accession:IPR000086_description:NUDIX_hydrolase_domain_%0Amethod:InterPro_accession:IPR003565_description:Bis(5'-nucleosyl)-tetraphosphatase_%0Amethod:InterPro_accession:IPR015797_description:NUDIX_hydrolase-like_domain_superfamily_%0Amethod:InterPro_accession:IPR020084_description:NUDIX_hydrolase%2C_conserved_site	NUDIX_domain
SSTP_0000078800.1	InterPro_accession:IPR000764_description:Uridine_kinase-like_%0Amethod:InterPro_accession:IPR006083_description:Phosphoribulokinase/uridine_kinase_%0Amethod:InterPro_accession:IPR027417_description:P-loop_containing_nucleoside_triphosphate_hydrolase	uridine-cytidine_kinase_2
SSTP_0000103800.1	InterPro_accession:IPR006434_description:Pyrimidine_5'-nucleotidase%2C_eukaryotic_%0Amethod:InterPro_accession:IPR023214_description:HAD_superfamily_%0Amethod:InterPro_accession:IPR036412_description:HAD-like_superfamily	Pyrimidine_5'-nucleotidase_(UMPH-1)
SSTP_0000112100.1	InterPro_accession:IPR000358_description:Ribonucleotide_reductase_small_subunit_family_%0Amethod:InterPro_accession:IPR009078_description:Ferritin-like_superfamily_%0Amethod:InterPro_accession:IPR012348_description:Ribonucleotide_reductase-like_%0Amethod:InterPro_accession:IPR030475_description:Ribonucleotide_reductase_small_subunit%2C_acitve_site_%0Amethod:InterPro_accession:IPR033909_descriptio…	Ribonucleotide_reductase,_small_chain
SSTP_0000113400.1	InterPro_accession:IPR000760_description:Inositol_monophosphatase-like_%0Amethod:InterPro_accession:IPR020550_description:Inositol_monophosphatase%2C_conserved_site	Inositol_monophosphatase_family
SSTP_0000155000.1	InterPro_accession:IPR006680_description:Amidohydrolase-related_%0Amethod:InterPro_accession:IPR010252_description:Formiminoglutamate_deiminase_%0Amethod:InterPro_accession:IPR011059_description:Metal-dependent_hydrolase%2C_composite_domain_superfamily_%0Amethod:InterPro_accession:IPR032466_description:Metal-dependent_hydrolase	Amidohydrolase_family
SSTP_0000182600.1	InterPro_accession:IPR000850_description:Adenylate_kinase/UMP-CMP_kinase_%0Amethod:InterPro_accession:IPR006266_description:UMP-CMP_kinase_%0Amethod:InterPro_accession:IPR027417_description:P-loop_containing_nucleoside_triphosphate_hydrolase_%0Amethod:InterPro_accession:IPR033690_description:Adenylate_kinase%2C_conserved_site	Adenylate_kinase
SSTP_0000197100.1	InterPro_accession:IPR018094_description:Thymidylate_kinase_%0Amethod:InterPro_accession:IPR027417_description:P-loop_containing_nucleoside_triphosphate_hydrolase_%0Amethod:InterPro_accession:IPR039430_description:Thymidylate_kinase-like_domain	thymidylate_kinase
SSTP_0000214300.1	InterPro_accession:IPR000719_description:Protein_kinase_domain_%0Amethod:InterPro_accession:IPR001054_description:Adenylyl_cyclase_class-3/4/guanylyl_cyclase_%0Amethod:InterPro_accession:IPR001245_description:Serine-threonine/tyrosine-protein_kinase%2C_catalytic_domain_%0Amethod:InterPro_accession:IPR001828_description:Receptor%2C_ligand_binding_region_%0Amethod:InterPro_accession:IPR011009_descr…	Guanylate_cyclase
SSTP_0000225700.1	InterPro_accession:IPR004468_description:CTP_synthase_%0Amethod:InterPro_accession:IPR017456_description:CTP_synthase%2C_N-terminal_%0Amethod:InterPro_accession:IPR017926_description:Glutamine_amidotransferase_%0Amethod:InterPro_accession:IPR027417_description:P-loop_containing_nucleoside_triphosphate_hydrolase_%0Amethod:InterPro_accession:IPR029062_description:Class_I_glutamine_amidotransferase-…	CTP_synthase_N-terminus
SSTP_0000239700.2	InterPro_accession:IPR001564_description:Nucleoside_diphosphate_kinase_%0Amethod:InterPro_accession:IPR023005_description:Nucleoside_diphosphate_kinase%2C_active_site_%0Amethod:InterPro_accession:IPR034907_description:Nucleoside_diphosphate_kinase-like_domain_%0Amethod:InterPro_accession:IPR036850_description:Nucleoside_diphosphate_kinase-like_domain_superfamily	Nucleoside_diphosphate_kinase
SSTP_0000260500.1	InterPro_accession:IPR000398_description:Thymidylate_synthase_%0Amethod:InterPro_accession:IPR020940_description:Thymidylate_synthase%2C_active_site_%0Amethod:InterPro_accession:IPR023451_description:Thymidylate_synthase/dCMP_hydroxymethylase_domain_%0Amethod:InterPro_accession:IPR036926_description:Thymidylate_synthase/dCMP_hydroxymethylase_superfamily	Thymidylate_synthase
SSTP_0000290600.1	InterPro_accession:IPR000850_description:Adenylate_kinase/UMP-CMP_kinase_%0Amethod:InterPro_accession:IPR027417_description:P-loop_containing_nucleoside_triphosphate_hydrolase_%0Amethod:InterPro_accession:IPR033690_description:Adenylate_kinase%2C_conserved_site	Adenylate_kinase
SSTP_0000291000.1	InterPro_accession:IPR000850_description:Adenylate_kinase/UMP-CMP_kinase_%0Amethod:InterPro_accession:IPR027417_description:P-loop_containing_nucleoside_triphosphate_hydrolase_%0Amethod:InterPro_accession:IPR033690_description:Adenylate_kinase%2C_conserved_site	Adenylate_kinase
SSTP_0000316200.1	InterPro_accession:IPR001267_description:Thymidine_kinase_%0Amethod:InterPro_accession:IPR020633_description:Thymidine_kinase%2C_conserved_site_%0Amethod:InterPro_accession:IPR027417_description:P-loop_containing_nucleoside_triphosphate_hydrolase	THymidine_Kinase
SSTP_0000317900.1	InterPro_accession:IPR011545_description:DEAD/DEAH_box_helicase_domain_%0Amethod:InterPro_accession:IPR027417_description:P-loop_containing_nucleoside_triphosphate_hydrolase	NA
SSTP_0000320900.1	InterPro_accession:IPR000845_description:Nucleoside_phosphorylase_domain_%0Amethod:InterPro_accession:IPR011268_description:Purine_nucleoside_phosphorylase_%0Amethod:InterPro_accession:IPR035994_description:Nucleoside_phosphorylase_superfamily	The_purine_nucleoside_phosphorylases_catalyze_the_phosphorolytic_breakdown_of_the_N-glycosidic_bond_in_the_beta-_(deoxy)ribonucleoside_molecules,_with_the_formation_of_the_corresponding_free_purine_bases_and_pentose-1-phosphate_(By_similarity)
SSTP_0000333700.1	InterPro_accession:IPR006434_description:Pyrimidine_5'-nucleotidase%2C_eukaryotic_%0Amethod:InterPro_accession:IPR023214_description:HAD_superfamily_%0Amethod:InterPro_accession:IPR036412_description:HAD-like_superfamily	Pyrimidine_5'-nucleotidase_(UMPH-1)
SSTP_0000342000.1	InterPro_accession:IPR033469_description:CYTH-like_domain_superfamily_%0Amethod:InterPro_accession:IPR038727_description:NadR/Ttd14%2C_AAA_domain	SSTP_0000342000.1
SSTP_0000359600.1	InterPro_accession:IPR002811_description:Aspartate_dehydrogenase_%0Amethod:InterPro_accession:IPR036291_description:NAD(P)-binding_domain_superfamily	Homoserine_dehydrogenase,_NAD_binding_domain
SSTP_0000368600.1	InterPro_accession:IPR000836_description:Phosphoribosyltransferase_domain_%0Amethod:InterPro_accession:IPR000842_description:Phosphoribosyl_pyrophosphate_synthetase%2C_conserved_site_%0Amethod:InterPro_accession:IPR005946_description:Ribose-phosphate_pyrophosphokinase_%0Amethod:InterPro_accession:IPR029057_description:Phosphoribosyltransferase-like_%0Amethod:InterPro_accession:IPR029099_descripti…	Ribose-phosphate_pyrophosphokinase
SSTP_0000375100.1	InterPro_accession:IPR002915_description:DeoC/FbaB/_lacD_aldolase_%0Amethod:InterPro_accession:IPR011343_description:Deoxyribose-phosphate_aldolase_%0Amethod:InterPro_accession:IPR013785_description:Aldolase-type_TIM_barrel	DeoC/LacD_family_aldolase
SSTP_0000407800.1	InterPro_accession:IPR001093_description:IMP_dehydrogenase/GMP_reductase_%0Amethod:InterPro_accession:IPR005993_description:GMP_reductase_%0Amethod:InterPro_accession:IPR013785_description:Aldolase-type_TIM_barrel_%0Amethod:InterPro_accession:IPR015875_description:IMP_dehydrogenase_/_GMP_reductase%2C_conserved_site	Catalyzes_the_irreversible_NADPH-dependent_deamination_of_GMP_to_IMP._It_functions_in_the_conversion_of_nucleobase,_nucleoside_and_nucleotide_derivatives_of_G_to_A_nucleotides,_and_in_maintaining_the_intracellular_balance_of_A_and_G_nucleotides_(By_similarity)
SSTP_0000467400.1	InterPro_accession:IPR002125_description:Cytidine_and_deoxycytidylate_deaminase_domain_%0Amethod:InterPro_accession:IPR015517_description:Deoxycytidylate_deaminase-related_%0Amethod:InterPro_accession:IPR016192_description:APOBEC/CMP_deaminase%2C_zinc-binding_%0Amethod:InterPro_accession:IPR016193_description:Cytidine_deaminase-like_%0Amethod:InterPro_accession:IPR016473_description:Deoxycytidyla…	Deoxycytidylate_deaminase
SSTP_0000484700.1	InterPro_accession:IPR020618_description:Adenylate_kinase_isoenzyme_6_%0Amethod:InterPro_accession:IPR027417_description:P-loop_containing_nucleoside_triphosphate_hydrolase	Shikimate_kinase
SSTP_0000529700.1	InterPro_accession:IPR008181_description:Deoxyuridine_triphosphate_nucleotidohydrolase_%0Amethod:InterPro_accession:IPR029054_description:dUTPase-like_%0Amethod:InterPro_accession:IPR033704_description:dUTPase%2C_trimeric_%0Amethod:InterPro_accession:IPR036157_description:dUTPase-like_superfamily	dUTPase
SSTP_0000543300.1	InterPro_accession:IPR000850_description:Adenylate_kinase/UMP-CMP_kinase_%0Amethod:InterPro_accession:IPR027417_description:P-loop_containing_nucleoside_triphosphate_hydrolase_%0Amethod:InterPro_accession:IPR033690_description:Adenylate_kinase%2C_conserved_site	Adenylate_kinase
SSTP_0000566700.1	InterPro_accession:IPR000836_description:Phosphoribosyltransferase_domain_%0Amethod:InterPro_accession:IPR005904_description:Hypoxanthine_phosphoribosyl_transferase_%0Amethod:InterPro_accession:IPR029057_description:Phosphoribosyltransferase-like	Phosphoribosyl_transferase_domain
SSTP_0000603800.1	InterPro_accession:IPR018094_description:Thymidylate_kinase_%0Amethod:InterPro_accession:IPR027417_description:P-loop_containing_nucleoside_triphosphate_hydrolase_%0Amethod:InterPro_accession:IPR039430_description:Thymidylate_kinase-like_domain	Deoxythymidylate_kinase_(Thymidylate_kinase)
SSTP_0000616900.1	InterPro_accession:IPR001365_description:Adenosine/AMP_deaminase_domain_%0Amethod:InterPro_accession:IPR006650_description:Adenosine/AMP_deaminase_active_site_%0Amethod:InterPro_accession:IPR032466_description:Metal-dependent_hydrolase	Adenosine/AMP_deaminase
SSTP_0000646200.1	InterPro_accession:IPR000850_description:Adenylate_kinase/UMP-CMP_kinase_%0Amethod:InterPro_accession:IPR006259_description:Adenylate_kinase_subfamily_%0Amethod:InterPro_accession:IPR007862_description:Adenylate_kinase%2C_active_site_lid_domain_%0Amethod:InterPro_accession:IPR027417_description:P-loop_containing_nucleoside_triphosphate_hydrolase_%0Amethod:InterPro_accession:IPR028587_description:…	Catalyzes_the_reversible_transfer_of_the_terminal_phosphate_group_between_ATP_and_AMP._Plays_an_important_role_in_cellular_energy_homeostasis_and_in_adenine_nucleotide_metabolism._Adenylate_kinase_activity_is_critical_for_regulation_of_the_phosphate_utilization_and_the_AMP_de_novo_biosynthesis_pathways_(By_similarity)
SSTP_0000695300.1	InterPro_accession:IPR000764_description:Uridine_kinase-like_%0Amethod:InterPro_accession:IPR006083_description:Phosphoribulokinase/uridine_kinase_%0Amethod:InterPro_accession:IPR027417_description:P-loop_containing_nucleoside_triphosphate_hydrolase_%0Amethod:InterPro_accession:IPR029057_description:Phosphoribosyltransferase-like_%0Amethod:InterPro_accession:IPR029933_description:Uridine-cytidine…	Uridine_kinase
SSTP_0000725300.1	InterPro_accession:IPR006434_description:Pyrimidine_5'-nucleotidase%2C_eukaryotic_%0Amethod:InterPro_accession:IPR023214_description:HAD_superfamily_%0Amethod:InterPro_accession:IPR036412_description:HAD-like_superfamily	Pyrimidine_5'-nucleotidase_(UMPH-1)
SSTP_0000771000.1	InterPro_accession:IPR000836_description:Phosphoribosyltransferase_domain_%0Amethod:InterPro_accession:IPR000842_description:Phosphoribosyl_pyrophosphate_synthetase%2C_conserved_site_%0Amethod:InterPro_accession:IPR005946_description:Ribose-phosphate_pyrophosphokinase_%0Amethod:InterPro_accession:IPR029057_description:Phosphoribosyltransferase-like_%0Amethod:InterPro_accession:IPR029099_descripti…	Ribose-phosphate_pyrophosphokinase
SSTP_0000777100.1	InterPro_accession:IPR006368_description:GDP-mannose_4%2C6-dehydratase_%0Amethod:InterPro_accession:IPR013657_description:UAA_transporter_%0Amethod:InterPro_accession:IPR016040_description:NAD(P)-binding_domain_%0Amethod:InterPro_accession:IPR036291_description:NAD(P)-binding_domain_superfamily	Catalyzes_the_conversion_of_GDP-D-mannose_to_GDP-4-_dehydro-6-deoxy-D-mannose._Involved_in_susceptibility_to_pore-_forming_crystal_toxins_in_conjunction_with_bre-2,_bre-3
SSTP_0000799800.1	InterPro_accession:IPR002699_description:ATPase%2C_V1_complex%2C_subunit_D	Subunit_of_the_peripheral_V1_complex_of_vacuolar_ATPase._V-ATPase_is_responsible_for_acidifying_a_variety_of_intracellular_compartments_in_eukaryotic_cells,_thus_providing_most_of_the_energy_required_for_transport_processes_in_the_vacuolar_system
SSTP_0000801000.1	InterPro_accession:IPR000836_description:Phosphoribosyltransferase_domain_%0Amethod:InterPro_accession:IPR005764_description:Adenine_phosphoribosyl_transferase_%0Amethod:InterPro_accession:IPR029057_description:Phosphoribosyltransferase-like	Phosphoribosyl_transferase_domain
SSTP_0000828900.1	InterPro_accession:IPR001114_description:Adenylosuccinate_synthetase_%0Amethod:InterPro_accession:IPR018220_description:Adenylosuccinate_synthase%2C_GTP-binding_site_%0Amethod:InterPro_accession:IPR027417_description:P-loop_containing_nucleoside_triphosphate_hydrolase_%0Amethod:InterPro_accession:IPR033128_description:Adenylosuccinate_synthase%2C__active_site_%0Amethod:InterPro_accession:IPR04210…	Plays_an_important_role_in_the_de_novo_pathway_and_in_the_salvage_pathway_of_purine_nucleotide_biosynthesis._Catalyzes_the_first
SSTP_0001014100.1	InterPro_accession:IPR002125_description:Cytidine_and_deoxycytidylate_deaminase_domain_%0Amethod:InterPro_accession:IPR016192_description:APOBEC/CMP_deaminase%2C_zinc-binding_%0Amethod:InterPro_accession:IPR016193_description:Cytidine_deaminase-like	Cytidine_and_deoxycytidylate_deaminase_zinc-binding_region
SSTP_0001025700.1	InterPro_accession:IPR001805_description:Adenosine_kinase_%0Amethod:InterPro_accession:IPR011611_description:Carbohydrate_kinase_PfkB_%0Amethod:InterPro_accession:IPR029056_description:Ribokinase-like	Inherit_from_biNOG:_adenosine_kinase
SSTP_0001032800.1	InterPro_accession:IPR011545_description:DEAD/DEAH_box_helicase_domain_%0Amethod:InterPro_accession:IPR027417_description:P-loop_containing_nucleoside_triphosphate_hydrolase	NA
SSTP_0001067600.1	InterPro_accession:IPR009283_description:Apyrase_%0Amethod:InterPro_accession:IPR036258_description:Apyrase_superfamily	Apyrase
SSTP_0001070500.1	InterPro_accession:IPR000836_description:Phosphoribosyltransferase_domain_%0Amethod:InterPro_accession:IPR001754_description:Orotidine_5'-phosphate_decarboxylase_domain_%0Amethod:InterPro_accession:IPR004467_description:Orotate_phosphoribosyl_transferase_domain_%0Amethod:InterPro_accession:IPR011060_description:Ribulose-phosphate_binding_barrel_%0Amethod:InterPro_accession:IPR013785_description:A…	OMPdecase
SSTP_0001070600.1	InterPro_accession:IPR000836_description:Phosphoribosyltransferase_domain_%0Amethod:InterPro_accession:IPR004467_description:Orotate_phosphoribosyl_transferase_domain_%0Amethod:InterPro_accession:IPR023031_description:Orotate_phosphoribosyltransferase_%0Amethod:InterPro_accession:IPR029057_description:Phosphoribosyltransferase-like	Phosphoribosyl_transferase_domain
SSTP_0001087000.1	InterPro_accession:IPR000850_description:Adenylate_kinase/UMP-CMP_kinase_%0Amethod:InterPro_accession:IPR006266_description:UMP-CMP_kinase_%0Amethod:InterPro_accession:IPR027417_description:P-loop_containing_nucleoside_triphosphate_hydrolase_%0Amethod:InterPro_accession:IPR033690_description:Adenylate_kinase%2C_conserved_site	Adenylate_kinase
SSTP_0001135200.1	InterPro_accession:IPR001604_description:DNA/RNA_non-specific_endonuclease_%0Amethod:InterPro_accession:IPR018524_description:DNA/RNA_non-specific_endonuclease%2C_active_site_%0Amethod:InterPro_accession:IPR020821_description:Extracellular_Endonuclease%2C_subunit_A_%0Amethod:InterPro_accession:IPR040255_description:Non-specific_endonuclease	NUC
SSTP_0001162500.1	InterPro_accession:IPR001674_description:GMP_synthase%2C_C-terminal_%0Amethod:InterPro_accession:IPR004739_description:GMP_synthase%2C_glutamine_amidotransferase_%0Amethod:InterPro_accession:IPR014729_description:Rossmann-like_alpha/beta/alpha_sandwich_fold_%0Amethod:InterPro_accession:IPR017926_description:Glutamine_amidotransferase_%0Amethod:InterPro_accession:IPR022310_description:NAD/GMP_synt…	Pfam:ExsB
SSTP_0001162700.1	InterPro_accession:IPR000362_description:Fumarate_lyase_family_%0Amethod:InterPro_accession:IPR008948_description:L-Aspartase-like_%0Amethod:InterPro_accession:IPR019468_description:Adenylosuccinate_lyase_C-terminal_%0Amethod:InterPro_accession:IPR020557_description:Fumarate_lyase%2C_conserved_site_%0Amethod:InterPro_accession:IPR022761_description:Fumarate_lyase%2C_N-terminal_%0Amethod:InterPro_…	Catalyzes_two_non-sequential_steps_in_de_novo_AMP_synthesis_converts_(S)-2-(5-amino-1-(5-phospho-D-_ribosyl)imidazole-4-carboxamido)succinate_(SAICAR)_to_fumarate_plus_5-amino-1-(5-phospho-D-ribosyl)imidazole-4-carboxamide,_and_thereby_also_contributes_to_de_novo_IMP_synthesis,_and_converts_succinyladenosine_monophosphate_(SAMP)_to_AMP_and_fumarate_(By_similarity)
SSTP_0001193900.1	InterPro_accession:IPR001114_description:Adenylosuccinate_synthetase_%0Amethod:InterPro_accession:IPR018220_description:Adenylosuccinate_synthase%2C_GTP-binding_site_%0Amethod:InterPro_accession:IPR027417_description:P-loop_containing_nucleoside_triphosphate_hydrolase_%0Amethod:InterPro_accession:IPR033128_description:Adenylosuccinate_synthase%2C__active_site_%0Amethod:InterPro_accession:IPR04210…	Plays_an_important_role_in_the_de_novo_pathway_and_in_the_salvage_pathway_of_purine_nucleotide_biosynthesis._Catalyzes_the_first
SSTP_0001208000.1	InterPro_accession:IPR006073_description:GTP_binding_domain_%0Amethod:InterPro_accession:IPR027417_description:P-loop_containing_nucleoside_triphosphate_hydrolase	NA
SSTP_0001251500.1	InterPro_accession:IPR002125_description:Cytidine_and_deoxycytidylate_deaminase_domain_%0Amethod:InterPro_accession:IPR006262_description:Cytidine_deaminase%2C_homotetrameric_%0Amethod:InterPro_accession:IPR016193_description:Cytidine_deaminase-like	Cytidine_and_deoxycytidylate_deaminase_zinc-binding_region

## Sheet: G_signal
Carbohydrate transport and metabolism
ID	ANNOTATION
SSTP_0000003400.1	InterPro_accession:IPR007271_description:Nucleotide-sugar_transporter	Nucleotide-sugar_transporter
SSTP_0000029300.1	InterPro_accession:IPR001360_description:Glycoside_hydrolase_family_1_%0Amethod:InterPro_accession:IPR017853_description:Glycoside_hydrolase_superfamily_%0Amethod:InterPro_accession:IPR033132_description:Glycosyl_hydrolases_family_1%2C_N-terminal_conserved_site	lactase-phlorizin
SSTP_0000046200.1	InterPro_accession:IPR009447_description:Phosphatidylinositol_anchor_biosynthesis_protein_PIGW/GWT1	biosynthesis,_class_W
SSTP_0000049300.1	InterPro_accession:IPR000631_description:ATP-dependent_(S)-NAD(P)H-hydrate_dehydratase_%0Amethod:InterPro_accession:IPR029056_description:Ribokinase-like	Catalyzes_the_dehydration_of_the_S-form_of_NAD(P)HX_at_the_expense_of_ATP,_which_is_converted_to_ADP._Together_with_NAD(P)HX_epimerase,_which_catalyzes_the_epimerization_of_the_S-_and_R-forms,_the_enzyme_allows_the_repair_of_both_epimers_of_NAD(P)HX,_a_damaged_form_of_NAD(P)H_that_is_a_result_of_enzymatic_or_heat-dependent_hydration_(By_similarity)
SSTP_0000053800.1	InterPro_accession:IPR001360_description:Glycoside_hydrolase_family_1_%0Amethod:InterPro_accession:IPR017853_description:Glycoside_hydrolase_superfamily_%0Amethod:InterPro_accession:IPR033132_description:Glycosyl_hydrolases_family_1%2C_N-terminal_conserved_site	glycoside_hydrolases
SSTP_0000078400.1	InterPro_accession:IPR002213_description:UDP-glucuronosyl/UDP-glucosyltransferase	Glycosyltransferase_family_28_C-terminal_domain
SSTP_0000079700.1	InterPro_accession:IPR020846_description:Major_facilitator_superfamily_domain_%0Amethod:InterPro_accession:IPR036259_description:MFS_transporter_superfamily	Inherit_from_chrNOG:_Major_Facilitator_Superfamily
SSTP_0000087600.1	InterPro_accession:IPR007271_description:Nucleotide-sugar_transporter	Solute_carrier_family_35
SSTP_0000089100.1	InterPro_accession:IPR008138_description:Saposin_B_type%2C_region_2_%0Amethod:InterPro_accession:IPR008139_description:Saposin_B_type_domain_%0Amethod:InterPro_accession:IPR011001_description:Saposin-like	NA
SSTP_0000089200.1	InterPro_accession:IPR004443_description:YjeF_N-terminal_domain_%0Amethod:InterPro_accession:IPR032976_description:YjeF_N-terminal_domain-containing_protein%2C_eukaryotes_%0Amethod:InterPro_accession:IPR036652_description:YjeF_N-terminal_domain_superfamily	Catalyzes_the_epimerization_of_the_S-_and_R-forms_of_NAD(P)HX,_a_damaged_form_of_NAD(P)H_that_is_a_result_of_enzymatic_or_heat-dependent_hydration._This_is_a_prerequisite_for_the_S-_specific_NAD(P)H-hydrate_dehydratase_to_allow_the_repair_of_both_epimers_of_NAD(P)HX_(By_similarity)
SSTP_0000092800.1	Chitin_binding_Peritrophin-A_domain
SSTP_0000093200.1	InterPro_accession:IPR007271_description:Nucleotide-sugar_transporter	Nucleotide-sugar_transporter
SSTP_0000096500.1	InterPro_accession:IPR000741_description:Fructose-bisphosphate_aldolase%2C_class-I_%0Amethod:InterPro_accession:IPR013785_description:Aldolase-type_TIM_barrel_%0Amethod:InterPro_accession:IPR029768_description:Fructose-bisphosphate_aldolase_class-I_active_site	Fructose-bisphosphate_aldolase
SSTP_0000118100.1	InterPro_accession:IPR003859_description:Beta-1%2C4-galactosyltransferase_%0Amethod:InterPro_accession:IPR027791_description:Galactosyltransferase%2C_C-terminal_%0Amethod:InterPro_accession:IPR027995_description:Galactosyltransferase%2C_N-terminal_%0Amethod:InterPro_accession:IPR029044_description:Nucleotide-diphospho-sugar_transferases	Pfam:Galactosyl_T_2
SSTP_0000118700.1	InterPro_accession:IPR001223_description:Glycoside_hydrolase_family_18%2C_catalytic_domain_%0Amethod:InterPro_accession:IPR001579_description:Glycoside_hydrolase%2C_chitinase_active_site_%0Amethod:InterPro_accession:IPR011583_description:Chitinase_II_%0Amethod:InterPro_accession:IPR017853_description:Glycoside_hydrolase_superfamily_%0Amethod:InterPro_accession:IPR029070_description:Chitinase_inse…	Glyco_18
SSTP_0000124200.1	InterPro_accession:IPR004788_description:Ribose_5-phosphate_isomerase%2C_type_A_%0Amethod:InterPro_accession:IPR037171_description:NagB/RpiA_transferase-like	Ribose_5-phosphate_isomerase_A_(phosphoriboisomerase_A)
SSTP_0000125400.1	InterPro_accession:IPR001732_description:UDP-glucose/GDP-mannose_dehydrogenase%2C_N-terminal_%0Amethod:InterPro_accession:IPR008927_description:6-phosphogluconate_dehydrogenase-like%2C_C-terminal_domain_superfamily_%0Amethod:InterPro_accession:IPR014026_description:UDP-glucose/GDP-mannose_dehydrogenase%2C_dimerisation_%0Amethod:InterPro_accession:IPR014027_description:UDP-glucose/GDP-mannose_dehy…	hyaluronan,_chondroitin_sulfate,_and_heparan_sulfate_(By_similarity)
SSTP_0000138500.1	InterPro_accession:IPR011701_description:Major_facilitator_superfamily_%0Amethod:InterPro_accession:IPR020846_description:Major_facilitator_superfamily_domain_%0Amethod:InterPro_accession:IPR036259_description:MFS_transporter_superfamily	Major_Facilitator_Superfamily
SSTP_0000140700.1	InterPro_accession:IPR001312_description:Hexokinase_%0Amethod:InterPro_accession:IPR019807_description:Hexokinase%2C_binding_site_%0Amethod:InterPro_accession:IPR022672_description:Hexokinase%2C_N-terminal_%0Amethod:InterPro_accession:IPR022673_description:Hexokinase%2C_C-terminal	Hexokinase
SSTP_0000158900.1	InterPro_accession:IPR001912_description:Ribosomal_protein_S4/S9%2C_N-terminal_%0Amethod:InterPro_accession:IPR002942_description:RNA-binding_S4_domain_%0Amethod:InterPro_accession:IPR005710_description:Ribosomal_protein_S4/S9%2C_eukaryotic/archaeal_%0Amethod:InterPro_accession:IPR005844_description:Alpha-D-phosphohexomutase%2C_alpha/beta/alpha_domain_I_%0Amethod:InterPro_accession:IPR005846_desc…	Phosphoglucomutase_3
SSTP_0000159300.1	InterPro_accession:IPR011701_description:Major_facilitator_superfamily_%0Amethod:InterPro_accession:IPR020846_description:Major_facilitator_superfamily_domain_%0Amethod:InterPro_accession:IPR036259_description:MFS_transporter_superfamily	Major_Facilitator_Superfamily
SSTP_0000159600.1	InterPro_accession:IPR004193_description:Glycoside_hydrolase%2C_family_13%2C_N-terminal_%0Amethod:InterPro_accession:IPR006047_description:Glycosyl_hydrolase%2C_family_13%2C_catalytic_domain_%0Amethod:InterPro_accession:IPR006048_description:Alpha-amylase/branching_enzyme%2C_C-terminal_all_beta_%0Amethod:InterPro_accession:IPR013780_description:Glycosyl_hydrolase%2C_all-beta_%0Amethod:InterPro_ac…	Carbohydrate-binding_module_48_(Isoamylase_N-terminal_domain)
SSTP_0000161400.1	InterPro_accession:IPR003406_description:Glycosyl_transferase%2C_family_14	Core-2/I-Branching_enzyme
SSTP_0000161500.1	InterPro_accession:IPR002213_description:UDP-glucuronosyl/UDP-glucosyltransferase	transferase_activity,_transferring_hexosyl_groups
SSTP_0000162300.1	InterPro_accession:IPR001250_description:Mannose-6-phosphate_isomerase%2C_type_I_%0Amethod:InterPro_accession:IPR011051_description:RmlC-like_cupin_domain_superfamily_%0Amethod:InterPro_accession:IPR014710_description:RmlC-like_jelly_roll_fold_%0Amethod:InterPro_accession:IPR016305_description:Mannose-6-phosphate_isomerase	Phosphomannose_isomerase_type_I
SSTP_0000162700.1	InterPro_accession:IPR002213_description:UDP-glucuronosyl/UDP-glucosyltransferase_%0Amethod:InterPro_accession:IPR035595_description:UDP-glycosyltransferase_family%2C_conserved_site	transferase_activity,_transferring_hexosyl_groups
SSTP_0000168300.1	InterPro_accession:IPR000741_description:Fructose-bisphosphate_aldolase%2C_class-I_%0Amethod:InterPro_accession:IPR013785_description:Aldolase-type_TIM_barrel_%0Amethod:InterPro_accession:IPR029768_description:Fructose-bisphosphate_aldolase_class-I_active_site	Fructose-bisphosphate_aldolase
SSTP_0000177800.1	InterPro_accession:IPR000182_description:GNAT_domain_%0Amethod:InterPro_accession:IPR016181_description:Acyl-CoA_N-acyltransferase_%0Amethod:InterPro_accession:IPR039135_description:N-acetyltransferase_9-like	Acetyltransferase_(GNAT)_family
SSTP_0000179500.1	InterPro_accession:IPR008139_description:Saposin_B_type_domain_%0Amethod:InterPro_accession:IPR011001_description:Saposin-like	NA
SSTP_0000180400.1	InterPro_accession:IPR017515_description:Methylmalonyl-CoA_epimerase_%0Amethod:InterPro_accession:IPR029068_description:Glyoxalase/Bleomycin_resistance_protein/Dihydroxybiphenyl_dioxygenase_%0Amethod:InterPro_accession:IPR037523_description:Vicinal_oxygen_chelate_(VOC)_domain	Glyoxalase/Bleomycin_resistance_protein/Dioxygenase_superfamily
SSTP_0000185100.1	InterPro_accession:IPR013078_description:Histidine_phosphatase_superfamily%2C_clade-1_%0Amethod:InterPro_accession:IPR029033_description:Histidine_phosphatase_superfamily	Pfam:PGAM
SSTP_0000187900.1	InterPro_accession:IPR005995_description:Phosphoglycerate_mutase%2C_2%2C3-bisphosphoglycerate-independent_%0Amethod:InterPro_accession:IPR006124_description:Metalloenzyme_%0Amethod:InterPro_accession:IPR011258_description:BPG-independent_PGAM%2C_N-terminal_%0Amethod:InterPro_accession:IPR017850_description:Alkaline-phosphatase-like%2C_core_domain_superfamily_%0Amethod:InterPro_accession:IPR036646…	BPG-independent_PGAM_N-terminus_(iPGM_N)
SSTP_0000190500.1	InterPro_accession:IPR005599_description:GPI_mannosyltransferase_%0Amethod:InterPro_accession:IPR039521_description:GPI_mannosyltransferase_3	Alg9-like_mannosyltransferase_family
SSTP_0000192000.1	InterPro_accession:IPR013078_description:Histidine_phosphatase_superfamily%2C_clade-1_%0Amethod:InterPro_accession:IPR029033_description:Histidine_phosphatase_superfamily	PGAM
SSTP_0000197600.1	InterPro_accession:IPR017853_description:Glycoside_hydrolase_superfamily	Inherit_from_biNOG:_carbohydrate_metabolic_process
SSTP_0000197900.2	InterPro_accession:IPR001697_description:Pyruvate_kinase_%0Amethod:InterPro_accession:IPR011037_description:Pyruvate_kinase-like%2C_insert_domain_superfamily_%0Amethod:InterPro_accession:IPR015793_description:Pyruvate_kinase%2C_barrel_%0Amethod:InterPro_accession:IPR015795_description:Pyruvate_kinase%2C_C-terminal_%0Amethod:InterPro_accession:IPR015806_description:Pyruvate_kinase%2C_insert_domain…	Pyruvate_kinase
SSTP_0000199400.1	InterPro_accession:IPR006101_description:Glycoside_hydrolase%2C_family_2_%0Amethod:InterPro_accession:IPR006102_description:Glycoside_hydrolase%2C_family_2%2C_immunoglobulin-like_beta-sandwich_%0Amethod:InterPro_accession:IPR006103_description:Glycoside_hydrolase_family_2%2C_catalytic_domain_%0Amethod:InterPro_accession:IPR006104_description:Glycosyl_hydrolases_family_2%2C_sugar_binding_domain_%0…	Glycosyl_hydrolases_family_2,_TIM_barrel_domain
SSTP_0000201000.1	InterPro_accession:IPR005888_description:dTDP-glucose_4%2C6-dehydratase_%0Amethod:InterPro_accession:IPR016040_description:NAD(P)-binding_domain_%0Amethod:InterPro_accession:IPR036291_description:NAD(P)-binding_domain_superfamily	Male_sterility_protein
SSTP_0000208100.1	InterPro_accession:IPR000439_description:Ribosomal_protein_L15e_%0Amethod:InterPro_accession:IPR012678_description:Ribosomal_protein_L23/L15e_core_domain_superfamily_%0Amethod:InterPro_accession:IPR024794_description:Ribosomal_protein_L15e_core_domain_superfamily	Ribosomal_L15
SSTP_0000210800.1	InterPro_accession:IPR002213_description:UDP-glucuronosyl/UDP-glucosyltransferase	Glycosyltransferase_family_28_C-terminal_domain
SSTP_0000226900.1	InterPro_accession:IPR008138_description:Saposin_B_type%2C_region_2_%0Amethod:InterPro_accession:IPR008139_description:Saposin_B_type_domain_%0Amethod:InterPro_accession:IPR011001_description:Saposin-like	NA
SSTP_0000229200.1	InterPro_accession:IPR013078_description:Histidine_phosphatase_superfamily%2C_clade-1_%0Amethod:InterPro_accession:IPR029033_description:Histidine_phosphatase_superfamily	Pfam:PGAM
SSTP_0000237600.1	InterPro_accession:IPR003378_description:Fringe-like	Fringe-like
SSTP_0000238500.1	InterPro_accession:IPR016699_description:Acid_ceramidase-like_%0Amethod:InterPro_accession:IPR029130_description:Acid_ceramidase%2C_N-terminal_%0Amethod:InterPro_accession:IPR029132_description:Choloylglycine_hydrolase/NAAA_C-terminal	Linear_amide_C-N_hydrolases,_choloylglycine_hydrolase_family
SSTP_0000243000.1	InterPro_accession:IPR007315_description:GPI_mannosyltransferase_2	Mannosyltransferase_(PIG-V))
SSTP_0000243100.1	InterPro_accession:IPR001672_description:Phosphoglucose_isomerase_(PGI)_%0Amethod:InterPro_accession:IPR018189_description:Phosphoglucose_isomerase%2C_conserved_site_%0Amethod:InterPro_accession:IPR023096_description:Phosphoglucose_isomerase%2C_C-terminal_%0Amethod:InterPro_accession:IPR035476_description:Phosphoglucose_isomerase%2C_SIS_domain_1_%0Amethod:InterPro_accession:IPR035482_description:…	Glucose-6-phosphate_isomerase
SSTP_0000259000.1	InterPro_accession:IPR000262_description:FMN-dependent_dehydrogenase_%0Amethod:InterPro_accession:IPR008259_description:FMN-dependent_alpha-hydroxy_acid_dehydrogenase%2C_active_site_%0Amethod:InterPro_accession:IPR012133_description:Alpha-hydroxy_acid_dehydrogenase%2C_FMN-dependent_%0Amethod:InterPro_accession:IPR013785_description:Aldolase-type_TIM_barrel_%0Amethod:InterPro_accession:IPR037396_d…	FMN-dependent_dehydrogenase
SSTP_0000260400.1	InterPro_accession:IPR001282_description:Glucose-6-phosphate_dehydrogenase_%0Amethod:InterPro_accession:IPR019796_description:Glucose-6-phosphate_dehydrogenase%2C_active_site_%0Amethod:InterPro_accession:IPR022674_description:Glucose-6-phosphate_dehydrogenase%2C_NAD-binding_%0Amethod:InterPro_accession:IPR022675_description:Glucose-6-phosphate_dehydrogenase%2C_C-terminal_%0Amethod:InterPro_access…	Glucose-6-phosphate_1-dehydrogenase
SSTP_0000265200.1	InterPro_accession:IPR000322_description:Glycoside_hydrolase_family_31_%0Amethod:InterPro_accession:IPR000519_description:P-type_trefoil_domain_%0Amethod:InterPro_accession:IPR011013_description:Galactose_mutarotase-like_domain_superfamily_%0Amethod:InterPro_accession:IPR013780_description:Glycosyl_hydrolase%2C_all-beta_%0Amethod:InterPro_accession:IPR017853_description:Glycoside_hydrolase_superf…	Trefoil_(P-type)_domain
SSTP_0000275500.1	InterPro_accession:IPR005843_description:Alpha-D-phosphohexomutase%2C_C-terminal_%0Amethod:InterPro_accession:IPR005844_description:Alpha-D-phosphohexomutase%2C_alpha/beta/alpha_domain_I_%0Amethod:InterPro_accession:IPR005845_description:Alpha-D-phosphohexomutase%2C_alpha/beta/alpha_domain_II_%0Amethod:InterPro_accession:IPR005846_description:Alpha-D-phosphohexomutase%2C_alpha/beta/alpha_domain_I…	Phosphoglucomutase/phosphomannomutase,_alpha/beta/alpha_domain_II
SSTP_0000299500.1	InterPro_accession:IPR000933_description:Glycoside_hydrolase%2C_family_29_%0Amethod:InterPro_accession:IPR016286_description:Alpha-L-fucosidase%2C_metazoa-type_%0Amethod:InterPro_accession:IPR017853_description:Glycoside_hydrolase_superfamily_%0Amethod:InterPro_accession:IPR018526_description:Glycoside_hydrolase%2C_family_29%2C_conserved_site_%0Amethod:InterPro_accession:IPR031919_description:Alp…	Alpha_L_fucos
SSTP_0000300000.1	InterPro_accession:IPR036259_description:MFS_transporter_superfamily	Sugar_(and_other)_transporter
SSTP_0000308700.1	InterPro_accession:IPR005828_description:Major_facilitator%2C__sugar_transporter-like_%0Amethod:InterPro_accession:IPR005829_description:Sugar_transporter%2C_conserved_site_%0Amethod:InterPro_accession:IPR020846_description:Major_facilitator_superfamily_domain_%0Amethod:InterPro_accession:IPR036259_description:MFS_transporter_superfamily	Sugar_(and_other)_transporter
SSTP_0000309400.1	InterPro_accession:IPR008139_description:Saposin_B_type_domain_%0Amethod:InterPro_accession:IPR011001_description:Saposin-like	NA
SSTP_0000311900.1	InterPro_accession:IPR015883_description:Glycoside_hydrolase_family_20%2C_catalytic_domain_%0Amethod:InterPro_accession:IPR017853_description:Glycoside_hydrolase_superfamily_%0Amethod:InterPro_accession:IPR025705_description:Beta-hexosaminidase_%0Amethod:InterPro_accession:IPR029018_description:Beta-hexosaminidase-like%2C_domain_2_%0Amethod:InterPro_accession:IPR029019_description:Beta-hexosamini…	Responsible_for_the_degradation_of_GM2_gangliosides,_and_a_variety_of_other_molecules_containing_terminal_N-acetyl_hexosamines._Degrades_chitotriose
SSTP_0000316600.1	InterPro_accession:IPR008139_description:Saposin_B_type_domain_%0Amethod:InterPro_accession:IPR011001_description:Saposin-like	NA
SSTP_0000333200.1	InterPro_accession:IPR001509_description:NAD-dependent_epimerase/dehydratase_%0Amethod:InterPro_accession:IPR016040_description:NAD(P)-binding_domain_%0Amethod:InterPro_accession:IPR036291_description:NAD(P)-binding_domain_superfamily	Male_sterility_protein
SSTP_0000342400.1	InterPro_accession:IPR000811_description:Glycosyl_transferase%2C_family_35_%0Amethod:InterPro_accession:IPR011833_description:Glycogen/starch/alpha-glucan_phosphorylase_%0Amethod:InterPro_accession:IPR035090_description:Phosphorylase_pyridoxal-phosphate_attachment_site	Phosphorylase_is_an_important_allosteric_enzyme_in_carbohydrate_metabolism._Enzymes_from_different_sources_differ_in_their_regulatory_mechanisms_and_in_their_natural_substrates._However,_all_known_phosphorylases_share_catalytic_and_structural_properties_(By_similarity)
SSTP_0000344600.1	InterPro_accession:IPR004843_description:Calcineurin-like_phosphoesterase_domain%2C_ApaH_type_%0Amethod:InterPro_accession:IPR006186_description:Serine/threonine-specific_protein_phosphatase/bis(5-nucleosyl)-tetraphosphatase_%0Amethod:InterPro_accession:IPR029052_description:Metallo-dependent_phosphatase-like	serine_threonine-protein_phosphatase
SSTP_0000355000.1	InterPro_accession:IPR004843_description:Calcineurin-like_phosphoesterase_domain%2C_ApaH_type_%0Amethod:InterPro_accession:IPR007856_description:Saposin-like_type_B%2C_region_1_%0Amethod:InterPro_accession:IPR008139_description:Saposin_B_type_domain_%0Amethod:InterPro_accession:IPR011001_description:Saposin-like_%0Amethod:InterPro_accession:IPR011160_description:Sphingomyelin_phosphodiesterase_%0…	Saposin-like_type_B,_region_1
SSTP_0000371000.1	InterPro_accession:IPR011701_description:Major_facilitator_superfamily_%0Amethod:InterPro_accession:IPR020846_description:Major_facilitator_superfamily_domain_%0Amethod:InterPro_accession:IPR036259_description:MFS_transporter_superfamily	Inherit_from_biNOG:_Major_facilitator_superfamily_domain_containing_8
SSTP_0000383000.1	InterPro_accession:IPR016699_description:Acid_ceramidase-like_%0Amethod:InterPro_accession:IPR029130_description:Acid_ceramidase%2C_N-terminal_%0Amethod:InterPro_accession:IPR029132_description:Choloylglycine_hydrolase/NAAA_C-terminal	Linear_amide_C-N_hydrolases,_choloylglycine_hydrolase_family
SSTP_0000384800.1	InterPro_accession:IPR002213_description:UDP-glucuronosyl/UDP-glucosyltransferase	UDP-glucoronosyl_and_UDP-glucosyl_transferase
SSTP_0000398100.1	InterPro_accession:IPR001451_description:Hexapeptide_repeat_%0Amethod:InterPro_accession:IPR005835_description:Nucleotidyl_transferase_domain_%0Amethod:InterPro_accession:IPR011004_description:Trimeric_LpxA-like_superfamily_%0Amethod:InterPro_accession:IPR018357_description:Hexapeptide_transferase%2C_conserved_site_%0Amethod:InterPro_accession:IPR029044_description:Nucleotide-diphospho-sugar_tran…	Nucleotidyl_transferase
SSTP_0000399200.1	InterPro_accession:IPR002213_description:UDP-glucuronosyl/UDP-glucosyltransferase	Glycosyltransferase_family_28_C-terminal_domain
SSTP_0000415100.4	InterPro_accession:IPR001214_description:SET_domain_%0Amethod:InterPro_accession:IPR002213_description:UDP-glucuronosyl/UDP-glucosyltransferase_%0Amethod:InterPro_accession:IPR035595_description:UDP-glycosyltransferase_family%2C_conserved_site	UDP-glucoronosyl_and_UDP-glucosyl_transferase
SSTP_0000415400.1	InterPro_accession:IPR002213_description:UDP-glucuronosyl/UDP-glucosyltransferase	transferase_activity,_transferring_hexosyl_groups
SSTP_0000416500.1	InterPro_accession:IPR004888_description:Glycoside_hydrolase_family_63_%0Amethod:InterPro_accession:IPR008928_description:Six-hairpin_glycosidase_superfamily_%0Amethod:InterPro_accession:IPR012341_description:Six-hairpin_glycosidase-like_superfamily_%0Amethod:InterPro_accession:IPR031335_description:Glycosyl_hydrolase_family_63%2C_C-terminal_%0Amethod:InterPro_accession:IPR031631_description:Glyc…	Mannosyl_oligosaccharide_glucosidase
SSTP_0000420000.1	InterPro_accession:IPR011701_description:Major_facilitator_superfamily_%0Amethod:InterPro_accession:IPR020846_description:Major_facilitator_superfamily_domain_%0Amethod:InterPro_accession:IPR036259_description:MFS_transporter_superfamily	Major_Facilitator_Superfamily
SSTP_0000422900.1	InterPro_accession:IPR001503_description:Glycosyl_transferase_family_10_%0Amethod:InterPro_accession:IPR031481_description:Fucosyltransferase%2C_N-terminal_%0Amethod:InterPro_accession:IPR038577_description:GT10-like_superfamily	Glycosyltransferase_family_10_(fucosyltransferase)
SSTP_0000423000.1	InterPro_accession:IPR003406_description:Glycosyl_transferase%2C_family_14	Core-2/I-Branching_enzyme
SSTP_0000424500.1	InterPro_accession:IPR002213_description:UDP-glucuronosyl/UDP-glucosyltransferase	UDP-glucoronosyl_and_UDP-glucosyl_transferase
SSTP_0000424600.1	InterPro_accession:IPR002213_description:UDP-glucuronosyl/UDP-glucosyltransferase	UDP-glucoronosyl_and_UDP-glucosyl_transferase
SSTP_0000438400.1	InterPro_accession:IPR001503_description:Glycosyl_transferase_family_10_%0Amethod:InterPro_accession:IPR031481_description:Fucosyltransferase%2C_N-terminal_%0Amethod:InterPro_accession:IPR038577_description:GT10-like_superfamily	Alpha_1,3_fucosyltransferase
SSTP_0000448700.1	InterPro_accession:IPR000652_description:Triosephosphate_isomerase_%0Amethod:InterPro_accession:IPR013785_description:Aldolase-type_TIM_barrel_%0Amethod:InterPro_accession:IPR020861_description:Triosephosphate_isomerase%2C_active_site_%0Amethod:InterPro_accession:IPR022896_description:Triosephosphate_isomerase%2C_bacterial/eukaryotic_%0Amethod:InterPro_accession:IPR035990_description:Triosephosph…	Triose-phosphate_isomerase
SSTP_0000459200.1	InterPro_accession:IPR039260_description:Chondroitin_proteoglycan_3	NA
SSTP_0000461400.1	InterPro_accession:IPR003406_description:Glycosyl_transferase%2C_family_14	Core-2/I-Branching_enzyme
SSTP_0000461800.1	InterPro_accession:IPR011701_description:Major_facilitator_superfamily_%0Amethod:InterPro_accession:IPR020846_description:Major_facilitator_superfamily_domain_%0Amethod:InterPro_accession:IPR036259_description:MFS_transporter_superfamily	Major_Facilitator_Superfamily
SSTP_0000467300.1	InterPro_accession:IPR001223_description:Glycoside_hydrolase_family_18%2C_catalytic_domain_%0Amethod:InterPro_accession:IPR002557_description:Chitin_binding_domain_%0Amethod:InterPro_accession:IPR011583_description:Chitinase_II_%0Amethod:InterPro_accession:IPR017853_description:Glycoside_hydrolase_superfamily_%0Amethod:InterPro_accession:IPR029070_description:Chitinase_insertion_domain_superfamil…	Glyco_18
SSTP_0000471600.1	Sugar_(and_other)_transporter
SSTP_0000501600.1	InterPro_accession:IPR005828_description:Major_facilitator%2C__sugar_transporter-like_%0Amethod:InterPro_accession:IPR020846_description:Major_facilitator_superfamily_domain_%0Amethod:InterPro_accession:IPR036259_description:MFS_transporter_superfamily	Sugar_(and_other)_transporter
SSTP_0000512700.1	InterPro_accession:IPR003378_description:Fringe-like_%0Amethod:InterPro_accession:IPR026842_description:Glycoprotein-N-acetylgalactosamine_3-beta-galactosyltransferase_1	Fringe-like
SSTP_0000522000.1	InterPro_accession:IPR011701_description:Major_facilitator_superfamily_%0Amethod:InterPro_accession:IPR020846_description:Major_facilitator_superfamily_domain_%0Amethod:InterPro_accession:IPR036259_description:MFS_transporter_superfamily	Major_Facilitator_Superfamily
SSTP_0000534000.1	InterPro_accession:IPR005828_description:Major_facilitator%2C__sugar_transporter-like_%0Amethod:InterPro_accession:IPR020846_description:Major_facilitator_superfamily_domain_%0Amethod:InterPro_accession:IPR036259_description:MFS_transporter_superfamily	Sugar_(and_other)_transporter
SSTP_0000541500.1	InterPro_accession:IPR005828_description:Major_facilitator%2C__sugar_transporter-like_%0Amethod:InterPro_accession:IPR005829_description:Sugar_transporter%2C_conserved_site_%0Amethod:InterPro_accession:IPR020846_description:Major_facilitator_superfamily_domain_%0Amethod:InterPro_accession:IPR036259_description:MFS_transporter_superfamily	Sugar_(and_other)_transporter
SSTP_0000555600.1	InterPro_accession:IPR005474_description:Transketolase%2C_N-terminal_%0Amethod:InterPro_accession:IPR005475_description:Transketolase-like%2C_pyrimidine-binding_domain_%0Amethod:InterPro_accession:IPR009014_description:Transketolase_C-terminal/Pyruvate-ferredoxin_oxidoreductase_domain_II_%0Amethod:InterPro_accession:IPR020826_description:Transketolase_binding_site_%0Amethod:InterPro_accession:IPR…	Transketolase,_thiamine_diphosphate_binding_domain
SSTP_0000575800.1	InterPro_accession:IPR013657_description:UAA_transporter	EamA-like_transporter_family
SSTP_0000578500.1	InterPro_accession:IPR001223_description:Glycoside_hydrolase_family_18%2C_catalytic_domain_%0Amethod:InterPro_accession:IPR011583_description:Chitinase_II_%0Amethod:InterPro_accession:IPR017853_description:Glycoside_hydrolase_superfamily_%0Amethod:InterPro_accession:IPR029070_description:Chitinase_insertion_domain_superfamily	Glycosyl_hydrolases_family_18
SSTP_0000581300.1	InterPro_accession:IPR004139_description:Glycosyl_transferase%2C_family_13_%0Amethod:InterPro_accession:IPR029044_description:Nucleotide-diphospho-sugar_transferases	GNT-I_family
SSTP_0000582800.1	asparagine-linked_glycosylation_6,_alpha-1,3-glucosyltransferase_homolog_(S._cerevisiae)
SSTP_0000588800.1	InterPro_accession:IPR011701_description:Major_facilitator_superfamily_%0Amethod:InterPro_accession:IPR020846_description:Major_facilitator_superfamily_domain_%0Amethod:InterPro_accession:IPR036259_description:MFS_transporter_superfamily	solute_carrier_family_17
SSTP_0000603900.1	InterPro_accession:IPR003406_description:Glycosyl_transferase%2C_family_14	Core-2/I-Branching_enzyme
SSTP_0000617400.1	InterPro_accession:IPR011701_description:Major_facilitator_superfamily_%0Amethod:InterPro_accession:IPR036259_description:MFS_transporter_superfamily	Major_Facilitator_Superfamily
SSTP_0000619700.1	endo-beta-N-acetylglucosaminidase
SSTP_0000628000.1	InterPro_accession:IPR002889_description:Carbohydrate-binding_WSC_%0Amethod:InterPro_accession:IPR003406_description:Glycosyl_transferase%2C_family_14	Catalyzes_the_first_step_in_biosynthesis_of_glycosaminoglycan._Transfers_D-xylose_from_UDP-D-xylose_to_specific_serine_residues_of_the_core_protein._Initial_enzyme_in_the_biosynthesis_of_chondroitin_sulfate_and_dermatan_sulfate_proteoglycans_in_fibroblasts_and_chondrocytes
SSTP_0000635000.1	InterPro_accession:IPR002213_description:UDP-glucuronosyl/UDP-glucosyltransferase	UDP-glucoronosyl_and_UDP-glucosyl_transferase
SSTP_0000648200.1	InterPro_accession:IPR003406_description:Glycosyl_transferase%2C_family_14	Core-2/I-Branching_enzyme
SSTP_0000650900.2	InterPro_accession:IPR013078_description:Histidine_phosphatase_superfamily%2C_clade-1_%0Amethod:InterPro_accession:IPR029033_description:Histidine_phosphatase_superfamily	Displays_phosphatase_activity_for_serine_threonine_residues._Has_apparently_no_phosphoglycerate_mutase_activity_(By_similarity)
SSTP_0000668800.1	InterPro_accession:IPR002213_description:UDP-glucuronosyl/UDP-glucosyltransferase	transferase_activity,_transferring_hexosyl_groups
SSTP_0000672600.1	InterPro_accession:IPR008631_description:Glycogen_synthase	Glycogen_synthase
SSTP_0000678500.1	InterPro_accession:IPR002213_description:UDP-glucuronosyl/UDP-glucosyltransferase	UDP-glucoronosyl_and_UDP-glucosyl_transferase
SSTP_0000679100.1	InterPro_accession:IPR002213_description:UDP-glucuronosyl/UDP-glucosyltransferase	Glycosyltransferase_family_28_C-terminal_domain
SSTP_0000681400.1	InterPro_accession:IPR001576_description:Phosphoglycerate_kinase_%0Amethod:InterPro_accession:IPR015824_description:Phosphoglycerate_kinase%2C_N-terminal_%0Amethod:InterPro_accession:IPR015911_description:Phosphoglycerate_kinase%2C_conserved_site_%0Amethod:InterPro_accession:IPR036043_description:Phosphoglycerate_kinase_superfamily	Phosphoglycerate_kinase
SSTP_0000692700.1	InterPro_accession:IPR011701_description:Major_facilitator_superfamily_%0Amethod:InterPro_accession:IPR020846_description:Major_facilitator_superfamily_domain_%0Amethod:InterPro_accession:IPR036259_description:MFS_transporter_superfamily	Major_Facilitator_Superfamily
SSTP_0000713000.2	InterPro_accession:IPR007271_description:Nucleotide-sugar_transporter	Solute_carrier_family_35
SSTP_0000717500.1	InterPro_accession:IPR004360_description:Glyoxalase/fosfomycin_resistance/dioxygenase_domain_%0Amethod:InterPro_accession:IPR029068_description:Glyoxalase/Bleomycin_resistance_protein/Dihydroxybiphenyl_dioxygenase_%0Amethod:InterPro_accession:IPR037523_description:Vicinal_oxygen_chelate_(VOC)_domain	glyoxalase_domain_containing_4
SSTP_0000720200.1	InterPro_accession:IPR008139_description:Saposin_B_type_domain	SSTP_0000720200.1
SSTP_0000722400.1	InterPro_accession:IPR013785_description:Aldolase-type_TIM_barrel_%0Amethod:InterPro_accession:IPR017853_description:Glycoside_hydrolase_superfamily_%0Amethod:InterPro_accession:IPR018155_description:Hyaluronidase	Hyaluronidase
SSTP_0000728200.1	InterPro_accession:IPR000322_description:Glycoside_hydrolase_family_31_%0Amethod:InterPro_accession:IPR011013_description:Galactose_mutarotase-like_domain_superfamily_%0Amethod:InterPro_accession:IPR013780_description:Glycosyl_hydrolase%2C_all-beta_%0Amethod:InterPro_accession:IPR017853_description:Glycoside_hydrolase_superfamily_%0Amethod:InterPro_accession:IPR025887_description:Glycoside_hydrol…	Glycosyl_hydrolases_family_31
SSTP_0000748100.1	InterPro_accession:IPR003764_description:N-acetylglucosamine-6-phosphate_deacetylase_%0Amethod:InterPro_accession:IPR006680_description:Amidohydrolase-related_%0Amethod:InterPro_accession:IPR011059_description:Metal-dependent_hydrolase%2C_composite_domain_superfamily_%0Amethod:InterPro_accession:IPR032466_description:Metal-dependent_hydrolase	GlcNAc_6-P_deacetylase
SSTP_0000748300.1	InterPro_accession:IPR000056_description:Ribulose-phosphate_3-epimerase-like_%0Amethod:InterPro_accession:IPR011060_description:Ribulose-phosphate_binding_barrel_%0Amethod:InterPro_accession:IPR013785_description:Aldolase-type_TIM_barrel_%0Amethod:InterPro_accession:IPR026019_description:Ribulose-phosphate_3-epimerase	Ribulose-phosphate_3-epimerase
SSTP_0000756100.1	InterPro_accession:IPR003406_description:Glycosyl_transferase%2C_family_14	acetylglucosaminyltransferase_activity
SSTP_0000758300.1	InterPro_accession:IPR011701_description:Major_facilitator_superfamily_%0Amethod:InterPro_accession:IPR020846_description:Major_facilitator_superfamily_domain_%0Amethod:InterPro_accession:IPR036259_description:MFS_transporter_superfamily	Major_Facilitator_Superfamily
SSTP_0000773700.1	InterPro_accession:IPR002139_description:Ribokinase/fructokinase_%0Amethod:InterPro_accession:IPR011611_description:Carbohydrate_kinase_PfkB_%0Amethod:InterPro_accession:IPR011877_description:Ribokinase_%0Amethod:InterPro_accession:IPR029056_description:Ribokinase-like	Phosphomethylpyrimidine_kinase
SSTP_0000774000.1	InterPro_accession:IPR011701_description:Major_facilitator_superfamily_%0Amethod:InterPro_accession:IPR020846_description:Major_facilitator_superfamily_domain_%0Amethod:InterPro_accession:IPR036259_description:MFS_transporter_superfamily	Major_facilitator_superfamily_domain_containing_8
SSTP_0000775500.1	InterPro_accession:IPR005599_description:GPI_mannosyltransferase_%0Amethod:InterPro_accession:IPR039484_description:Alpha-1%2C2-mannosyltransferase_ALG9-like	Alg9-like_mannosyltransferase_family
SSTP_0000786000.1	InterPro_accession:IPR004263_description:Exostosin-like_%0Amethod:InterPro_accession:IPR027670_description:Exostosin-1_%0Amethod:InterPro_accession:IPR040911_description:Exostosin%2C_GT47_domain	Exostosin_family
SSTP_0000800300.1	InterPro_accession:IPR006113_description:6-phosphogluconate_dehydrogenase%2C_decarboxylating_%0Amethod:InterPro_accession:IPR006114_description:6-phosphogluconate_dehydrogenase%2C_C-terminal_%0Amethod:InterPro_accession:IPR006115_description:6-phosphogluconate_dehydrogenase%2C_NADP-binding_%0Amethod:InterPro_accession:IPR006183_description:6-phosphogluconate_dehydrogenase_%0Amethod:InterPro_acces…	Catalyzes_the_oxidative_decarboxylation_of_6-_phosphogluconate_to_ribulose_5-phosphate_and_CO(2),_with_concomitant_reduction_of_NADP_to_NADPH_(By_similarity)
SSTP_0000816100.1	InterPro_accession:IPR002053_description:Glycoside_hydrolase%2C_family_25_%0Amethod:InterPro_accession:IPR017853_description:Glycoside_hydrolase_superfamily	Glycosyl_hydrolases_family_25
SSTP_0000817100.1	InterPro_accession:IPR001360_description:Glycoside_hydrolase_family_1_%0Amethod:InterPro_accession:IPR017853_description:Glycoside_hydrolase_superfamily_%0Amethod:InterPro_accession:IPR033132_description:Glycosyl_hydrolases_family_1%2C_N-terminal_conserved_site	lactase-phlorizin
SSTP_0000830100.1	InterPro_accession:IPR011701_description:Major_facilitator_superfamily_%0Amethod:InterPro_accession:IPR020846_description:Major_facilitator_superfamily_domain_%0Amethod:InterPro_accession:IPR036259_description:MFS_transporter_superfamily	Major_Facilitator_Superfamily
SSTP_0000838200.1	InterPro_accession:IPR001732_description:UDP-glucose/GDP-mannose_dehydrogenase%2C_N-terminal_%0Amethod:InterPro_accession:IPR008927_description:6-phosphogluconate_dehydrogenase-like%2C_C-terminal_domain_superfamily_%0Amethod:InterPro_accession:IPR014026_description:UDP-glucose/GDP-mannose_dehydrogenase%2C_dimerisation_%0Amethod:InterPro_accession:IPR014027_description:UDP-glucose/GDP-mannose_dehy…	hyaluronan,_chondroitin_sulfate,_and_heparan_sulfate_(By_similarity)
SSTP_0000846600.1	UAA_transporter_family
SSTP_0000856600.1	InterPro_accession:IPR005828_description:Major_facilitator%2C__sugar_transporter-like_%0Amethod:InterPro_accession:IPR020846_description:Major_facilitator_superfamily_domain_%0Amethod:InterPro_accession:IPR036259_description:MFS_transporter_superfamily	Sugar_(and_other)_transporter
SSTP_0000866600.1	InterPro_accession:IPR016040_description:NAD(P)-binding_domain_%0Amethod:InterPro_accession:IPR036291_description:NAD(P)-binding_domain_superfamily	Male_sterility_protein
SSTP_0000871800.1	InterPro_accession:IPR028996_description:Ganglioside_GM2_activator_%0Amethod:InterPro_accession:IPR036846_description:GM2-AP%2C_lipid-recognition_domain_superfamily	SSTP_0000871800.1
SSTP_0000897500.1	InterPro_accession:IPR000620_description:EamA_domain	Inherit_from_biNOG:_solute_carrier_family_35,_member_F5
SSTP_0000906700.1	InterPro_accession:IPR007704_description:GPI_mannosyltransferase_1	Mannosyltransferase_(PIG-M)
SSTP_0000907700.1	InterPro_accession:IPR000425_description:Major_intrinsic_protein_%0Amethod:InterPro_accession:IPR023271_description:Aquaporin-like	Major_intrinsic_protein
SSTP_0000909400.1	InterPro_accession:IPR011701_description:Major_facilitator_superfamily_%0Amethod:InterPro_accession:IPR020846_description:Major_facilitator_superfamily_domain_%0Amethod:InterPro_accession:IPR036259_description:MFS_transporter_superfamily	Major_Facilitator_Superfamily
SSTP_0000909900.1	InterPro_accession:IPR013078_description:Histidine_phosphatase_superfamily%2C_clade-1_%0Amethod:InterPro_accession:IPR029033_description:Histidine_phosphatase_superfamily	PGAM
SSTP_0000911300.1	InterPro_accession:IPR000941_description:Enolase_%0Amethod:InterPro_accession:IPR020809_description:Enolase%2C_conserved_site_%0Amethod:InterPro_accession:IPR020810_description:Enolase%2C_C-terminal_TIM_barrel_domain_%0Amethod:InterPro_accession:IPR020811_description:Enolase%2C_N-terminal_%0Amethod:InterPro_accession:IPR029017_description:Enolase-like%2C_N-terminal_%0Amethod:InterPro_accession:IP…	Enolase,_N-terminal_domain
SSTP_0000916800.1	InterPro_accession:IPR007271_description:Nucleotide-sugar_transporter	Nucleotide-sugar_transporter
SSTP_0000923100.1	InterPro_accession:IPR002659_description:Glycosyl_transferase%2C_family_31	Galactosyltransferase
SSTP_0000934000.1	InterPro_accession:IPR005000_description:HpcH/HpaI_aldolase/citrate_lyase_domain_%0Amethod:InterPro_accession:IPR011206_description:Citrate_lyase_beta_subunit-like_%0Amethod:InterPro_accession:IPR015813_description:Pyruvate/Phosphoenolpyruvate_kinase-like_domain_superfamily_%0Amethod:InterPro_accession:IPR040442_description:Pyruvate_kinase-like_domain_superfamily	HpcH/HpaI_aldolase/citrate_lyase_family
SSTP_0000935600.1	InterPro_accession:IPR001585_description:Transaldolase/Fructose-6-phosphate_aldolase_%0Amethod:InterPro_accession:IPR004730_description:Transaldolase_type_1_%0Amethod:InterPro_accession:IPR013785_description:Aldolase-type_TIM_barrel_%0Amethod:InterPro_accession:IPR018225_description:Transaldolase%2C_active_site	Transaldolase_is_important_for_the_balance_of_metabolites_in_the_pentose-phosphate_pathway_(By_similarity)
SSTP_0000936500.1	InterPro_accession:IPR018484_description:Carbohydrate_kinase%2C_FGGY%2C_N-terminal	FGGY_family_of_carbohydrate_kinases,_N-terminal_domain
SSTP_0000941600.1	InterPro_accession:IPR003406_description:Glycosyl_transferase%2C_family_14	Core-2/I-Branching_enzyme
SSTP_0000956400.1	InterPro_accession:IPR036259_description:MFS_transporter_superfamily	Major_Facilitator_Superfamily
SSTP_0000956500.1	InterPro_accession:IPR011701_description:Major_facilitator_superfamily_%0Amethod:InterPro_accession:IPR020846_description:Major_facilitator_superfamily_domain_%0Amethod:InterPro_accession:IPR036259_description:MFS_transporter_superfamily	Major_Facilitator_Superfamily
SSTP_0000994300.2	InterPro_accession:IPR003378_description:Fringe-like	core_1_UDP-galactose_n-acetylgalactosamine-alpha-r_beta_1,3
SSTP_0001008000.1	Catalyzes_the_transfer_of_galactose_onto_proteins_or_lipids._Required_for_susceptibility_to_pore-forming_crystal_toxins_in_conjunction_with_bre-1,_bre-2
SSTP_0001021700.1	InterPro_accession:IPR011701_description:Major_facilitator_superfamily_%0Amethod:InterPro_accession:IPR020846_description:Major_facilitator_superfamily_domain_%0Amethod:InterPro_accession:IPR036259_description:MFS_transporter_superfamily	Major_Facilitator_Superfamily
SSTP_0001022100.1	InterPro_accession:IPR002213_description:UDP-glucuronosyl/UDP-glucosyltransferase	Glycosyltransferase_family_28_C-terminal_domain
SSTP_0001022300.1	InterPro_accession:IPR004853_description:Sugar_phosphate_transporter_domain	UAA_transporter_family
SSTP_0001044100.1	InterPro_accession:IPR007873_description:Glycosyltransferase%2C_ALG3	ALG3_protein
SSTP_0001048500.1	InterPro_accession:IPR005959_description:Fumarylacetoacetase_%0Amethod:InterPro_accession:IPR011234_description:Fumarylacetoacetase-like%2C_C-terminal_%0Amethod:InterPro_accession:IPR015377_description:Fumarylacetoacetase%2C_N-terminal_%0Amethod:InterPro_accession:IPR036462_description:Fumarylacetoacetase%2C_N-terminal_domain_superfamily_%0Amethod:InterPro_accession:IPR036663_description:Fumaryla…	Pfam:DUF1969
SSTP_0001078000.1	InterPro_accession:IPR000715_description:Glycosyl_transferase%2C_family_4_%0Amethod:InterPro_accession:IPR033895_description:UDP-GlcNAc-dolichyl-phosphate_GlcNAc_phosphotransferase	Glycosyl_transferase_family_4
SSTP_0001093400.1	InterPro_accession:IPR001223_description:Glycoside_hydrolase_family_18%2C_catalytic_domain_%0Amethod:InterPro_accession:IPR011583_description:Chitinase_II_%0Amethod:InterPro_accession:IPR017853_description:Glycoside_hydrolase_superfamily_%0Amethod:InterPro_accession:IPR029070_description:Chitinase_insertion_domain_superfamily	Glyco_18
SSTP_0001101800.1	InterPro_accession:IPR000111_description:Glycoside_hydrolase_family_27/36%2C_conserved_site_%0Amethod:InterPro_accession:IPR002241_description:Glycoside_hydrolase%2C_family_27_%0Amethod:InterPro_accession:IPR013780_description:Glycosyl_hydrolase%2C_all-beta_%0Amethod:InterPro_accession:IPR013785_description:Aldolase-type_TIM_barrel_%0Amethod:InterPro_accession:IPR017853_description:Glycoside_hydr…	Melibiase
SSTP_0001106500.1	InterPro_accession:IPR003663_description:Sugar/inositol_transporter_%0Amethod:InterPro_accession:IPR005828_description:Major_facilitator%2C__sugar_transporter-like_%0Amethod:InterPro_accession:IPR020846_description:Major_facilitator_superfamily_domain_%0Amethod:InterPro_accession:IPR036259_description:MFS_transporter_superfamily	Sugar_(and_other)_transporter
SSTP_0001106600.1	InterPro_accession:IPR001611_description:Leucine-rich_repeat_%0Amethod:InterPro_accession:IPR003591_description:Leucine-rich_repeat%2C_typical_subtype_%0Amethod:InterPro_accession:IPR003663_description:Sugar/inositol_transporter_%0Amethod:InterPro_accession:IPR005828_description:Major_facilitator%2C__sugar_transporter-like_%0Amethod:InterPro_accession:IPR005829_description:Sugar_transporter%2C_co…	Sugar_(and_other)_transporter
SSTP_0001109800.1	InterPro_accession:IPR002213_description:UDP-glucuronosyl/UDP-glucosyltransferase	transferase_activity,_transferring_hexosyl_groups
SSTP_0001111400.1	InterPro_accession:IPR002213_description:UDP-glucuronosyl/UDP-glucosyltransferase	UDP-glucoronosyl_and_UDP-glucosyl_transferase
SSTP_0001113000.1	InterPro_accession:IPR003378_description:Fringe-like	Fringe-like
SSTP_0001113500.1	InterPro_accession:IPR008166_description:Glycosyltransferase_family_92	NA
SSTP_0001115700.1	InterPro_accession:IPR002213_description:UDP-glucuronosyl/UDP-glucosyltransferase	Glycosyltransferase_family_28_C-terminal_domain
SSTP_0001122600.1	InterPro_accession:IPR008139_description:Saposin_B_type_domain_%0Amethod:InterPro_accession:IPR011001_description:Saposin-like	NA
SSTP_0001122700.1	InterPro_accession:IPR008139_description:Saposin_B_type_domain_%0Amethod:InterPro_accession:IPR011001_description:Saposin-like	NA
SSTP_0001138700.1	InterPro_accession:IPR001697_description:Pyruvate_kinase_%0Amethod:InterPro_accession:IPR011037_description:Pyruvate_kinase-like%2C_insert_domain_superfamily_%0Amethod:InterPro_accession:IPR015793_description:Pyruvate_kinase%2C_barrel_%0Amethod:InterPro_accession:IPR015795_description:Pyruvate_kinase%2C_C-terminal_%0Amethod:InterPro_accession:IPR015806_description:Pyruvate_kinase%2C_insert_domain…	Pyruvate_kinase
SSTP_0001145700.1	InterPro_accession:IPR004843_description:Calcineurin-like_phosphoesterase_domain%2C_ApaH_type_%0Amethod:InterPro_accession:IPR008963_description:Purple_acid_phosphatase-like%2C_N-terminal_%0Amethod:InterPro_accession:IPR015914_description:Purple_acid_phosphatase%2C_N-terminal_%0Amethod:InterPro_accession:IPR025733_description:Iron/zinc_purple_acid_phosphatase-like_C-terminal_domain_%0Amethod:Inte…	Calcineurin-like_phosphoesterase
SSTP_0001154000.1	InterPro_accession:IPR013657_description:UAA_transporter	UAA_transporter_family
SSTP_0001157600.1	InterPro_accession:IPR003378_description:Fringe-like	K13675_UDP-glucose_O-linked_fucose_beta-1,3-glucosyltransferase_EC_2.4.1
SSTP_0001159900.1	InterPro_accession:IPR005828_description:Major_facilitator%2C__sugar_transporter-like_%0Amethod:InterPro_accession:IPR020846_description:Major_facilitator_superfamily_domain_%0Amethod:InterPro_accession:IPR036259_description:MFS_transporter_superfamily	Sugar_(and_other)_transporter
SSTP_0001167800.1	InterPro_accession:IPR000888_description:dTDP-4-dehydrorhamnose_3%2C5-epimerase-related_%0Amethod:InterPro_accession:IPR011051_description:RmlC-like_cupin_domain_superfamily_%0Amethod:InterPro_accession:IPR014710_description:RmlC-like_jelly_roll_fold	dTDP-4-dehydrorhamnose_3,5-epimerase
SSTP_0001168700.1	InterPro_accession:IPR006424_description:Glyceraldehyde-3-phosphate_dehydrogenase%2C_type_I_%0Amethod:InterPro_accession:IPR020828_description:Glyceraldehyde_3-phosphate_dehydrogenase%2C_NAD(P)_binding_domain_%0Amethod:InterPro_accession:IPR020829_description:Glyceraldehyde_3-phosphate_dehydrogenase%2C_catalytic_domain_%0Amethod:InterPro_accession:IPR020830_description:Glyceraldehyde_3-phosphate_…	Glyceraldehyde-3-phosphate_dehydrogenase
SSTP_0001171400.1	InterPro_accession:IPR002213_description:UDP-glucuronosyl/UDP-glucosyltransferase	Glycosyltransferase_family_28_C-terminal_domain
SSTP_0001175300.1	InterPro_accession:IPR011701_description:Major_facilitator_superfamily_%0Amethod:InterPro_accession:IPR020846_description:Major_facilitator_superfamily_domain_%0Amethod:InterPro_accession:IPR036259_description:MFS_transporter_superfamily	solute_carrier_family_46
SSTP_0001192200.1	InterPro_accession:IPR005900_description:6-phosphogluconolactonase%2C_DevB-type_%0Amethod:InterPro_accession:IPR006148_description:Glucosamine/galactosamine-6-phosphate_isomerase_%0Amethod:InterPro_accession:IPR037171_description:NagB/RpiA_transferase-like_%0Amethod:InterPro_accession:IPR039104_description:6-Phosphogluconolactonase	Inherit_from_ascNOG:_6-phosphogluconolactonase
SSTP_0001198100.1	InterPro_accession:IPR003406_description:Glycosyl_transferase%2C_family_14	Core-2/I-Branching_enzyme
SSTP_0001200700.1	InterPro_accession:IPR011701_description:Major_facilitator_superfamily_%0Amethod:InterPro_accession:IPR020846_description:Major_facilitator_superfamily_domain_%0Amethod:InterPro_accession:IPR036259_description:MFS_transporter_superfamily	Major_Facilitator_Superfamily
SSTP_0001204900.1	InterPro_accession:IPR002618_description:UDPGP_family_%0Amethod:InterPro_accession:IPR016267_description:UTP--glucose-1-phosphate_uridylyltransferase_%0Amethod:InterPro_accession:IPR029044_description:Nucleotide-diphospho-sugar_transferases	UTP--glucose-1-phosphate_uridylyltransferase
SSTP_0001223800.1	InterPro_accession:IPR005841_description:Alpha-D-phosphohexomutase_superfamily_%0Amethod:InterPro_accession:IPR005843_description:Alpha-D-phosphohexomutase%2C_C-terminal_%0Amethod:InterPro_accession:IPR005844_description:Alpha-D-phosphohexomutase%2C_alpha/beta/alpha_domain_I_%0Amethod:InterPro_accession:IPR005845_description:Alpha-D-phosphohexomutase%2C_alpha/beta/alpha_domain_II_%0Amethod:InterP…	Phosphoglucomutase/phosphomannomutase,_C-terminal_domain
SSTP_0001237000.1	InterPro_accession:IPR008139_description:Saposin_B_type_domain_%0Amethod:InterPro_accession:IPR011001_description:Saposin-like	NA
SSTP_0001239000.1	InterPro_accession:IPR001002_description:Chitin-binding%2C_type_1_%0Amethod:InterPro_accession:IPR001223_description:Glycoside_hydrolase_family_18%2C_catalytic_domain_%0Amethod:InterPro_accession:IPR001579_description:Glycoside_hydrolase%2C_chitinase_active_site_%0Amethod:InterPro_accession:IPR011583_description:Chitinase_II_%0Amethod:InterPro_accession:IPR017853_description:Glycoside_hydrolase_s…	ChtBD1
SSTP_0001240600.1	InterPro_accession:IPR005027_description:Glycosyl_transferase%2C_family_43_%0Amethod:InterPro_accession:IPR029044_description:Nucleotide-diphospho-sugar_transferases	galactosylgalactosylxylosylprotein_3-beta-glucuronosyltransferase_activity
SSTP_0001248800.1	InterPro_accession:IPR000146_description:Fructose-1%2C6-bisphosphatase_class_1_%0Amethod:InterPro_accession:IPR020548_description:Fructose-1%2C6-bisphosphatase%2C_active_site_%0Amethod:InterPro_accession:IPR028343_description:Fructose-1%2C6-bisphosphatase_%0Amethod:InterPro_accession:IPR033391_description:Fructose-1-6-bisphosphatase_class_I%2C_N-terminal	Fructose-1-6-bisphosphatase
SSTP_0001251900.1	InterPro_accession:IPR012404_description:Nucleotide-sugar_transporter-related_%0Amethod:InterPro_accession:IPR013936_description:Chloroquine-resistance_transporter-like	Nucleotide-sugar_transporter
SSTP_0001253800.2	InterPro_accession:IPR006424_description:Glyceraldehyde-3-phosphate_dehydrogenase%2C_type_I_%0Amethod:InterPro_accession:IPR020828_description:Glyceraldehyde_3-phosphate_dehydrogenase%2C_NAD(P)_binding_domain_%0Amethod:InterPro_accession:IPR020829_description:Glyceraldehyde_3-phosphate_dehydrogenase%2C_catalytic_domain_%0Amethod:InterPro_accession:IPR020830_description:Glyceraldehyde_3-phosphate_…	Glyceraldehyde-3-phosphate_dehydrogenase
SSTP_0001262300.1	Major_Facilitator_Superfamily
SSTP_0001262500.1	InterPro_accession:IPR036259_description:MFS_transporter_superfamily	Sugar_(and_other)_transporter
SSTP_0001264400.1	InterPro_accession:IPR000726_description:Glycoside_hydrolase%2C_family_19%2C_catalytic_%0Amethod:InterPro_accession:IPR023346_description:Lysozyme-like_domain_superfamily	Chitinase_class_I

## Sheet: H_signal
Coenzyme transport and metabolism
ID	ANNOTATION
SSTP_0000026600.1	InterPro_accession:IPR002478_description:PUA_domain_%0Amethod:InterPro_accession:IPR004521_description:Uncharacterised_domain_CHP00451_%0Amethod:InterPro_accession:IPR015947_description:PUA-like_superfamily_%0Amethod:InterPro_accession:IPR016437_description:MCT-1/Tma20_%0Amethod:InterPro_accession:IPR036974_description:PUA_domain_superfamily_%0Amethod:InterPro_accession:IPR041366_description:Pre-…	Protein_of_unknown_function_(DUF2419)
SSTP_0000073400.1	InterPro_accession:IPR000689_description:Ubiquinone_biosynthesis_monooxygenase_COQ6_%0Amethod:InterPro_accession:IPR002938_description:FAD-binding_domain_%0Amethod:InterPro_accession:IPR010971_description:Ubiquinone_biosynthesis_hydroxylase_UbiH/COQ6_%0Amethod:InterPro_accession:IPR018168_description:Ubiquinone_biosynthesis_hydroxylase%2C_UbiH/UbiF/VisC/COQ6%2C_conserved_site_%0Amethod:InterPro_a…	Inherit_from_biNOG:_coenzyme_Q6_homolog,_monooxygenase_(S._cerevisiae)
SSTP_0000143000.1	InterPro_accession:IPR000537_description:UbiA_prenyltransferase_family_%0Amethod:InterPro_accession:IPR006370_description:4-hydroxybenzoate_polyprenyltransferase-like_%0Amethod:InterPro_accession:IPR030470_description:UbiA_prenyltransferase_conserved_site_%0Amethod:InterPro_accession:IPR039653_description:Prenyltransferase	UbiA_prenyltransferase_family
SSTP_0000150800.1	InterPro_accession:IPR000043_description:Adenosylhomocysteinase-like_%0Amethod:InterPro_accession:IPR015878_description:S-adenosyl-L-homocysteine_hydrolase%2C_NAD_binding_domain_%0Amethod:InterPro_accession:IPR020082_description:S-adenosyl-L-homocysteine_hydrolase%2C_conserved_site_%0Amethod:InterPro_accession:IPR034373_description:Adenosylhomocysteinase_%0Amethod:InterPro_accession:IPR036291_des…	adenosylhomocysteinase
SSTP_0000151800.1	InterPro_accession:IPR000043_description:Adenosylhomocysteinase-like_%0Amethod:InterPro_accession:IPR015878_description:S-adenosyl-L-homocysteine_hydrolase%2C_NAD_binding_domain_%0Amethod:InterPro_accession:IPR020082_description:S-adenosyl-L-homocysteine_hydrolase%2C_conserved_site_%0Amethod:InterPro_accession:IPR034373_description:Adenosylhomocysteinase_%0Amethod:InterPro_accession:IPR036291_des…	adenosylhomocysteinase
SSTP_0000188500.1	InterPro_accession:IPR000544_description:Octanoyltransferase_%0Amethod:InterPro_accession:IPR004143_description:Biotinyl_protein_ligase_(BPL)_and_lipoyl_protein_ligase_(LPL)%2C_catalytic_domain_%0Amethod:InterPro_accession:IPR020605_description:Octanoyltransferase%2C_conserved_site	Catalyzes_the_transfer_of_endogenously_produced_octanoic_acid_from_octanoyl-acyl-carrier-protein_onto_the_lipoyl_domains_of_lipoate-dependent_enzymes._Lipoyl-ACP_can_also_act_as_a_substrate_although_octanoyl-ACP_is_likely_to_be_the_physiological_substrate_(By_similarity)
SSTP_0000188600.1	InterPro_accession:IPR019346_description:39S_ribosomal_protein_L42%2C_mitochondrial	Catalyzes_the_transfer_of_endogenously_produced_octanoic_acid_from_octanoyl-acyl-carrier-protein_onto_the_lipoyl_domains_of_lipoate-dependent_enzymes._Lipoyl-ACP_can_also_act_as_a_substrate_although_octanoyl-ACP_is_likely_to_be_the_physiological_substrate_(By_similarity)
SSTP_0000198100.1	InterPro_accession:IPR000594_description:THIF-type_NAD/FAD_binding_fold_%0Amethod:InterPro_accession:IPR029752_description:D-isomer_specific_2-hydroxyacid_dehydrogenase%2C_NAD-binding_domain_conserved_site_1_%0Amethod:InterPro_accession:IPR035985_description:Ubiquitin-activating_enzyme	catalytic_activity
SSTP_0000406300.2	InterPro_accession:IPR000608_description:Ubiquitin-conjugating_enzyme_E2_%0Amethod:InterPro_accession:IPR000659_description:Pyridoxamine_5'-phosphate_oxidase_%0Amethod:InterPro_accession:IPR011576_description:Pyridoxamine_5'-phosphate_oxidase%2C_putative_%0Amethod:InterPro_accession:IPR012349_description:FMN-binding_split_barrel_%0Amethod:InterPro_accession:IPR016135_description:Ubiquitin-conjuga…	Pyridoxine_5'-phosphate_oxidase_C-terminal_dimerisation_region
SSTP_0000421036.1	InterPro_accession:IPR022636_description:S-adenosylmethionine_synthetase_superfamily	NA
SSTP_0000550700.1	InterPro_accession:IPR007715_description:Ubiquinone_biosynthesis_protein_Coq4_%0Amethod:InterPro_accession:IPR007853_description:Zinc_finger%2C_DNL-type_%0Amethod:InterPro_accession:IPR027540_description:Ubiquinone_biosynthesis_protein_Coq4%2C_eukaryotes	Component_of_the_coenzyme_Q_biosynthetic_pathway._May_play_a_role_in_organizing_a_multi-subunit_COQ_enzyme_complex_required_for_coenzyme_Q_biosynthesis._Required_for_steady-state_levels_of_other_COQ_polypeptides_(By_similarity)
SSTP_0000557000.1	InterPro_accession:IPR010233_description:Ubiquinone_biosynthesis_O-methyltransferase_%0Amethod:InterPro_accession:IPR029063_description:S-adenosyl-L-methionine-dependent_methyltransferase	coenzyme_Q3_homolog,_methyltransferase_(S._cerevisiae)
SSTP_0000708700.1	InterPro_accession:IPR022636_description:S-adenosylmethionine_synthetase_superfamily	NA
SSTP_0000717700.2	InterPro_accession:IPR000092_description:Polyprenyl_synthetase_%0Amethod:InterPro_accession:IPR008949_description:Isoprenoid_synthase_domain_superfamily_%0Amethod:InterPro_accession:IPR039702_description:Farnesyl_pyrophosphate_synthase	Polyprenyl_synthetase
SSTP_0000758900.1	InterPro_accession:IPR000559_description:Formate-tetrahydrofolate_ligase%2C_FTHFS_%0Amethod:InterPro_accession:IPR000672_description:Tetrahydrofolate_dehydrogenase/cyclohydrolase_%0Amethod:InterPro_accession:IPR020628_description:Formate-tetrahydrofolate_ligase%2C_FTHFS%2C_conserved_site_%0Amethod:InterPro_accession:IPR020630_description:Tetrahydrofolate_dehydrogenase/cyclohydrolase%2C_catalytic_…	Methylenetetrahydrofolate_dehydrogenase_(NADP_dependent)
SSTP_0000775400.1	InterPro_accession:IPR004143_description:Biotinyl_protein_ligase_(BPL)_and_lipoyl_protein_ligase_(LPL)%2C_catalytic_domain_%0Amethod:InterPro_accession:IPR004408_description:Biotin--acetyl-CoA-carboxylase_ligase	Biotin/lipoate_A/B_protein_ligase_family
SSTP_0000790600.1	InterPro_accession:IPR000092_description:Polyprenyl_synthetase_%0Amethod:InterPro_accession:IPR008949_description:Isoprenoid_synthase_domain_superfamily_%0Amethod:InterPro_accession:IPR033749_description:Polyprenyl_synthetase%2C_conserved_site	Polyprenyl_synthetase
SSTP_0000822800.1	InterPro_accession:IPR001453_description:MoaB/Mog_domain_%0Amethod:InterPro_accession:IPR036425_description:MoaB/Mog-like_domain_superfamily	Molybdenum_cofactor_synthesis_domain_protein
SSTP_0000891900.1	InterPro_accession:IPR004143_description:Biotinyl_protein_ligase_(BPL)_and_lipoyl_protein_ligase_(LPL)%2C_catalytic_domain_%0Amethod:InterPro_accession:IPR004562_description:Lipoyltransferase/lipoate-protein_ligase	Biotin/lipoate_A/B_protein_ligase_family
SSTP_0000914600.1	InterPro_accession:IPR002500_description:Phosphoadenosine_phosphosulphate_reductase_%0Amethod:InterPro_accession:IPR014729_description:Rossmann-like_alpha/beta/alpha_sandwich_fold	Catalyzes_the_adenylation_of_flavin_mononucleotide_(FMN)_to_form_flavin_adenine_dinucleotide_(FAD)_coenzyme_(By_similarity)
SSTP_0000989300.1	InterPro_accession:IPR015865_description:Riboflavin_kinase_domain%2C_bacterial/eukaryotic_%0Amethod:InterPro_accession:IPR023465_description:Riboflavin_kinase_domain_superfamily_%0Amethod:InterPro_accession:IPR023468_description:Riboflavin_kinase	Riboflavin_kinase
SSTP_0001013500.1	InterPro_accession:IPR001015_description:Ferrochelatase_%0Amethod:InterPro_accession:IPR019772_description:Ferrochelatase%2C_active_site_%0Amethod:InterPro_accession:IPR033644_description:Ferrochelatase%2C_C-terminal_%0Amethod:InterPro_accession:IPR033659_description:Ferrochelatase%2C_N-terminal	Catalyzes_the_ferrous_insertion_into_protoporphyrin_IX_(By_similarity)
SSTP_0001080500.1	InterPro_accession:IPR002133_description:S-adenosylmethionine_synthetase_%0Amethod:InterPro_accession:IPR022628_description:S-adenosylmethionine_synthetase%2C_N-terminal_%0Amethod:InterPro_accession:IPR022629_description:S-adenosylmethionine_synthetase%2C_central_domain_%0Amethod:InterPro_accession:IPR022630_description:S-adenosylmethionine_synthetase%2C_C-terminal_%0Amethod:InterPro_accession:IP…	Catalyzes_the_formation_of_S-adenosylmethionine_from_methionine_and_ATP_(By_similarity)
SSTP_0001082600.1	InterPro_accession:IPR000594_description:THIF-type_NAD/FAD_binding_fold_%0Amethod:InterPro_accession:IPR001763_description:Rhodanese-like_domain_%0Amethod:InterPro_accession:IPR028885_description:Adenylyltransferase_and_sulfurtransferase_MOCS3/Uba4_%0Amethod:InterPro_accession:IPR035985_description:Ubiquitin-activating_enzyme_%0Amethod:InterPro_accession:IPR036873_description:Rhodanese-like_domai…	Plays_a_central_role_in_2-thiolation_of_mcm(5)S(2)U_at_tRNA_wobble_positions_of_tRNA(Lys),_tRNA(Glu)_and_tRNA(Gln)._Also_essential_during_biosynthesis_of_the_molybdenum_cofactor._Acts_by_mediating_the_C-terminal_thiocarboxylation_of_sulfur_carriers_URM1_and_MOCS2A._Its_N-terminus_first_activates_URM1_and_MOCS2A_as_acyl-adenylates_(-COAMP),_then_the_persulfide_sulfur_on_the_catalytic_cysteine_is_t…
SSTP_0001216000.1	InterPro_accession:IPR004033_description:UbiE/COQ5_methyltransferase_%0Amethod:InterPro_accession:IPR023576_description:UbiE/COQ5_methyltransferase%2C_conserved_site_%0Amethod:InterPro_accession:IPR029063_description:S-adenosyl-L-methionine-dependent_methyltransferase	ubiE/COQ5_methyltransferase_family
SSTP_0001258700.1	InterPro_accession:IPR001796_description:Dihydrofolate_reductase_domain_%0Amethod:InterPro_accession:IPR012259_description:Dihydrofolate_reductase_%0Amethod:InterPro_accession:IPR017925_description:Dihydrofolate_reductase_conserved_site_%0Amethod:InterPro_accession:IPR024072_description:Dihydrofolate_reductase-like_domain_superfamily	dihydrofolate_reductase

## Sheet: I_signal
Lipid transport and metabolism
ID	ANNOTATION
SSTP_0000003500.1	InterPro_accession:IPR002076_description:ELO_family	GNS1/SUR4_family
SSTP_0000003600.1	InterPro_accession:IPR002076_description:ELO_family_%0Amethod:InterPro_accession:IPR030457_description:ELO_family%2C_conserved_site	GNS1/SUR4_family
SSTP_0000033100.1	InterPro_accession:IPR000582_description:Acyl-CoA-binding_protein%2C_ACBP_%0Amethod:InterPro_accession:IPR014352_description:FERM/acyl-CoA-binding_protein_superfamily_%0Amethod:InterPro_accession:IPR022408_description:Acyl-CoA-binding_protein%2C_ACBP%2C_conserved_site_%0Amethod:InterPro_accession:IPR035984_description:Acyl-CoA_binding_protein_superfamily	Acyl_CoA_binding_protein
SSTP_0000044800.1	InterPro_accession:IPR003140_description:Phospholipase/carboxylesterase/thioesterase_%0Amethod:InterPro_accession:IPR029058_description:Alpha/Beta_hydrolase_fold	Putative_esterase
SSTP_0000051800.1	InterPro_accession:IPR033370_description:Conserved_oligomeric_Golgi_complex_subunit_1	Vps51/Vps67
SSTP_0000056600.1	InterPro_accession:IPR001296_description:Glycosyl_transferase%2C_family_1_%0Amethod:InterPro_accession:IPR001753_description:Enoyl-CoA_hydratase/isomerase_%0Amethod:InterPro_accession:IPR013234_description:PIGA%2C_GPI_anchor_biosynthesis_%0Amethod:InterPro_accession:IPR014748_description:Enoyl-CoA_hydratase%2C_C-terminal_%0Amethod:InterPro_accession:IPR018376_description:Enoyl-CoA_hydratase/isome…	Inherit_from_biNOG:_phosphatidylinositol_glycan_anchor_biosynthesis,_class_A
SSTP_0000062400.1	InterPro_accession:IPR004299_description:Membrane_bound_O-acyl_transferase%2C_MBOAT	MBOAT,_membrane-bound_O-acyltransferase_family
SSTP_0000063200.1	InterPro_accession:IPR025714_description:Methyltransferase_domain_%0Amethod:InterPro_accession:IPR029063_description:S-adenosyl-L-methionine-dependent_methyltransferase	Putative_methyltransferase
SSTP_0000083500.2	InterPro_accession:IPR001736_description:Phospholipase_D/Transphosphatidylase_%0Amethod:InterPro_accession:IPR016270_description:CDP-alcohol_phosphatidyltransferase_class-II_family_%0Amethod:InterPro_accession:IPR025202_description:Phospholipase_D-like_domain	PLDc
SSTP_0000096000.1	InterPro_accession:IPR000903_description:Myristoyl-CoA:protein_N-myristoyltransferase_%0Amethod:InterPro_accession:IPR016181_description:Acyl-CoA_N-acyltransferase_%0Amethod:InterPro_accession:IPR022676_description:Myristoyl-CoA:protein_N-myristoyltransferase%2C_N-terminal_%0Amethod:InterPro_accession:IPR022677_description:Myristoyl-CoA:protein_N-myristoyltransferase%2C_C-terminal_%0Amethod:Inter…	Adds_a_myristoyl_group_to_the_N-terminal_glycine_residue_of_certain_cellular_proteins_(By_similarity)
SSTP_0000115600.2	InterPro_accession:IPR000542_description:Acyltransferase_ChoActase/COT/CPT_%0Amethod:InterPro_accession:IPR039551_description:Choline/carnitine_acyltransferase_domain	Choline/Carnitine_o-acyltransferase
SSTP_0000127800.1	InterPro_accession:IPR003231_description:Acyl_carrier_protein_(ACP)_%0Amethod:InterPro_accession:IPR009081_description:Phosphopantetheine_binding_ACP_domain_%0Amethod:InterPro_accession:IPR036736_description:ACP-like_superfamily	Carrier_of_the_growing_fatty_acid_chain_in_fatty_acid_biosynthesis_(By_similarity)
SSTP_0000136200.1	InterPro_accession:IPR006091_description:Acyl-CoA_oxidase/dehydrogenase%2C_central_domain_%0Amethod:InterPro_accession:IPR009075_description:Acyl-CoA_dehydrogenase/oxidase_C-terminal_%0Amethod:InterPro_accession:IPR009100_description:Acyl-CoA_dehydrogenase/oxidase%2C_N-terminal_and_middle_domain_superfamily_%0Amethod:InterPro_accession:IPR013786_description:Acyl-CoA_dehydrogenase/oxidase%2C_N-ter…	Acyl-CoA_dehydrogenase,_N-terminal_domain
SSTP_0000158500.1	InterPro_accession:IPR006089_description:Acyl-CoA_dehydrogenase%2C_conserved_site_%0Amethod:InterPro_accession:IPR006091_description:Acyl-CoA_oxidase/dehydrogenase%2C_central_domain_%0Amethod:InterPro_accession:IPR009075_description:Acyl-CoA_dehydrogenase/oxidase_C-terminal_%0Amethod:InterPro_accession:IPR009100_description:Acyl-CoA_dehydrogenase/oxidase%2C_N-terminal_and_middle_domain_superfamil…	Acyl-CoA_dehydrogenase,_C-terminal_domain
SSTP_0000159200.1	InterPro_accession:IPR000590_description:Hydroxymethylglutaryl-coenzyme_A_synthase%2C_active_site_%0Amethod:InterPro_accession:IPR010122_description:Hydroxymethylglutaryl-CoA_synthase%2C_eukaryotic_%0Amethod:InterPro_accession:IPR013528_description:Hydroxymethylglutaryl-coenzyme_A_synthase%2C_N-terminal_%0Amethod:InterPro_accession:IPR013746_description:Hydroxymethylglutaryl-coenzyme_A_synthase_C…	synthase
SSTP_0000165800.1	InterPro_accession:IPR000873_description:AMP-dependent_synthetase/ligase_%0Amethod:InterPro_accession:IPR020845_description:AMP-binding%2C_conserved_site_%0Amethod:InterPro_accession:IPR025110_description:AMP-binding_enzyme%2C_C-terminal_domain_%0Amethod:InterPro_accession:IPR042099_description:AMP-dependent_synthetase-like_superfamily	AMP-binding_enzyme
SSTP_0000206000.1	InterPro_accession:IPR006089_description:Acyl-CoA_dehydrogenase%2C_conserved_site_%0Amethod:InterPro_accession:IPR006091_description:Acyl-CoA_oxidase/dehydrogenase%2C_central_domain_%0Amethod:InterPro_accession:IPR009075_description:Acyl-CoA_dehydrogenase/oxidase_C-terminal_%0Amethod:InterPro_accession:IPR009100_description:Acyl-CoA_dehydrogenase/oxidase%2C_N-terminal_and_middle_domain_superfamil…	Acyl-CoA_dehydrogenase,_N-terminal_domain
SSTP_0000206600.1	InterPro_accession:IPR000463_description:Cytosolic_fatty-acid_binding_%0Amethod:InterPro_accession:IPR000566_description:Lipocalin/cytosolic_fatty-acid_binding_domain_%0Amethod:InterPro_accession:IPR012674_description:Calycin_%0Amethod:InterPro_accession:IPR031259_description:Intracellular_lipid_binding_protein	Lipocalin_/_cytosolic_fatty-acid_binding_protein_family
SSTP_0000206800.1	InterPro_accession:IPR000463_description:Cytosolic_fatty-acid_binding_%0Amethod:InterPro_accession:IPR012674_description:Calycin_%0Amethod:InterPro_accession:IPR031259_description:Intracellular_lipid_binding_protein	Lipocalin_/_cytosolic_fatty-acid_binding_protein_family
SSTP_0000207600.1	InterPro_accession:IPR000873_description:AMP-dependent_synthetase/ligase_%0Amethod:InterPro_accession:IPR020845_description:AMP-binding%2C_conserved_site_%0Amethod:InterPro_accession:IPR025110_description:AMP-binding_enzyme%2C_C-terminal_domain_%0Amethod:InterPro_accession:IPR042099_description:AMP-dependent_synthetase-like_superfamily	AMP-binding_enzyme
SSTP_0000216900.1	InterPro_accession:IPR002921_description:Fungal_lipase-like_domain_%0Amethod:InterPro_accession:IPR029058_description:Alpha/Beta_hydrolase_fold	Lipase_(class_3)
SSTP_0000219200.1	InterPro_accession:IPR006089_description:Acyl-CoA_dehydrogenase%2C_conserved_site_%0Amethod:InterPro_accession:IPR006091_description:Acyl-CoA_oxidase/dehydrogenase%2C_central_domain_%0Amethod:InterPro_accession:IPR009075_description:Acyl-CoA_dehydrogenase/oxidase_C-terminal_%0Amethod:InterPro_accession:IPR009100_description:Acyl-CoA_dehydrogenase/oxidase%2C_N-terminal_and_middle_domain_superfamil…	Acyl-CoA_dehydrogenase,_N-terminal_domain
SSTP_0000224000.1	InterPro_accession:IPR000463_description:Cytosolic_fatty-acid_binding_%0Amethod:InterPro_accession:IPR012674_description:Calycin_%0Amethod:InterPro_accession:IPR040094_description:Fatty_acid-binding_protein_homologue_1/2/3/4	Inherit_from_KOG:_acid_binding_protein
SSTP_0000226700.1	InterPro_accession:IPR036514_description:SGNH_hydrolase_superfamily	GDSL-like_Lipase/Acylhydrolase
SSTP_0000227200.1	InterPro_accession:IPR001753_description:Enoyl-CoA_hydratase/isomerase_%0Amethod:InterPro_accession:IPR029045_description:ClpP/crotonase-like_domain_superfamily	Acyl_CoA_binding_protein
SSTP_0000229600.1	InterPro_accession:IPR004299_description:Membrane_bound_O-acyl_transferase%2C_MBOAT	MBOAT,_membrane-bound_O-acyltransferase_family
SSTP_0000230500.1	InterPro_accession:IPR004277_description:Phosphatidyl_serine_synthase	Phosphatidyl_serine_synthase
SSTP_0000241200.1	InterPro_accession:IPR001753_description:Enoyl-CoA_hydratase/isomerase_%0Amethod:InterPro_accession:IPR014748_description:Enoyl-CoA_hydratase%2C_C-terminal_%0Amethod:InterPro_accession:IPR018376_description:Enoyl-CoA_hydratase/isomerase%2C_conserved_site_%0Amethod:InterPro_accession:IPR029045_description:ClpP/crotonase-like_domain_superfamily	Enoyl-CoA_hydratase/isomerase_family
SSTP_0000245200.1	InterPro_accession:IPR001087_description:GDSL_lipase/esterase_%0Amethod:InterPro_accession:IPR035547_description:Phospholipase_B_%0Amethod:InterPro_accession:IPR038885_description:Phospholipase_B1%2C_membrane-associated	GDSL-like_Lipase/Acylhydrolase
SSTP_0000247800.1	InterPro_accession:IPR000073_description:Alpha/beta_hydrolase_fold-1_%0Amethod:InterPro_accession:IPR000639_description:Epoxide_hydrolase-like_%0Amethod:InterPro_accession:IPR029058_description:Alpha/Beta_hydrolase_fold	epoxide_hydrolase_4
SSTP_0000248700.1	InterPro_accession:IPR005002_description:Phosphomannomutase_%0Amethod:InterPro_accession:IPR006379_description:HAD-superfamily_hydrolase%2C_subfamily_IIB_%0Amethod:InterPro_accession:IPR023214_description:HAD_superfamily_%0Amethod:InterPro_accession:IPR036412_description:HAD-like_superfamily	Eukaryotic_phosphomannomutase
SSTP_0000249900.1	InterPro_accession:IPR003703_description:Acyl-CoA_thioesterase_%0Amethod:InterPro_accession:IPR011032_description:GroES-like_superfamily_%0Amethod:InterPro_accession:IPR018369_description:Chaperonin_GroES%2C_conserved_site_%0Amethod:InterPro_accession:IPR020818_description:GroES_chaperonin_family_%0Amethod:InterPro_accession:IPR029069_description:HotDog_domain_superfamily_%0Amethod:InterPro_acces…	Acyl-CoA_thioesterase
SSTP_0000259200.1	InterPro_accession:IPR000326_description:Phosphatidic_acid_phosphatase_type_2/haloperoxidase_%0Amethod:InterPro_accession:IPR036938_description:Phosphatidic_acid_phosphatase_type_2/haloperoxidase_superfamily	acidPPc
SSTP_0000260300.1	InterPro_accession:IPR004299_description:Membrane_bound_O-acyl_transferase%2C_MBOAT	or_LPI)_into_phosphatidylinositol_(1,2-diacyl-sn-glycero-3-_phosphoinositol_or_PI)_(LPIAT_activity)._Prefers_arachidonoyl-CoA_or_eicosapentaenoic_acid_(EPA)_as_the_acyl_donor._Prefers_sn-2-LPI_rather_than_sn-1-LPI_as_the_acyl_acceptor._Lysophospholipid_acyltransferases_(LPLATs)_catalyze_the_reacylation_step_of_the_phospholipid_remodeling_pathway_also_known_as_the_Lands_cycle
SSTP_0000284800.1	InterPro_accession:IPR002921_description:Fungal_lipase-like_domain_%0Amethod:InterPro_accession:IPR029058_description:Alpha/Beta_hydrolase_fold	Lipase_(class_3)
SSTP_0000285300.1	InterPro_accession:IPR000873_description:AMP-dependent_synthetase/ligase_%0Amethod:InterPro_accession:IPR020845_description:AMP-binding%2C_conserved_site_%0Amethod:InterPro_accession:IPR042099_description:AMP-dependent_synthetase-like_superfamily	AMP-binding_enzyme
SSTP_0000293700.1	InterPro_accession:IPR002655_description:Acyl-CoA_oxidase%2C_C-terminal_%0Amethod:InterPro_accession:IPR006091_description:Acyl-CoA_oxidase/dehydrogenase%2C_central_domain_%0Amethod:InterPro_accession:IPR009100_description:Acyl-CoA_dehydrogenase/oxidase%2C_N-terminal_and_middle_domain_superfamily_%0Amethod:InterPro_accession:IPR012258_description:Acyl-CoA_oxidase_%0Amethod:InterPro_accession:IPR0…	Acyl-coenzyme_A_oxidase
SSTP_0000304900.1	InterPro_accession:IPR006108_description:3-hydroxyacyl-CoA_dehydrogenase%2C_C-terminal_%0Amethod:InterPro_accession:IPR006176_description:3-hydroxyacyl-CoA_dehydrogenase%2C_NAD_binding_%0Amethod:InterPro_accession:IPR006180_description:3-hydroxyacyl-CoA_dehydrogenase%2C_conserved_site_%0Amethod:InterPro_accession:IPR008927_description:6-phosphogluconate_dehydrogenase-like%2C_C-terminal_domain_sup…	NAD_binding_domain_of_6-phosphogluconate_dehydrogenase
SSTP_0000310700.1	InterPro_accession:IPR000560_description:Histidine_phosphatase_superfamily%2C_clade-2_%0Amethod:InterPro_accession:IPR029033_description:Histidine_phosphatase_superfamily_%0Amethod:InterPro_accession:IPR033379_description:Histidine_acid_phosphatase_active_site	acid)_phosphatase
SSTP_0000359700.1	InterPro_accession:IPR013216_description:Methyltransferase_type_11_%0Amethod:InterPro_accession:IPR029063_description:S-adenosyl-L-methionine-dependent_methyltransferase_%0Amethod:InterPro_accession:IPR030384_description:SAM-dependent_methyltransferase_SMT-type	Hypothetical_methyltransferase
SSTP_0000364600.2	InterPro_accession:IPR002155_description:Thiolase_%0Amethod:InterPro_accession:IPR016039_description:Thiolase-like_%0Amethod:InterPro_accession:IPR020610_description:Thiolase%2C_active_site_%0Amethod:InterPro_accession:IPR020613_description:Thiolase%2C_conserved_site_%0Amethod:InterPro_accession:IPR020615_description:Thiolase%2C_acyl-enzyme_intermediate_active_site_%0Amethod:InterPro_accession:IP…	Thiolase,_N-terminal_domain
SSTP_0000413200.1	InterPro_accession:IPR001171_description:Ergosterol_biosynthesis_ERG4/ERG24	Ergosterol_biosynthesis_ERG4/ERG24_family
SSTP_0000426300.1	InterPro_accession:IPR000872_description:Tafazzin_%0Amethod:InterPro_accession:IPR002123_description:Phospholipid/glycerol_acyltransferase	Acyltransferase
SSTP_0000428400.1	InterPro_accession:IPR000582_description:Acyl-CoA-binding_protein%2C_ACBP_%0Amethod:InterPro_accession:IPR014352_description:FERM/acyl-CoA-binding_protein_superfamily_%0Amethod:InterPro_accession:IPR022408_description:Acyl-CoA-binding_protein%2C_ACBP%2C_conserved_site_%0Amethod:InterPro_accession:IPR035984_description:Acyl-CoA_binding_protein_superfamily	Acyl_CoA_binding_protein
SSTP_0000438100.1	InterPro_accession:IPR002587_description:Myo-inositol-1-phosphate_synthase_%0Amethod:InterPro_accession:IPR013021_description:Myo-inositol-1-phosphate_synthase%2C_GAPDH-like_%0Amethod:InterPro_accession:IPR036291_description:NAD(P)-binding_domain_superfamily	Myo-inositol-1-phosphate_synthase
SSTP_0000444700.1	InterPro_accession:IPR002076_description:ELO_family_%0Amethod:InterPro_accession:IPR030457_description:ELO_family%2C_conserved_site	GNS1/SUR4_family
SSTP_0000446400.1	InterPro_accession:IPR001753_description:Enoyl-CoA_hydratase/isomerase_%0Amethod:InterPro_accession:IPR014748_description:Enoyl-CoA_hydratase%2C_C-terminal_%0Amethod:InterPro_accession:IPR029034_description:Cystine-knot_cytokine_%0Amethod:InterPro_accession:IPR029045_description:ClpP/crotonase-like_domain_superfamily	SSTP_0000446400.1
SSTP_0000462400.1	InterPro_accession:IPR002123_description:Phospholipid/glycerol_acyltransferase_%0Amethod:InterPro_accession:IPR032098_description:Acyltransferase%2C_C-terminal_domain	Acyltransferase
SSTP_0000471700.1	InterPro_accession:IPR001104_description:3-oxo-5-alpha-steroid_4-dehydrogenase%2C_C-terminal_%0Amethod:InterPro_accession:IPR039357_description:3-oxo-5-alpha-steroid_4-dehydrogenase/very-long-chain_enoyl-CoA_reductase	3-oxo-5-alpha-steroid_4-dehydrogenase
SSTP_0000476500.1	InterPro_accession:IPR020556_description:Amidase%2C_conserved_site_%0Amethod:InterPro_accession:IPR023631_description:Amidase_signature_domain_%0Amethod:InterPro_accession:IPR036928_description:Amidase_signature_(AS)_superfamily	Amidase
SSTP_0000522100.1	InterPro_accession:IPR005804_description:Fatty_acid_desaturase_domain	Domain_of_unknown_function_(DUF3474)
SSTP_0000533900.1	InterPro_accession:IPR015876_description:Acyl-CoA_desaturase	Fatty_acid_desaturase
SSTP_0000536100.1	InterPro_accession:IPR002921_description:Fungal_lipase-like_domain_%0Amethod:InterPro_accession:IPR029058_description:Alpha/Beta_hydrolase_fold	Lipase_(class_3)
SSTP_0000546400.1	InterPro_accession:IPR000873_description:AMP-dependent_synthetase/ligase_%0Amethod:InterPro_accession:IPR020845_description:AMP-binding%2C_conserved_site_%0Amethod:InterPro_accession:IPR042099_description:AMP-dependent_synthetase-like_superfamily	AMP-binding_enzyme
SSTP_0000549800.1	InterPro_accession:IPR006089_description:Acyl-CoA_dehydrogenase%2C_conserved_site_%0Amethod:InterPro_accession:IPR006091_description:Acyl-CoA_oxidase/dehydrogenase%2C_central_domain_%0Amethod:InterPro_accession:IPR009075_description:Acyl-CoA_dehydrogenase/oxidase_C-terminal_%0Amethod:InterPro_accession:IPR009100_description:Acyl-CoA_dehydrogenase/oxidase%2C_N-terminal_and_middle_domain_superfamil…	Acyl-CoA_dehydrogenase,_N-terminal_domain
SSTP_0000552800.1	InterPro_accession:IPR005804_description:Fatty_acid_desaturase_domain_%0Amethod:InterPro_accession:IPR011388_description:Sphingolipid_delta4-desaturase_%0Amethod:InterPro_accession:IPR013866_description:Sphingolipid_delta4-desaturase%2C_N-terminal	Sphingolipid_Delta4-desaturase_(DES)
SSTP_0000557400.1	InterPro_accession:IPR029045_description:ClpP/crotonase-like_domain_superfamily_%0Amethod:InterPro_accession:IPR032259_description:Enoyl-CoA_hydratase/isomerase%2C__HIBYL-CoA-H_type	Enoyl-CoA_hydratase/isomerase_family
SSTP_0000570300.1	Domain_of_unknown_function_(DUF1943)
SSTP_0000594900.1	InterPro_accession:IPR003140_description:Phospholipase/carboxylesterase/thioesterase_%0Amethod:InterPro_accession:IPR029058_description:Alpha/Beta_hydrolase_fold	Putative_esterase
SSTP_0000618400.1	InterPro_accession:IPR011701_description:Major_facilitator_superfamily_%0Amethod:InterPro_accession:IPR020846_description:Major_facilitator_superfamily_domain_%0Amethod:InterPro_accession:IPR036259_description:MFS_transporter_superfamily	Major_Facilitator_Superfamily
SSTP_0000650200.1	InterPro_accession:IPR004821_description:Cytidyltransferase-like_domain_%0Amethod:InterPro_accession:IPR012337_description:Ribonuclease_H-like_superfamily_%0Amethod:InterPro_accession:IPR014729_description:Rossmann-like_alpha/beta/alpha_sandwich_fold_%0Amethod:InterPro_accession:IPR036397_description:Ribonuclease_H_superfamily	phosphate_cytidylyltransferase_1,_choline,_beta
SSTP_0000662000.1	InterPro_accession:IPR000873_description:AMP-dependent_synthetase/ligase_%0Amethod:InterPro_accession:IPR005914_description:Acetoacetyl-CoA_synthase_%0Amethod:InterPro_accession:IPR042099_description:AMP-dependent_synthetase-like_superfamily	AMP-binding_enzyme
SSTP_0000686500.1	InterPro_accession:IPR002641_description:Patatin-like_phospholipase_domain_%0Amethod:InterPro_accession:IPR016035_description:Acyl_transferase/acyl_hydrolase/lysophospholipase	Phospholipase_A2,_group_VI_(Cytosolic,_calcium-independent)
SSTP_0000688100.1	InterPro_accession:IPR006108_description:3-hydroxyacyl-CoA_dehydrogenase%2C_C-terminal_%0Amethod:InterPro_accession:IPR006176_description:3-hydroxyacyl-CoA_dehydrogenase%2C_NAD_binding_%0Amethod:InterPro_accession:IPR008927_description:6-phosphogluconate_dehydrogenase-like%2C_C-terminal_domain_superfamily_%0Amethod:InterPro_accession:IPR013328_description:6-phosphogluconate_dehydrogenase%2C_domai…	NAD_binding_domain_of_6-phosphogluconate_dehydrogenase
SSTP_0000726200.1	InterPro_accession:IPR001206_description:Diacylglycerol_kinase%2C_catalytic_domain_%0Amethod:InterPro_accession:IPR016064_description:NAD_kinase/diacylglycerol_kinase-like_domain_superfamily_%0Amethod:InterPro_accession:IPR017438_description:Inorganic_polyphosphate/ATP-NAD_kinase%2C_N-terminal	Diacylglycerol_kinase_catalytic_domain
SSTP_0000733800.1	InterPro_accession:IPR002921_description:Fungal_lipase-like_domain_%0Amethod:InterPro_accession:IPR029058_description:Alpha/Beta_hydrolase_fold	Lipase_(class_3)
SSTP_0000734200.1	InterPro_accession:IPR000326_description:Phosphatidic_acid_phosphatase_type_2/haloperoxidase_%0Amethod:InterPro_accession:IPR036938_description:Phosphatidic_acid_phosphatase_type_2/haloperoxidase_superfamily	phosphatidic_acid_phosphatase_type_2_domain_containing_2
SSTP_0000734800.1	InterPro_accession:IPR002921_description:Fungal_lipase-like_domain_%0Amethod:InterPro_accession:IPR029058_description:Alpha/Beta_hydrolase_fold	Lipase_(class_3)
SSTP_0000734900.1	InterPro_accession:IPR002921_description:Fungal_lipase-like_domain_%0Amethod:InterPro_accession:IPR029058_description:Alpha/Beta_hydrolase_fold	Lipase_(class_3)
SSTP_0000736600.1	InterPro_accession:IPR011009_description:Protein_kinase-like_domain_superfamily	Choline/ethanolamine_kinase
SSTP_0000740000.1	InterPro_accession:IPR001753_description:Enoyl-CoA_hydratase/isomerase_%0Amethod:InterPro_accession:IPR029045_description:ClpP/crotonase-like_domain_superfamily	Acyl_CoA_binding_protein
SSTP_0000756900.1	InterPro_accession:IPR010468_description:Hormone-sensitive_lipase%2C_N-terminal_%0Amethod:InterPro_accession:IPR013094_description:Alpha/beta_hydrolase_fold-3_%0Amethod:InterPro_accession:IPR029058_description:Alpha/Beta_hydrolase_fold	Hormone-sensitive_lipase_(HSL)_N-terminus
SSTP_0000775900.1	InterPro_accession:IPR000463_description:Cytosolic_fatty-acid_binding_%0Amethod:InterPro_accession:IPR000566_description:Lipocalin/cytosolic_fatty-acid_binding_domain_%0Amethod:InterPro_accession:IPR012674_description:Calycin_%0Amethod:InterPro_accession:IPR031259_description:Intracellular_lipid_binding_protein	Lipocalin_/_cytosolic_fatty-acid_binding_protein_family
SSTP_0000776700.1	InterPro_accession:IPR003231_description:Acyl_carrier_protein_(ACP)_%0Amethod:InterPro_accession:IPR006162_description:Phosphopantetheine_attachment_site_%0Amethod:InterPro_accession:IPR009081_description:Phosphopantetheine_binding_ACP_domain_%0Amethod:InterPro_accession:IPR036736_description:ACP-like_superfamily	Carrier_of_the_growing_fatty_acid_chain_in_fatty_acid_biosynthesis_(By_similarity)
SSTP_0000785700.1	InterPro_accession:IPR019388_description:Fat_storage-inducing_transmembrane_protein	Inositol_phospholipid_synthesis_and_fat-storage-inducing_TM
SSTP_0000787000.1	InterPro_accession:IPR002347_description:Short-chain_dehydrogenase/reductase_SDR_%0Amethod:InterPro_accession:IPR020904_description:Short-chain_dehydrogenase/reductase%2C_conserved_site_%0Amethod:InterPro_accession:IPR036291_description:NAD(P)-binding_domain_superfamily	Required_for_branched_chain_fatty_acid_synthesis._Catalyzes_the_reduction_of_the_3-ketoacyl-CoA_intermediate_that_is_formed_in_each_cycle_of_fatty_acid_elongation._Very_long-chain_fatty_acids_(VLCFAs)_serve_as_precursors_for_ceramide_and_sphingolipids._May_also_be_required_for_sterol_hormone_production
SSTP_0000792000.1	InterPro_accession:IPR026566_description:Dolichol_kinase_%0Amethod:InterPro_accession:IPR032974_description:Polyprenol_kinase_family	Cytidylyltransferase_family
SSTP_0000811800.1	Acyl-CoA_synthetase_long-chain_family_member
SSTP_0000814100.1	InterPro_accession:IPR011762_description:Acetyl-coenzyme_A_carboxyltransferase%2C_N-terminal_%0Amethod:InterPro_accession:IPR011763_description:Acetyl-coenzyme_A_carboxyltransferase%2C_C-terminal_%0Amethod:InterPro_accession:IPR029045_description:ClpP/crotonase-like_domain_superfamily_%0Amethod:InterPro_accession:IPR034733_description:Acetyl-CoA_carboxylase	Carboxyl_transferase_domain
SSTP_0000825200.1	InterPro_accession:IPR006108_description:3-hydroxyacyl-CoA_dehydrogenase%2C_C-terminal_%0Amethod:InterPro_accession:IPR008927_description:6-phosphogluconate_dehydrogenase-like%2C_C-terminal_domain_superfamily	3-hydroxyacyl-CoA_dehydrogenase,_C-terminal_domain
SSTP_0000825700.1	InterPro_accession:IPR002921_description:Fungal_lipase-like_domain_%0Amethod:InterPro_accession:IPR029058_description:Alpha/Beta_hydrolase_fold	Lipase_(class_3)
SSTP_0000826200.1	InterPro_accession:IPR020556_description:Amidase%2C_conserved_site_%0Amethod:InterPro_accession:IPR023631_description:Amidase_signature_domain_%0Amethod:InterPro_accession:IPR036928_description:Amidase_signature_(AS)_superfamily	Amidase
SSTP_0000830000.1	InterPro_accession:IPR000299_description:FERM_domain_%0Amethod:InterPro_accession:IPR011993_description:PH-like_domain_superfamily_%0Amethod:InterPro_accession:IPR018980_description:FERM%2C_C-terminal_PH-like_domain_%0Amethod:InterPro_accession:IPR019749_description:Band_4.1_domain_%0Amethod:InterPro_accession:IPR021774_description:Domain_of_unknown_function_DUF3338_%0Amethod:InterPro_accession:I…	Inherit_from_biNOG:_UDP-glucose_ceramide_glucosyltransferase
SSTP_0000831600.1	InterPro_accession:IPR002225_description:3-beta_hydroxysteroid_dehydrogenase/isomerase_%0Amethod:InterPro_accession:IPR036291_description:NAD(P)-binding_domain_superfamily	3-beta_hydroxysteroid_dehydrogenase/isomerase_family
SSTP_0000832000.1	InterPro_accession:IPR001753_description:Enoyl-CoA_hydratase/isomerase_%0Amethod:InterPro_accession:IPR014748_description:Enoyl-CoA_hydratase%2C_C-terminal_%0Amethod:InterPro_accession:IPR029045_description:ClpP/crotonase-like_domain_superfamily	Enoyl-CoA_hydratase/isomerase_family
SSTP_0000839600.1	InterPro_accession:IPR002018_description:Carboxylesterase%2C_type_B_%0Amethod:InterPro_accession:IPR019826_description:Carboxylesterase_type_B%2C_active_site_%0Amethod:InterPro_accession:IPR029058_description:Alpha/Beta_hydrolase_fold	Carboxylesterase_family
SSTP_0000859900.1	InterPro_accession:IPR000182_description:GNAT_domain_%0Amethod:InterPro_accession:IPR016181_description:Acyl-CoA_N-acyltransferase	SSTP_0000859900.1
SSTP_0000891400.1	InterPro_accession:IPR002123_description:Phospholipid/glycerol_acyltransferase	Acyltransferase
SSTP_0000892100.1	InterPro_accession:IPR000560_description:Histidine_phosphatase_superfamily%2C_clade-2_%0Amethod:InterPro_accession:IPR029033_description:Histidine_phosphatase_superfamily_%0Amethod:InterPro_accession:IPR033379_description:Histidine_acid_phosphatase_active_site	acid)_phosphatase
SSTP_0000895200.1	nutrient_reservoir_activity
SSTP_0000895500.1	InterPro_accession:IPR000794_description:Beta-ketoacyl_synthase_%0Amethod:InterPro_accession:IPR014030_description:Beta-ketoacyl_synthase%2C_N-terminal_%0Amethod:InterPro_accession:IPR014031_description:Beta-ketoacyl_synthase%2C_C-terminal_%0Amethod:InterPro_accession:IPR016039_description:Thiolase-like_%0Amethod:InterPro_accession:IPR020841_description:Polyketide_synthase%2C_beta-ketoacyl_syntha…	Beta-ketoacyl_synthase,_C-terminal_domain
SSTP_0000896400.1	InterPro_accession:IPR001199_description:Cytochrome_b5-like_heme/steroid_binding_domain_%0Amethod:InterPro_accession:IPR006694_description:Fatty_acid_hydroxylase_%0Amethod:InterPro_accession:IPR036400_description:Cytochrome_b5-like_heme/steroid_binding_domain_superfamily	Fatty_acid_hydroxylase_superfamily
SSTP_0000916100.1	InterPro_accession:IPR006693_description:Partial_AB-hydrolase_lipase_domain_%0Amethod:InterPro_accession:IPR025483_description:Lipase%2C_eukaryotic_%0Amethod:InterPro_accession:IPR029058_description:Alpha/Beta_hydrolase_fold	Partial_alpha/beta-hydrolase_lipase_region
SSTP_0000928000.1	InterPro_accession:IPR036444_description:Phospholipase_A2_domain_superfamily	SSTP_0000928000.1
SSTP_0000939400.1	InterPro_accession:IPR029069_description:HotDog_domain_superfamily_%0Amethod:InterPro_accession:IPR033120_description:Hotdog_acyl-CoA_thioesterase_(ACOT)-type_domain	Thioesterase_superfamily
SSTP_0000945300.1	InterPro_accession:IPR000462_description:CDP-alcohol_phosphatidyltransferase_%0Amethod:InterPro_accession:IPR004570_description:CDP-diacylglycerol--glycerol-3-phosphate_3-phosphatidyltransferase	CDP-alcohol_phosphatidyltransferase
SSTP_0000955100.1	InterPro_accession:IPR006693_description:Partial_AB-hydrolase_lipase_domain_%0Amethod:InterPro_accession:IPR029058_description:Alpha/Beta_hydrolase_fold	Partial_alpha/beta-hydrolase_lipase_region
SSTP_0000957300.1	InterPro_accession:IPR000560_description:Histidine_phosphatase_superfamily%2C_clade-2_%0Amethod:InterPro_accession:IPR029033_description:Histidine_phosphatase_superfamily_%0Amethod:InterPro_accession:IPR033379_description:Histidine_acid_phosphatase_active_site	Pfam:Acid_phosphat_A
SSTP_0000972600.1	InterPro_accession:IPR002155_description:Thiolase_%0Amethod:InterPro_accession:IPR016039_description:Thiolase-like_%0Amethod:InterPro_accession:IPR020610_description:Thiolase%2C_active_site_%0Amethod:InterPro_accession:IPR020613_description:Thiolase%2C_conserved_site_%0Amethod:InterPro_accession:IPR020615_description:Thiolase%2C_acyl-enzyme_intermediate_active_site_%0Amethod:InterPro_accession:IP…	Thiolase,_N-terminal_domain
SSTP_0000975500.1	InterPro_accession:IPR011762_description:Acetyl-coenzyme_A_carboxyltransferase%2C_N-terminal_%0Amethod:InterPro_accession:IPR011763_description:Acetyl-coenzyme_A_carboxyltransferase%2C_C-terminal_%0Amethod:InterPro_accession:IPR029045_description:ClpP/crotonase-like_domain_superfamily_%0Amethod:InterPro_accession:IPR034733_description:Acetyl-CoA_carboxylase	Carboxyl_transferase_domain
SSTP_0000996600.1	InterPro_accession:IPR000462_description:CDP-alcohol_phosphatidyltransferase_%0Amethod:InterPro_accession:IPR014472_description:Choline/ethanolamine_phosphotransferase	CDP-alcohol_phosphatidyltransferase
SSTP_0001003800.1	InterPro_accession:IPR000873_description:AMP-dependent_synthetase/ligase_%0Amethod:InterPro_accession:IPR011904_description:Acetate-CoA_ligase_%0Amethod:InterPro_accession:IPR020845_description:AMP-binding%2C_conserved_site_%0Amethod:InterPro_accession:IPR025110_description:AMP-binding_enzyme%2C_C-terminal_domain_%0Amethod:InterPro_accession:IPR032387_description:Acetyl-coenzyme_A_synthetase%2C_N…	Pfam:DUF3448
SSTP_0001004300.1	InterPro_accession:IPR001104_description:3-oxo-5-alpha-steroid_4-dehydrogenase%2C_C-terminal_%0Amethod:InterPro_accession:IPR039698_description:Polyprenol_reductase	Plays_a_key_role_in_early_steps_of_protein_N-linked_glycosylation_by_being_required_for_the_conversion_of_polyprenol_into_dolichol._Dolichols_are_required_for_the_synthesis_of_dolichol-linked_monosaccharides_and_the_oligosaccharide_precursor_used_for_N-glycosylation._Acts_as_a_polyprenol_reductase_that_promotes_the_reduction_of_the_alpha-isoprene_unit_of_polyprenols_into_dolichols_in_a_NADP-depen…
SSTP_0001005400.1	InterPro_accession:IPR008949_description:Isoprenoid_synthase_domain_superfamily_%0Amethod:InterPro_accession:IPR018937_description:Magnesium_transporter	Squalene/phytoene_synthase
SSTP_0001009100.1	InterPro_accession:IPR001666_description:Phosphatidylinositol_transfer_protein_%0Amethod:InterPro_accession:IPR023393_description:START-like_domain_superfamily	Phosphatidylinositol_transfer_protein
SSTP_0001016100.1	InterPro_accession:IPR002921_description:Fungal_lipase-like_domain_%0Amethod:InterPro_accession:IPR029058_description:Alpha/Beta_hydrolase_fold	Lipase_(class_3)
SSTP_0001021600.1	InterPro_accession:IPR000542_description:Acyltransferase_ChoActase/COT/CPT_%0Amethod:InterPro_accession:IPR039551_description:Choline/carnitine_acyltransferase_domain	Choline/Carnitine_o-acyltransferase
SSTP_0001023700.1	InterPro_accession:IPR005804_description:Fatty_acid_desaturase_domain_%0Amethod:InterPro_accession:IPR012171_description:Fatty_acid_desaturase_%0Amethod:InterPro_accession:IPR036400_description:Cytochrome_b5-like_heme/steroid_binding_domain_superfamily	Fatty_acid_desaturase
SSTP_0001027500.1	InterPro_accession:IPR003033_description:SCP2_sterol-binding_domain_%0Amethod:InterPro_accession:IPR016039_description:Thiolase-like_%0Amethod:InterPro_accession:IPR020613_description:Thiolase%2C_conserved_site_%0Amethod:InterPro_accession:IPR020615_description:Thiolase%2C_acyl-enzyme_intermediate_active_site_%0Amethod:InterPro_accession:IPR020616_description:Thiolase%2C_N-terminal_%0Amethod:Inte…	Thiolase,_N-terminal_domain
SSTP_0001051100.1	InterPro_accession:IPR012674_description:Calycin_%0Amethod:InterPro_accession:IPR040094_description:Fatty_acid-binding_protein_homologue_1/2/3/4	Inherit_from_KOG:_acid_binding_protein
SSTP_0001060900.1	InterPro_accession:IPR002539_description:MaoC-like_dehydratase_domain_%0Amethod:InterPro_accession:IPR029069_description:HotDog_domain_superfamily	MaoC_like_domain
SSTP_0001064600.1	nutrient_reservoir_activity
SSTP_0001068200.1	InterPro_accession:IPR000560_description:Histidine_phosphatase_superfamily%2C_clade-2_%0Amethod:InterPro_accession:IPR029033_description:Histidine_phosphatase_superfamily_%0Amethod:InterPro_accession:IPR033379_description:Histidine_acid_phosphatase_active_site	acid_phosphatase
SSTP_0001078100.1	InterPro_accession:IPR002641_description:Patatin-like_phospholipase_domain_%0Amethod:InterPro_accession:IPR016035_description:Acyl_transferase/acyl_hydrolase/lysophospholipase	phospholipase_A2,_group_VI_(cytosolic,_calcium-independent)
SSTP_0001080400.1	InterPro_accession:IPR003673_description:CoA-transferase_family_III_%0Amethod:InterPro_accession:IPR023606_description:CoA-transferase_family_III_domain_superfamily	CoA-transferase_family_III
SSTP_0001083500.1	InterPro_accession:IPR001227_description:Acyl_transferase_domain_superfamily_%0Amethod:InterPro_accession:IPR014043_description:Acyl_transferase_%0Amethod:InterPro_accession:IPR016035_description:Acyl_transferase/acyl_hydrolase/lysophospholipase_%0Amethod:InterPro_accession:IPR020801_description:Polyketide_synthase%2C_acyl_transferase_domain	Inherit_from_chrNOG:_Acyl_transferase_domain
SSTP_0001092500.1	InterPro_accession:IPR005804_description:Fatty_acid_desaturase_domain_%0Amethod:InterPro_accession:IPR012171_description:Fatty_acid_desaturase_%0Amethod:InterPro_accession:IPR036400_description:Cytochrome_b5-like_heme/steroid_binding_domain_superfamily	Cytochrome_b5-like_Heme/Steroid_binding_domain
SSTP_0001094400.1	InterPro_accession:IPR008576_description:Alpha-N-methyltransferase_NTM1_%0Amethod:InterPro_accession:IPR029063_description:S-adenosyl-L-methionine-dependent_methyltransferase	Nodulation_protein_S_(NodS)
SSTP_0001102100.1	nutrient_reservoir_activity
SSTP_0001116200.1	InterPro_accession:IPR000089_description:Biotin/lipoyl_attachment_%0Amethod:InterPro_accession:IPR011053_description:Single_hybrid_motif	Inherit_from_biNOG:_carboxylase
SSTP_0001122300.1	InterPro_accession:IPR007905_description:Emopamil-binding_protein	Emopamil_binding_protein
SSTP_0001126800.1	InterPro_accession:IPR002921_description:Fungal_lipase-like_domain_%0Amethod:InterPro_accession:IPR029058_description:Alpha/Beta_hydrolase_fold	Lipase_(class_3)
SSTP_0001128200.1	InterPro_accession:IPR000953_description:Chromo/chromo_shadow_domain_%0Amethod:InterPro_accession:IPR016197_description:Chromo-like_domain_superfamily_%0Amethod:InterPro_accession:IPR023780_description:Chromo_domain	NA
SSTP_0001138800.1	InterPro_accession:IPR005935_description:Diphosphomevalonate/phosphomevalonate_decarboxylase_%0Amethod:InterPro_accession:IPR014721_description:Ribosomal_protein_S5_domain_2-type_fold%2C_subgroup_%0Amethod:InterPro_accession:IPR020568_description:Ribosomal_protein_S5_domain_2-type_fold_%0Amethod:InterPro_accession:IPR029765_description:Diphosphomevalonate_decarboxylase_%0Amethod:InterPro_accessio…	GHMP_kinases_N_terminal_domain
SSTP_0001140700.1	InterPro_accession:IPR001251_description:CRAL-TRIO_lipid_binding_domain_%0Amethod:InterPro_accession:IPR009038_description:GOLD_domain_%0Amethod:InterPro_accession:IPR036273_description:CRAL/TRIO%2C_N-terminal_domain_superfamily_%0Amethod:InterPro_accession:IPR036598_description:GOLD_domain_superfamily_%0Amethod:InterPro_accession:IPR036865_description:CRAL-TRIO_lipid_binding_domain_superfamily	SEC14
SSTP_0001142700.1	InterPro_accession:IPR000374_description:Phosphatidate_cytidylyltransferase_%0Amethod:InterPro_accession:IPR016720_description:Phosphatidate_cytidylyltransferase%2C_eukaryota	Phosphatidate_cytidylyltransferase
SSTP_0001145500.1	InterPro_accession:IPR013216_description:Methyltransferase_type_11_%0Amethod:InterPro_accession:IPR029063_description:S-adenosyl-L-methionine-dependent_methyltransferase_%0Amethod:InterPro_accession:IPR040516_description:Phosphoethanolamine_N-methyltransferase_2%2C_N-terminal	Methionine_biosynthesis_protein_MetW
SSTP_0001153100.1	InterPro_accession:IPR003703_description:Acyl-CoA_thioesterase_%0Amethod:InterPro_accession:IPR029069_description:HotDog_domain_superfamily	Acyl-CoA_thioesterase
SSTP_0001154200.1	InterPro_accession:IPR001251_description:CRAL-TRIO_lipid_binding_domain_%0Amethod:InterPro_accession:IPR036598_description:GOLD_domain_superfamily_%0Amethod:InterPro_accession:IPR036865_description:CRAL-TRIO_lipid_binding_domain_superfamily	SEC14
SSTP_0001154800.1	InterPro_accession:IPR000326_description:Phosphatidic_acid_phosphatase_type_2/haloperoxidase_%0Amethod:InterPro_accession:IPR036938_description:Phosphatidic_acid_phosphatase_type_2/haloperoxidase_superfamily	acidPPc
SSTP_0001155700.1	InterPro_accession:IPR016181_description:Acyl-CoA_N-acyltransferase	NA
SSTP_0001164400.1	Acyl-CoA_synthetase_long-chain_family_member
SSTP_0001169500.1	InterPro_accession:IPR002018_description:Carboxylesterase%2C_type_B_%0Amethod:InterPro_accession:IPR019819_description:Carboxylesterase_type_B%2C_conserved_site_%0Amethod:InterPro_accession:IPR029058_description:Alpha/Beta_hydrolase_fold	alpha/beta_hydrolase_fold
SSTP_0001173200.1	InterPro_accession:IPR023631_description:Amidase_signature_domain_%0Amethod:InterPro_accession:IPR036928_description:Amidase_signature_(AS)_superfamily	Amidase
SSTP_0001176000.1	InterPro_accession:IPR001680_description:WD40_repeat_%0Amethod:InterPro_accession:IPR011989_description:Armadillo-like_helical_%0Amethod:InterPro_accession:IPR013535_description:PUL_domain_%0Amethod:InterPro_accession:IPR015155_description:PLAA_family_ubiquitin_binding_domain_%0Amethod:InterPro_accession:IPR015943_description:WD40/YVTN_repeat-like-containing_domain_superfamily_%0Amethod:InterPro_…	PUL_domain
SSTP_0001179000.1	InterPro_accession:IPR006716_description:ERG2/sigma1_receptor-like	ERG2_and_Sigma1_receptor_like_protein
SSTP_0001184100.1	InterPro_accession:IPR000873_description:AMP-dependent_synthetase/ligase_%0Amethod:InterPro_accession:IPR025110_description:AMP-binding_enzyme%2C_C-terminal_domain_%0Amethod:InterPro_accession:IPR042099_description:AMP-dependent_synthetase-like_superfamily	AMP-binding_enzyme
SSTP_0001194600.1	InterPro_accession:IPR001753_description:Enoyl-CoA_hydratase/isomerase_%0Amethod:InterPro_accession:IPR029045_description:ClpP/crotonase-like_domain_superfamily	Acyl_CoA_binding_protein
SSTP_0001201200.1	InterPro_accession:IPR007956_description:Malonyl-CoA_decarboxylase%2C_C-terminal_%0Amethod:InterPro_accession:IPR035372_description:Malonyl-CoA_decarboxylase%2C_N-terminal_%0Amethod:InterPro_accession:IPR038351_description:Malonyl-CoA_decarboxylase%2C_N-terminal_domain_superfamily_%0Amethod:InterPro_accession:IPR038917_description:Malonyl-CoA_decarboxylase	Malonyl-CoA_decarboxylase_(MCD)
SSTP_0001203300.1	InterPro_accession:IPR000326_description:Phosphatidic_acid_phosphatase_type_2/haloperoxidase_%0Amethod:InterPro_accession:IPR036938_description:Phosphatidic_acid_phosphatase_type_2/haloperoxidase_superfamily	phosphatidic_acid_phosphatase_type
SSTP_0001214300.1	InterPro_accession:IPR000582_description:Acyl-CoA-binding_protein%2C_ACBP_%0Amethod:InterPro_accession:IPR001753_description:Enoyl-CoA_hydratase/isomerase_%0Amethod:InterPro_accession:IPR014352_description:FERM/acyl-CoA-binding_protein_superfamily_%0Amethod:InterPro_accession:IPR029045_description:ClpP/crotonase-like_domain_superfamily_%0Amethod:InterPro_accession:IPR035984_description:Acyl-CoA_b…	Acyl_CoA_binding_protein
SSTP_0001219700.1	Domain_of_unknown_function_(DUF1943)
SSTP_0001239700.1	InterPro_accession:IPR013120_description:Male_sterility%2C_NAD-binding_%0Amethod:InterPro_accession:IPR033640_description:Fatty_acyl-CoA_reductase%2C_C-terminal_%0Amethod:InterPro_accession:IPR036291_description:NAD(P)-binding_domain_superfamily	Male_sterility_protein
SSTP_0001240300.1	InterPro_accession:IPR002921_description:Fungal_lipase-like_domain_%0Amethod:InterPro_accession:IPR029058_description:Alpha/Beta_hydrolase_fold	Lipase_(class_3)
SSTP_0001243700.1	InterPro_accession:IPR002921_description:Fungal_lipase-like_domain_%0Amethod:InterPro_accession:IPR029058_description:Alpha/Beta_hydrolase_fold	Lipase_(class_3)
SSTP_0001250300.1	InterPro_accession:IPR002155_description:Thiolase_%0Amethod:InterPro_accession:IPR016039_description:Thiolase-like_%0Amethod:InterPro_accession:IPR020613_description:Thiolase%2C_conserved_site_%0Amethod:InterPro_accession:IPR020615_description:Thiolase%2C_acyl-enzyme_intermediate_active_site_%0Amethod:InterPro_accession:IPR020616_description:Thiolase%2C_N-terminal_%0Amethod:InterPro_accession:IPR…	Thiolase,_N-terminal_domain
SSTP_0001266500.1	InterPro_accession:IPR002018_description:Carboxylesterase%2C_type_B_%0Amethod:InterPro_accession:IPR019826_description:Carboxylesterase_type_B%2C_active_site_%0Amethod:InterPro_accession:IPR029058_description:Alpha/Beta_hydrolase_fold	carboxylesterase_activity

[truncated: 11 more sheets: J_signal, K_signal, L_signal, O_signal, P_signal, Q_signal, T_signal, W_signal, Y_signal, Z_signal, IR_signal]
