# Supplementary material for: Identification of miRNAs of Strongyloides stercoralis L1 and iL3 larvae isolated from human stool
Source: Sci Rep. 2022 Jun 15;12:9957. doi: 10.1038/s41598-022-14185-y (PMC9200769; doi:10.1038/s41598-022-14185-y)
Supplement: Supplementary file 10 — Supplementary Information 10. [file 41598_2022_14185_MOESM10_ESM.bed]

SSTP_contig0000001	758067	758089	STR-MIR-81B-5P	255	+	0	22M	*	0	0	ATGGGCCTATGTGTGTCTCGTG	IIIIIIIIIIIIIIIIIIIIII	XA:i:0	MD:Z:22	NM:i:0
SSTP_contig0000001	758110	758132	STR-MIR-81B-3P	255	+	0	22M	*	0	0	TGAGATCATATTAGACCCATCT	IIIIIIIIIIIIIIIIIIIIII	XA:i:0	MD:Z:22	NM:i:0
SSTP_contig0000001	1363178	1363200	SSCEL-MIR-75-3Z43-3P	255	-	16	22M	*	0	0	AGCTTTGGTAACCTAGCTTTAT	IIIIIIIIIIIIIIIIIIIIII	XA:i:0	MD:Z:22	NM:i:0
SSTP_contig0000001	1363215	1363238	SSCEL-MIR-75-3Z43-5P	255	-	16	23M	*	0	0	TCATTACGGCTAAATCACCAAAG	IIIIIIIIIIIIIIIIIIIIIII	XA:i:0	MD:Z:23	NM:i:0
SSTP_contig0000002	482722	482742	SS--99-3P	255	-	16	20M	*	0	0	CTTCCTCTTGAAGTAAACAA	IIIIIIIIIIIIIIIIIIII	XA:i:0	MD:Z:20	NM:i:0
SSTP_contig0000002	629202	629224	SSCEL-MIR-228-5Z49-3P	255	-	16	22M	*	0	0	GCACACGTTCAAAGGTGCCATT	IIIIIIIIIIIIIIIIIIIIII	XA:i:0	MD:Z:22	NM:i:0
SSTP_contig0000002	629239	629262	SSCEL-MIR-228-5Z49-5P	255	-	16	23M	*	0	0	GAGATGGCTACGATTGACGCGTG	IIIIIIIIIIIIIIIIIIIIIII	XA:i:0	MD:Z:23	NM:i:0
SSTP_contig0000002	708885	708908	SS--92-3P	255	-	16	23M	*	0	0	ATCAAACTTTTACTATACTTCAA	IIIIIIIIIIIIIIIIIIIIIII	XA:i:0	MD:Z:23	NM:i:0
SSTP_contig0000002	708923	708945	SS--92-5P	255	-	16	22M	*	0	0	ATTTGAAGAGTAGCAAAATTGA	IIIIIIIIIIIIIIIIIIIIII	XA:i:0	MD:Z:22	NM:i:0
SSTP_contig0000002	1061829	1061851	SS--109-3P	255	-	16	22M	*	0	0	CCTTTTTTCATCTCTTTGCTAA	IIIIIIIIIIIIIIIIIIIIII	XA:i:0	MD:Z:22	NM:i:0
SSTP_contig0000002	1061868	1061889	SS--109-5P	255	-	16	21M	*	0	0	TTTTATAAAAGTAATGAAAAA	IIIIIIIIIIIIIIIIIIIII	XA:i:0	MD:Z:21	NM:i:0
SSTP_contig0000003	32253	32276	SS--30-5P	255	+	0	23M	*	0	0	GGTTAGGATCAGTTTGGCAAATA	IIIIIIIIIIIIIIIIIIIIIII	XA:i:0	MD:Z:23	NM:i:0
SSTP_contig0000003	32253	32276	STR-MIR-7880H-5P	255	+	0	23M	*	0	0	GGTTAGGATCAGTTTGGCAAATA	IIIIIIIIIIIIIIIIIIIIIII	XA:i:0	MD:Z:23	NM:i:0
SSTP_contig0000003	32293	32316	SS--30-3P	255	+	0	23M	*	0	0	TTTGCGACTGTATCCAAAACCCG	IIIIIIIIIIIIIIIIIIIIIII	XA:i:0	MD:Z:23	NM:i:0
SSTP_contig0000003	32293	32316	STR-MIR-7880H-3P	255	+	0	23M	*	0	0	TTTGCGACTGTATCCAAAACCCA	IIIIIIIIIIIIIIIIIIIIIII	XA:i:1	MD:Z:22G0	NM:i:1
SSTP_contig0000003	32415	32436	STR-MIR-7880D-5P	255	+	0	21M	*	0	0	GATTGGGTCAGGCAGCAAATA	IIIIIIIIIIIIIIIIIIIII	XA:i:1	MD:Z:12T8	NM:i:1
SSTP_contig0000003	32456	32479	STR-MIR-7880D-3P	255	+	0	23M	*	0	0	TTTGCGACTGTATCCACATCACT	IIIIIIIIIIIIIIIIIIIIIII	XA:i:0	MD:Z:23	NM:i:0
SSTP_contig0000003	33170	33191	STR-MIR-7880T-5P	255	+	0	21M	*	0	0	GCACTTGGTTGGAAGCAAATA	IIIIIIIIIIIIIIIIIIIII	XA:i:1	MD:Z:7A13	NM:i:1
SSTP_contig0000003	33230	33252	STR-MIR-7880T-3P	255	+	0	22M	*	0	0	TTTGCGACCAAATCATGTGCAT	IIIIIIIIIIIIIIIIIIIIII	XA:i:0	MD:Z:22	NM:i:0
SSTP_contig0000003	33320	33341	SS--35-5P	255	+	0	21M	*	0	0	TGGCTGGAGTTGGAGCAAATA	IIIIIIIIIIIIIIIIIIIII	XA:i:0	MD:Z:21	NM:i:0
SSTP_contig0000003	33320	33341	STR-MIR-7880C-5P	255	+	0	21M	*	0	0	TGGCTGGAGTTGGAGCAAATG	IIIIIIIIIIIIIIIIIIIII	XA:i:1	MD:Z:20A0	NM:i:1
SSTP_contig0000003	33358	33380	SS--35-3P	255	+	0	22M	*	0	0	TTTGCGACCAAATCCAAGCCTG	IIIIIIIIIIIIIIIIIIIIII	XA:i:0	MD:Z:22	NM:i:0
SSTP_contig0000003	33358	33381	STR-MIR-7880C-3P	255	+	0	23M	*	0	0	TTTGCGACCGAATCCAAGCCTGA	IIIIIIIIIIIIIIIIIIIIIII	XA:i:1	MD:Z:9A13	NM:i:1
SSTP_contig0000003	33534	33554	STR-MIR-7880L-5P	255	+	0	20M	*	0	0	GGCTTAGGATGGTGCAAATT	IIIIIIIIIIIIIIIIIIII	XA:i:1	MD:Z:8G11	NM:i:1
SSTP_contig0000003	33570	33594	STR-MIR-7880L-3P	255	+	0	24M	*	0	0	TTTGCGACCATATCCAAAGCCCGT	IIIIIIIIIIIIIIIIIIIIIIII	XA:i:0	MD:Z:24	NM:i:0
SSTP_contig0000003	33707	33728	SS--29-5P	255	+	0	21M	*	0	0	TGGTCGGGTGAGAAGCAAATT	IIIIIIIIIIIIIIIIIIIII	XA:i:0	MD:Z:21	NM:i:0
SSTP_contig0000003	33707	33728	STR-MIR-7880O-5P	255	+	0	21M	*	0	0	TGGTTGGATGAGAAGCAAATT	IIIIIIIIIIIIIIIIIIIII	XA:i:2	MD:Z:4C2G13	NM:i:2
SSTP_contig0000003	33746	33769	SS--29-3P	255	+	0	23M	*	0	0	TTTGCGACTATATCCAGACCATT	IIIIIIIIIIIIIIIIIIIIIII	XA:i:0	MD:Z:23	NM:i:0
SSTP_contig0000003	33746	33769	STR-MIR-7880O-3P	255	+	0	23M	*	0	0	TTTGCGACTATATCCAGGCCATT	IIIIIIIIIIIIIIIIIIIIIII	XA:i:1	MD:Z:17A5	NM:i:1
SSTP_contig0000003	33894	33915	SS--115-3P	255	-	16	21M	*	0	0	CAGTCTAGTGATGGTAGCAAA	IIIIIIIIIIIIIIIIIIIII	XA:i:0	MD:Z:21	NM:i:0
SSTP_contig0000003	33895	33917	SS--33-5P	255	+	0	22M	*	0	0	AGTCTAGTGATGGTAGCAAATT	IIIIIIIIIIIIIIIIIIIIII	XA:i:0	MD:Z:22	NM:i:0
SSTP_contig0000003	33895	33917	STR-MIR-7880I-5P	255	+	0	22M	*	0	0	GGTCTAGTGATGGTAGCAAATT	IIIIIIIIIIIIIIIIIIIIII	XA:i:1	MD:Z:0A21	NM:i:1
SSTP_contig0000003	33933	33954	SS--115-5P	255	-	16	21M	*	0	0	AATTTGCGACCAATCCAAGAC	IIIIIIIIIIIIIIIIIIIII	XA:i:0	MD:Z:21	NM:i:0
SSTP_contig0000003	33935	33957	SS--33-3P	255	+	0	22M	*	0	0	TTTGCGACCAATCCAAGACTGA	IIIIIIIIIIIIIIIIIIIIII	XA:i:0	MD:Z:22	NM:i:0
SSTP_contig0000003	33935	33957	STR-MIR-7880R-3P	255	+	0	22M	*	0	0	TTTGCGACCAATCCAAGCCAAA	IIIIIIIIIIIIIIIIIIIIII	XA:i:3	MD:Z:17A1T0G1	NM:i:3
SSTP_contig0000003	34005	34025	SS--32-5P	255	+	0	20M	*	0	0	AATTGGTTAGGCTGCAAATC	IIIIIIIIIIIIIIIIIIII	XA:i:0	MD:Z:20	NM:i:0
SSTP_contig0000003	34040	34061	SS--32-3P	255	+	0	21M	*	0	0	TTTGCGACCAAAACCAAGACA	IIIIIIIIIIIIIIIIIIIII	XA:i:0	MD:Z:21	NM:i:0
SSTP_contig0000003	34040	34062	STR-MIR-7880Q-3P	255	+	0	22M	*	0	0	TTTGCGACCAAAATCATGCCAC	IIIIIIIIIIIIIIIIIIIIII	XA:i:3	MD:Z:13C2A1A3	NM:i:3
SSTP_contig0000003	34106	34129	SS--68-5P	255	+	0	23M	*	0	0	AGGTTGGATATTGTTATCAAATT	IIIIIIIIIIIIIIIIIIIIIII	XA:i:0	MD:Z:23	NM:i:0
SSTP_contig0000003	34147	34170	SS--68-3P	255	+	0	23M	*	0	0	TTTGGGAACAAATCCAATACCTT	IIIIIIIIIIIIIIIIIIIIIII	XA:i:0	MD:Z:23	NM:i:0
SSTP_contig0000003	34327	34349	SS--105-3P	255	-	16	22M	*	0	0	TTGGTCAGATGATGTCTGCAAA	IIIIIIIIIIIIIIIIIIIIII	XA:i:0	MD:Z:22	NM:i:0
SSTP_contig0000003	34329	34351	SS--34-5P	255	+	0	22M	*	0	0	GGTCAGATGATGTCTGCAAATT	IIIIIIIIIIIIIIIIIIIIII	XA:i:0	MD:Z:22	NM:i:0
SSTP_contig0000003	34329	34351	STR-MIR-7880G-5P	255	+	0	22M	*	0	0	GGTCAGATGAGGTCTGCAAATT	IIIIIIIIIIIIIIIIIIIIII	XA:i:1	MD:Z:10T11	NM:i:1
SSTP_contig0000003	34329	34351	STR-MIR-7880Y-5P	255	+	0	22M	*	0	0	GGTCAGATGATGTCCACAAATT	IIIIIIIIIIIIIIIIIIIIII	XA:i:2	MD:Z:14T0G6	NM:i:2
SSTP_contig0000003	34368	34390	SS--105-5P	255	-	16	22M	*	0	0	AATTTGCGACTAAATCCAGACC	IIIIIIIIIIIIIIIIIIIIII	XA:i:0	MD:Z:22	NM:i:0
SSTP_contig0000003	34370	34390	STR-MIR-7880Y-3P	255	+	0	20M	*	0	0	TTTGCGACTAAATCTAGACC	IIIIIIIIIIIIIIIIIIII	XA:i:1	MD:Z:14C5	NM:i:1
SSTP_contig0000003	34370	34392	SS--34-3P	255	+	0	22M	*	0	0	TTTGCGACTAAATCCAGACCAA	IIIIIIIIIIIIIIIIIIIIII	XA:i:0	MD:Z:22	NM:i:0
SSTP_contig0000003	34370	34392	STR-MIR-7880G-3P	255	+	0	22M	*	0	0	TTTGCGACTAAATTTGGACCAA	IIIIIIIIIIIIIIIIIIIIII	XA:i:3	MD:Z:13C0C0A6	NM:i:3
SSTP_contig0000003	34443	34466	SS--37-5P	255	+	0	23M	*	0	0	GACAGGGAGTATATTTGCAAATT	IIIIIIIIIIIIIIIIIIIIIII	XA:i:0	MD:Z:23	NM:i:0
SSTP_contig0000003	34483	34506	SS--37-3P	255	+	0	23M	*	0	0	TTTGCAAAGTATACCCAAGTCGA	IIIIIIIIIIIIIIIIIIIIIII	XA:i:0	MD:Z:23	NM:i:0
SSTP_contig0000003	34483	34506	STR-MIR-7880W-3P	255	+	0	23M	*	0	0	TTTGCAAAGTATATCCAAGTCGA	IIIIIIIIIIIIIIIIIIIIIII	XA:i:1	MD:Z:13C9	NM:i:1
SSTP_contig0000003	34554	34575	STR-MIR-7880S-5P	255	+	0	21M	*	0	0	TGGCTGGAAAGGCTGCAAATT	IIIIIIIIIIIIIIIIIIIII	XA:i:1	MD:Z:13A7	NM:i:1
SSTP_contig0000003	34593	34617	STR-MIR-7880J-3P	255	+	0	24M	*	0	0	TTTGCGACCTATTTCCAGGCTACT	IIIIIIIIIIIIIIIIIIIIIIII	XA:i:3	MD:Z:12A7C2G0	NM:i:3
SSTP_contig0000003	34593	34617	STR-MIR-7880S-3P	255	+	0	24M	*	0	0	TTTGCGACCTATATCCAGGCCACG	IIIIIIIIIIIIIIIIIIIIIIII	XA:i:0	MD:Z:24	NM:i:0
SSTP_contig0000003	34675	34697	SS--28-5P	255	+	0	22M	*	0	0	AGATGGGTGAGTTTGTCAAATT	IIIIIIIIIIIIIIIIIIIIII	XA:i:0	MD:Z:22	NM:i:0
SSTP_contig0000003	34675	34697	STR-MIR-8371-5P	255	+	0	22M	*	0	0	AGATGGGTGAGTTTGCCAAATT	IIIIIIIIIIIIIIIIIIIIII	XA:i:1	MD:Z:15T6	NM:i:1
SSTP_contig0000003	34716	34737	SS--28-3P	255	+	0	21M	*	0	0	TTTGCGAACGATCCTGTCCAA	IIIIIIIIIIIIIIIIIIIII	XA:i:0	MD:Z:21	NM:i:0
SSTP_contig0000003	34716	34737	STR-MIR-8371-3P	255	+	0	21M	*	0	0	TTTGCGAACGACCCTGTCCAA	IIIIIIIIIIIIIIIIIIIII	XA:i:1	MD:Z:11T9	NM:i:1
SSTP_contig0000003	34828	34850	STR-MIR-7880K-3P	255	+	0	22M	*	0	0	TTTGTGACCTTTCAATGATCAG	IIIIIIIIIIIIIIIIIIIIII	XA:i:2	MD:Z:12T8A0	NM:i:2
SSTP_contig0000003	34944	34965	SS--56-5P	255	+	0	21M	*	0	0	GATTCGATGATTACGCAAATT	IIIIIIIIIIIIIIIIIIIII	XA:i:0	MD:Z:21	NM:i:0
SSTP_contig0000003	34986	35010	SS--56-3P	255	+	0	24M	*	0	0	TTTGCGTATAAATCCTTGAATCTC	IIIIIIIIIIIIIIIIIIIIIIII	XA:i:0	MD:Z:24	NM:i:0
SSTP_contig0000003	35119	35140	SS--59-5P	255	+	0	21M	*	0	0	GGTCGGTAGAAGAAGCAAATT	IIIIIIIIIIIIIIIIIIIII	XA:i:0	MD:Z:21	NM:i:0
SSTP_contig0000003	35119	35140	STR-MIR-7880M-5P	255	+	0	21M	*	0	0	GGTCGGTAGAAGAAGCAAATT	IIIIIIIIIIIIIIIIIIIII	XA:i:0	MD:Z:21	NM:i:0
SSTP_contig0000003	35160	35182	SS--59-3P	255	+	0	22M	*	0	0	TTTGCGCTTGGTACCTGACTAC	IIIIIIIIIIIIIIIIIIIIII	XA:i:0	MD:Z:22	NM:i:0
SSTP_contig0000003	35160	35182	STR-MIR-7880M-3P	255	+	0	22M	*	0	0	TTTGCGCTCGATACCTGACCAC	IIIIIIIIIIIIIIIIIIIIII	XA:i:3	MD:Z:8T1G8T2	NM:i:3
SSTP_contig0000003	35424	35444	SS--41-5P	255	+	0	20M	*	0	0	AGCCGGATCTTTAGCAAATT	IIIIIIIIIIIIIIIIIIII	XA:i:0	MD:Z:20	NM:i:0
SSTP_contig0000003	35461	35483	SS--41-3P	255	+	0	22M	*	0	0	TTTGCAGATAGATTCCAGCCTG	IIIIIIIIIIIIIIIIIIIIII	XA:i:0	MD:Z:22	NM:i:0
SSTP_contig0000003	35563	35584	SS--50-5P	255	+	0	21M	*	0	0	TGGCCGGTAAGGGCGCAAATA	IIIIIIIIIIIIIIIIIIIII	XA:i:0	MD:Z:21	NM:i:0
SSTP_contig0000003	35601	35624	SS--50-3P	255	+	0	23M	*	0	0	TTTACGACCTAATCCGTGTCATT	IIIIIIIIIIIIIIIIIIIIIII	XA:i:0	MD:Z:23	NM:i:0
SSTP_contig0000003	35668	35690	SS--40-5P	255	+	0	22M	*	0	0	GGTCAGATAAAGTCTGCAAATT	IIIIIIIIIIIIIIIIIIIIII	XA:i:0	MD:Z:22	NM:i:0
SSTP_contig0000003	35707	35729	SS--40-3P	255	+	0	22M	*	0	0	TTTGCGACTAAATCCCGACCAA	IIIIIIIIIIIIIIIIIIIIII	XA:i:0	MD:Z:22	NM:i:0
SSTP_contig0000003	35775	35796	SS--54-5P	255	+	0	21M	*	0	0	TGGCCAGTGATGTCTCAAGTT	IIIIIIIIIIIIIIIIIIIII	XA:i:0	MD:Z:21	NM:i:0
SSTP_contig0000003	35776	35796	STR-MIR-7880P-5P	255	+	0	20M	*	0	0	GGCCAGTGATGTCTCAAGTT	IIIIIIIIIIIIIIIIIIII	XA:i:0	MD:Z:20	NM:i:0
SSTP_contig0000003	35812	35834	STR-MIR-7880P-3P	255	+	0	22M	*	0	0	TTTGGGACCATATCTGTGCCAG	IIIIIIIIIIIIIIIIIIIIII	XA:i:2	MD:Z:12A0T8	NM:i:2
SSTP_contig0000003	35812	35835	SS--54-3P	255	+	0	23M	*	0	0	TTTGGGACCATAATTGTGCCAGT	IIIIIIIIIIIIIIIIIIIIIII	XA:i:0	MD:Z:23	NM:i:0
SSTP_contig0000003	788799	788820	SS--125-3P	255	-	16	21M	*	0	0	GCTCCAGGTGCTCCAGGTCTA	IIIIIIIIIIIIIIIIIIIII	XA:i:0	MD:Z:21	NM:i:0
SSTP_contig0000004	232096	232117	STR-MIR-8387-5P	255	+	0	21M	*	0	0	AAATTTCATGATTCGGTAGGA	IIIIIIIIIIIIIIIIIIIII	XA:i:0	MD:Z:21	NM:i:0
SSTP_contig0000004	232134	232155	STR-MIR-8387-3P	255	+	0	21M	*	0	0	TCACCGAAGTCATGAAGTTTC	IIIIIIIIIIIIIIIIIIIII	XA:i:0	MD:Z:21	NM:i:0
SSTP_contig0000004	233125	233147	STR-MIR-8367-5P	255	+	0	22M	*	0	0	GAGTCAAGTAATCTTGGTTAAA	IIIIIIIIIIIIIIIIIIIIII	XA:i:0	MD:Z:22	NM:i:0
SSTP_contig0000004	233162	233185	STR-MIR-8367-3P	255	+	0	23M	*	0	0	TAACCGGATATATTTGACTACAG	IIIIIIIIIIIIIIIIIIIIIII	XA:i:0	MD:Z:23	NM:i:0
SSTP_contig0000004	448898	448919	SS--39-3P	255	-	16	21M	*	0	0	TAATGAATCTTTATAATCTCA	IIIIIIIIIIIIIIIIIIIII	XA:i:0	MD:Z:21	NM:i:0
SSTP_contig0000004	448898	448919	STR-MIR-8384-3P	255	-	16	21M	*	0	0	TAATGAATCTTCATAATCTCA	IIIIIIIIIIIIIIIIIIIII	XA:i:1	MD:Z:11T9	NM:i:1
SSTP_contig0000004	448932	448954	SS--39-5P	255	-	16	22M	*	0	0	CATGAGACATACAAAGATCCAT	IIIIIIIIIIIIIIIIIIIIII	XA:i:0	MD:Z:22	NM:i:0
SSTP_contig0000004	448932	448954	STR-MIR-8384-5P	255	-	16	22M	*	0	0	CATGAGACATACAAAGATCCAT	IIIIIIIIIIIIIIIIIIIIII	XA:i:0	MD:Z:22	NM:i:0
SSTP_contig0000004	671052	671074	STR-MIR-124-5P	255	+	0	22M	*	0	0	CGCTTTCATCCGTGACTTTAGA	IIIIIIIIIIIIIIIIIIIIII	XA:i:0	MD:Z:22	NM:i:0
SSTP_contig0000004	671089	671108	STR-MIR-124-3P	255	+	0	19M	*	0	0	TAAGGCACGCGGTGAATGC	IIIIIIIIIIIIIIIIIII	XA:i:0	MD:Z:19	NM:i:0
SSTP_contig0000004	1003560	1003582	STR-MIR-8366B-5P	255	+	0	22M	*	0	0	ACAGTATTGATATGTGGGTGAC	IIIIIIIIIIIIIIIIIIIIII	XA:i:0	MD:Z:22	NM:i:0
SSTP_contig0000004	1003598	1003620	STR-MIR-8366B-3P	255	+	0	22M	*	0	0	TACCCGTAATCCAATGCTGCAA	IIIIIIIIIIIIIIIIIIIIII	XA:i:0	MD:Z:22	NM:i:0
SSTP_contig0000004	1027944	1027966	STR-MIR-8372-5P	255	+	0	22M	*	0	0	ACGTTTGATCGAGCTTTAAATA	IIIIIIIIIIIIIIIIIIIIII	XA:i:0	MD:Z:22	NM:i:0
SSTP_contig0000004	1027982	1028004	STR-MIR-8372-3P	255	+	0	22M	*	0	0	TTAAAGCTTAGATTAAACGTCT	IIIIIIIIIIIIIIIIIIIIII	XA:i:0	MD:Z:22	NM:i:0
SSTP_contig0000004	1155727	1155750	STR-MIR-7880N-3P	255	-	16	23M	*	0	0	AGTGAAATGGATAAAGTTGCAAA	IIIIIIIIIIIIIIIIIIIIIII	XA:i:3	MD:Z:1T15C0A4	NM:i:3
SSTP_contig0000004	1243093	1243114	SSCEL-MIR-71-5Z81-5P	255	+	0	21M	*	0	0	AGATATTATTTGTCGGTCAAC	IIIIIIIIIIIIIIIIIIIII	XA:i:0	MD:Z:21	NM:i:0
SSTP_contig0000004	1243137	1243158	SSCEL-MIR-71-5Z81-3P	255	+	0	21M	*	0	0	TGAAAGACAAATTATATCTTT	IIIIIIIIIIIIIIIIIIIII	XA:i:0	MD:Z:21	NM:i:0
SSTP_contig0000006	156308	156331	STR-MIR-9-5P	255	+	0	23M	*	0	0	TCTTTGGTTATTTAGCTATATGA	IIIIIIIIIIIIIIIIIIIIIII	XA:i:0	MD:Z:23	NM:i:0
SSTP_contig0000006	156350	156371	STR-MIR-9-3P	255	+	0	21M	*	0	0	TAAGCTGAACGATCAAAGGAA	IIIIIIIIIIIIIIIIIIIII	XA:i:0	MD:Z:21	NM:i:0
SSTP_contig0000006	820416	820438	SS--75-3P	255	-	16	22M	*	0	0	CTTAAGATATGAAAAACGATGA	IIIIIIIIIIIIIIIIIIIIII	XA:i:0	MD:Z:22	NM:i:0
SSTP_contig0000006	820457	820479	SS--75-5P	255	-	16	22M	*	0	0	TGTCATCATTCTTCATATCTCA	IIIIIIIIIIIIIIIIIIIIII	XA:i:0	MD:Z:22	NM:i:0
SSTP_contig0000007	383662	383685	STR-MIR-81C-5P	255	+	0	23M	*	0	0	ATAGGTCTATTTGCTTTCTCATG	IIIIIIIIIIIIIIIIIIIIIII	XA:i:0	MD:Z:23	NM:i:0
SSTP_contig0000007	383700	383722	STR-MIR-81C-3P	255	+	0	22M	*	0	0	TGAGATCAAATTAGACTTATCG	IIIIIIIIIIIIIIIIIIIIII	XA:i:0	MD:Z:22	NM:i:0
SSTP_contig0000007	383854	383876	SSCEL-MIR-80-3Z42-5P	255	+	0	22M	*	0	0	ATGAGCCTATTTGTGTCTCGTG	IIIIIIIIIIIIIIIIIIIIII	XA:i:0	MD:Z:22	NM:i:0
SSTP_contig0000007	383891	383912	SSCEL-MIR-80-3Z42-3P	255	+	0	21M	*	0	0	TGAGATCAAACTAGACTCATT	IIIIIIIIIIIIIIIIIIIII	XA:i:0	MD:Z:21	NM:i:0
SSTP_contig0000007	384068	384090	STR-MIR-81A-5P	255	+	0	22M	*	0	0	ATGGGTCTATATGATTCTCATG	IIIIIIIIIIIIIIIIIIIIII	XA:i:0	MD:Z:22	NM:i:0
SSTP_contig0000007	384106	384128	STR-MIR-81A-3P	255	+	0	22M	*	0	0	TGAGATCATGTTAGACTCATAT	IIIIIIIIIIIIIIIIIIIIII	XA:i:0	MD:Z:22	NM:i:0
SSTP_contig0000007	468443	468465	STR-MIR-8380-3P	255	-	16	22M	*	0	0	TGTGAGTATGTAAATCGTGCAA	IIIIIIIIIIIIIIIIIIIIII	XA:i:0	MD:Z:22	NM:i:0
SSTP_contig0000007	468482	468504	STR-MIR-8380-5P	255	-	16	22M	*	0	0	TCTTGGACGAAAAACATACCCA	IIIIIIIIIIIIIIIIIIIIII	XA:i:0	MD:Z:22	NM:i:0
SSTP_contig0000007	471020	471043	STR-MIR-7880B-1-5P	255	+	0	23M	*	0	0	TGGCTTGGATCTTTCTGCAAACA	IIIIIIIIIIIIIIIIIIIIIII	XA:i:0	MD:Z:23	NM:i:0
SSTP_contig0000007	471160	471182	SS--128-3P	255	-	16	22M	*	0	0	GCAGTTGGATCAATCAGCAAAA	IIIIIIIIIIIIIIIIIIIIII	XA:i:0	MD:Z:22	NM:i:0
SSTP_contig0000007	471161	471183	STR-MIR-7880A-5P	255	+	0	22M	*	0	0	CAGTTGGATCGATCAGCAAAAA	IIIIIIIIIIIIIIIIIIIIII	XA:i:1	MD:Z:10A11	NM:i:1
SSTP_contig0000007	471196	471219	SS--128-5P	255	-	16	23M	*	0	0	TTTTTGCGACTGTATCCAAACTA	IIIIIIIIIIIIIIIIIIIIIII	XA:i:0	MD:Z:23	NM:i:0
SSTP_contig0000007	471198	471221	STR-MIR-7880A-3P	255	+	0	23M	*	0	0	TTTGCGACTGTATCCAAACTACG	IIIIIIIIIIIIIIIIIIIIIII	XA:i:0	MD:Z:23	NM:i:0
SSTP_contig0000007	471268	471289	STR-MIR-7880E-5P	255	+	0	21M	*	0	0	TGGACTGGATAGTTGCAAACA	IIIIIIIIIIIIIIIIIIIII	XA:i:0	MD:Z:21	NM:i:0
SSTP_contig0000007	471377	471399	SS--106-3P	255	-	16	22M	*	0	0	TGTGGTTGGATCGATCAGCAAA	IIIIIIIIIIIIIIIIIIIIII	XA:i:0	MD:Z:22	NM:i:0
SSTP_contig0000007	471379	471401	SS--31-5P	255	+	0	22M	*	0	0	TGGTTGGATCGATCAGCAAATA	IIIIIIIIIIIIIIIIIIIIII	XA:i:0	MD:Z:22	NM:i:0
SSTP_contig0000007	471379	471401	STR-MIR-7880B-4-5P	255	+	0	22M	*	0	0	TGGTTGGATCGATCAGCAAATA	IIIIIIIIIIIIIIIIIIIIII	XA:i:0	MD:Z:22	NM:i:0
SSTP_contig0000007	471415	471438	SS--106-5P	255	-	16	23M	*	0	0	TCTTTGCGACCGAATCCAGGCCA	IIIIIIIIIIIIIIIIIIIIIII	XA:i:0	MD:Z:23	NM:i:0
SSTP_contig0000007	471415	471438	STR-MIR-7880X-5P	255	-	16	23M	*	0	0	TCTTTGCGACCGAATCCAGGCCA	IIIIIIIIIIIIIIIIIIIIIII	XA:i:0	MD:Z:23	NM:i:0
SSTP_contig0000007	471582	471604	STR-MIR-7880B-3-5P	255	+	0	22M	*	0	0	TGGTTGGATCAGTTTGCAAACA	IIIIIIIIIIIIIIIIIIIIII	XA:i:0	MD:Z:22	NM:i:0
SSTP_contig0000007	471621	471643	SS--31-3P	255	+	0	22M	*	0	0	TTTGCGACCGAATCCAGGCCAC	IIIIIIIIIIIIIIIIIIIIII	XA:i:0	MD:Z:22	NM:i:0
SSTP_contig0000007	471706	471728	SS--103-3P	255	-	16	22M	*	0	0	CGTGGTTGGATCGATCTGCAAA	IIIIIIIIIIIIIIIIIIIIII	XA:i:0	MD:Z:22	NM:i:0
SSTP_contig0000007	471706	471728	STR-MIR-7880X-3P	255	-	16	22M	*	0	0	CATGGTTGGATCGATCAGCAAA	IIIIIIIIIIIIIIIIIIIIII	XA:i:2	MD:Z:1G14T5	NM:i:2
SSTP_contig0000007	471708	471730	STR-MIR-7880B-2-5P	255	+	0	22M	*	0	0	TGGTTGGATCGATCTGCAAACA	IIIIIIIIIIIIIIIIIIIIII	XA:i:0	MD:Z:22	NM:i:0
SSTP_contig0000007	471745	471767	SS--103-5P	255	-	16	22M	*	0	0	TTTTGCGACCGAATCCAGGCCA	IIIIIIIIIIIIIIIIIIIIII	XA:i:0	MD:Z:22	NM:i:0
SSTP_contig0000007	471746	471769	STR-MIR-7880B-3P	255	+	0	23M	*	0	0	TTTGCGACCGAATCCAGGCCACG	IIIIIIIIIIIIIIIIIIIIIII	XA:i:0	MD:Z:23	NM:i:0
SSTP_contig0000007	471822	471844	SS--108-3P	255	-	16	22M	*	0	0	CGTGGTTGGAATGGTCAGCAAA	IIIIIIIIIIIIIIIIIIIIII	XA:i:0	MD:Z:22	NM:i:0
SSTP_contig0000007	471824	471846	STR-MIR-7880E-2-5P	255	+	0	22M	*	0	0	TGGTTGGAATGGTCAGCAAATA	IIIIIIIIIIIIIIIIIIIIII	XA:i:0	MD:Z:22	NM:i:0
SSTP_contig0000007	471870	471893	SS--108-5P	255	-	16	23M	*	0	0	TATTTGCGACCAAATCCAGGCCA	IIIIIIIIIIIIIIIIIIIIIII	XA:i:0	MD:Z:23	NM:i:0
SSTP_contig0000007	471872	471895	STR-MIR-7880E-3P	255	+	0	23M	*	0	0	TTTGCGACCAAATCCAGGCCACG	IIIIIIIIIIIIIIIIIIIIIII	XA:i:0	MD:Z:23	NM:i:0
SSTP_contig0000007	472015	472035	STR-MIR-7880F-5P	255	+	0	20M	*	0	0	GGCCTGGTTAGTCGCAAAGA	IIIIIIIIIIIIIIIIIIII	XA:i:0	MD:Z:20	NM:i:0
SSTP_contig0000007	472050	472073	STR-MIR-7880F-3P	255	+	0	23M	*	0	0	TTTGCGATTGTTTCCAGGCCAGC	IIIIIIIIIIIIIIIIIIIIIII	XA:i:0	MD:Z:23	NM:i:0
SSTP_contig0000007	472315	472335	SS--48-5P	255	+	0	20M	*	0	0	TACTCAGTACGTAACAAAGA	IIIIIIIIIIIIIIIIIIII	XA:i:0	MD:Z:20	NM:i:0
SSTP_contig0000007	472315	472337	STR-MIR-8376-5P	255	+	0	22M	*	0	0	TACTCAGTACGTAACAAAGATT	IIIIIIIIIIIIIIIIIIIIII	XA:i:0	MD:Z:22	NM:i:0
SSTP_contig0000007	472354	472376	SS--48-3P	255	+	0	22M	*	0	0	TTTGCAACGTATCTGAGTTTAC	IIIIIIIIIIIIIIIIIIIIII	XA:i:0	MD:Z:22	NM:i:0
SSTP_contig0000007	472354	472376	STR-MIR-8376-3P	255	+	0	22M	*	0	0	TTTGCAACGTATCTGGGTTTAC	IIIIIIIIIIIIIIIIIIIIII	XA:i:1	MD:Z:15A6	NM:i:1
SSTP_contig0000007	508934	508956	STR-LIN-4-3P	255	-	16	22M	*	0	0	GGTACCTGATCATCTAACTTGG	IIIIIIIIIIIIIIIIIIIIII	XA:i:0	MD:Z:22	NM:i:0
SSTP_contig0000007	508971	508992	STR-LIN-4-5P	255	-	16	21M	*	0	0	TCACAAGTAGAGTCTCAGGGA	IIIIIIIIIIIIIIIIIIIII	XA:i:0	MD:Z:21	NM:i:0
SSTP_contig0000007	623049	623071	STR-MIR-240-5P	255	+	0	22M	*	0	0	AGAAGTTTGGTAGTCATGAACA	IIIIIIIIIIIIIIIIIIIIII	XA:i:1	MD:Z:13C8	NM:i:1
SSTP_contig0000007	623087	623108	STR-MIR-240-3P	255	+	0	21M	*	0	0	TACTGGCCTTCAAACTTCTTA	IIIIIIIIIIIIIIIIIIIII	XA:i:0	MD:Z:21	NM:i:0
SSTP_contig0000007	624525	624547	STR-MIR-5359-5P	255	+	0	22M	*	0	0	TCTGGGATTGTTTATCTTGGTA	IIIIIIIIIIIIIIIIIIIIII	XA:i:0	MD:Z:22	NM:i:0
SSTP_contig0000007	624561	624582	STR-MIR-5359-3P	255	+	0	21M	*	0	0	CAAGAATAAACATTCCTTGAC	IIIIIIIIIIIIIIIIIIIII	XA:i:0	MD:Z:21	NM:i:0
SSTP_contig0000008	532039	532065	STR-MIR-234-5P	255	+	0	26M	*	0	0	ATAGGTATTCTCAAACAATTGCATTA	IIIIIIIIIIIIIIIIIIIIIIIIII	XA:i:0	MD:Z:26	NM:i:0
SSTP_contig0000008	532041	532062	SSCEL-MIR-234-3Z65-5P	255	+	0	21M	*	0	0	AGGTATTCTCAAACAATTGCA	IIIIIIIIIIIIIIIIIIIII	XA:i:0	MD:Z:21	NM:i:0
SSTP_contig0000008	532077	532098	SSCEL-MIR-234-3Z65-3P	255	+	0	21M	*	0	0	TTATTGCTTGAGAATACATAA	IIIIIIIIIIIIIIIIIIIII	XA:i:0	MD:Z:21	NM:i:0
SSTP_contig0000008	532077	532098	STR-MIR-234-3P	255	+	0	21M	*	0	0	TTATTGCTTGAGAATGCACAT	IIIIIIIIIIIIIIIIIIIII	XA:i:3	MD:Z:15A2T1A0	NM:i:3
SSTP_contig0000009	24508	24531	STR-MIR-8394-5P	255	+	0	23M	*	0	0	AAGGTGTGGTCGTCGCCATTATA	IIIIIIIIIIIIIIIIIIIIIII	XA:i:0	MD:Z:23	NM:i:0
SSTP_contig0000009	24546	24567	STR-MIR-8394-3P	255	+	0	21M	*	0	0	TATGGCACGTACACCATCTTC	IIIIIIIIIIIIIIIIIIIII	XA:i:0	MD:Z:21	NM:i:0
SSTP_contig0000009	56981	57003	STR-MIR-72-3P	255	-	16	22M	*	0	0	TCTGGCAACATATAGCATAACT	IIIIIIIIIIIIIIIIIIIIII	XA:i:0	MD:Z:22	NM:i:0
SSTP_contig0000009	57019	57042	STR-MIR-72-5P	255	-	16	23M	*	0	0	TCAGCTATGCCAACATCTTGCCT	IIIIIIIIIIIIIIIIIIIIIII	XA:i:0	MD:Z:23	NM:i:0
SSTP_contig0000009	106186	106210	SSCEL-MIR-360-5Z53-5P	255	+	0	24M	*	0	0	TTGTGACCGTTGTAACGGCTGTTC	IIIIIIIIIIIIIIIIIIIIIIII	XA:i:0	MD:Z:24	NM:i:0
SSTP_contig0000009	106186	106210	STR-MIR-360-5P	255	+	0	24M	*	0	0	TTGTGACCGTTGTAACGGCTATTC	IIIIIIIIIIIIIIIIIIIIIIII	XA:i:1	MD:Z:20G3	NM:i:1
SSTP_contig0000009	106228	106251	STR-MIR-360-3P	255	+	0	23M	*	0	0	ATGTCGGATACAATGAGCACAAA	IIIIIIIIIIIIIIIIIIIIIII	XA:i:0	MD:Z:23	NM:i:0
SSTP_contig0000009	106228	106252	SSCEL-MIR-360-5Z53-3P	255	+	0	24M	*	0	0	ATGTCGGATACAATGAGCACAAAA	IIIIIIIIIIIIIIIIIIIIIIII	XA:i:0	MD:Z:24	NM:i:0
SSTP_contig0000009	544594	544615	SS--83-3P	255	+	0	21M	*	0	0	TCATCGTTATCATATCTCAAG	IIIIIIIIIIIIIIIIIIIII	XA:i:0	MD:Z:21	NM:i:0
SSTP_contig0000010	65315	65341	STR-MIR-8373-5P	255	+	0	26M	*	0	0	AGAATAACTATATATTATCACCAGTC	IIIIIIIIIIIIIIIIIIIIIIIIII	XA:i:0	MD:Z:26	NM:i:0
SSTP_contig0000010	65354	65375	STR-MIR-8373-3P	255	+	0	21M	*	0	0	TGATATGTACAGTTATTCTGT	IIIIIIIIIIIIIIIIIIIII	XA:i:0	MD:Z:21	NM:i:0
SSTP_contig0000011	80358	80381	STR-MIR-8386-3P	255	-	16	23M	*	0	0	CGCGCGTTTGTCTACCCGGTGAA	IIIIIIIIIIIIIIIIIIIIIII	XA:i:0	MD:Z:23	NM:i:0
SSTP_contig0000011	80394	80416	STR-MIR-8386-5P	255	-	16	22M	*	0	0	AATTCAACAAGTAACAAACCCG	IIIIIIIIIIIIIIIIIIIIII	XA:i:1	MD:Z:19T2	NM:i:1
SSTP_contig0000011	80457	80478	SSCEL-MIR-35-3Z52-3P	255	-	16	21M	*	0	0	TAGCATTTGATATCCCGGTGA	IIIIIIIIIIIIIIIIIIIII	XA:i:0	MD:Z:21	NM:i:0
SSTP_contig0000011	80457	80478	STR-MIR-8393-3P	255	-	16	21M	*	0	0	GAGCATCTGATATCCCGGTGA	IIIIIIIIIIIIIIIIIIIII	XA:i:2	MD:Z:0T5T14	NM:i:2
SSTP_contig0000011	80493	80515	STR-MIR-8393-5P	255	-	16	22M	*	0	0	AATCATCGATGATTCAAATGCT	IIIIIIIIIIIIIIIIIIIIII	XA:i:0	MD:Z:22	NM:i:0
SSTP_contig0000011	80494	80515	SSCEL-MIR-35-3Z52-5P	255	-	16	21M	*	0	0	ATCATCGATGATTCAAATGCT	IIIIIIIIIIIIIIIIIIIII	XA:i:0	MD:Z:21	NM:i:0
SSTP_contig0000011	80606	80627	STR-MIR-8392-3P	255	-	16	21M	*	0	0	CCTCTCCTGGTTTCCGGTGAA	IIIIIIIIIIIIIIIIIIIII	XA:i:1	MD:Z:0T20	NM:i:1
SSTP_contig0000011	80645	80666	STR-MIR-8392-5P	255	-	16	21M	*	0	0	ATTCTACAGAAATCAAGAGTT	IIIIIIIIIIIIIIIIIIIII	XA:i:1	MD:Z:4C16	NM:i:1
SSTP_contig0000011	81371	81393	SSCEL-MIR-790-5Z61-3P	255	-	16	22M	*	0	0	AGTGGAATTCTCAAGTGCCAAA	IIIIIIIIIIIIIIIIIIIIII	XA:i:0	MD:Z:22	NM:i:0
SSTP_contig0000011	81371	81393	STR-MIR-8382-3P	255	-	16	22M	*	0	0	AGTGGAATTCTTAAGTGCCAAA	IIIIIIIIIIIIIIIIIIIIII	XA:i:1	MD:Z:11C10	NM:i:1
SSTP_contig0000011	81371	81395	SS--129-5P	255	+	0	24M	*	0	0	AGTGGAATTCTCAAGTGCCAAAAC	IIIIIIIIIIIIIIIIIIIIIIII	XA:i:0	MD:Z:24	NM:i:0
SSTP_contig0000011	81399	81428	STR-MIR-8382-5P	255	-	16	29M	*	0	0	ATTATCTTGTTTCGCTTCTTAGAATTCCA	IIIIIIIIIIIIIIIIIIIIIIIIIIIII	XA:i:3	MD:Z:2A0T1T23	NM:i:3
SSTP_contig0000011	81406	81428	SSCEL-MIR-790-5Z61-5P	255	-	16	22M	*	0	0	TGTTTCGCTTCTTAGAATTCCA	IIIIIIIIIIIIIIIIIIIIII	XA:i:0	MD:Z:22	NM:i:0
SSTP_contig0000011	81409	81432	SS--129-3P	255	+	0	23M	*	0	0	TTCGCTTCTTAGAATTCCATTTT	IIIIIIIIIIIIIIIIIIIIIII	XA:i:0	MD:Z:23	NM:i:0
SSTP_contig0000011	81487	81509	STR-MIR-8369-3P	255	-	16	22M	*	0	0	ATTAGAGTCCCATGGTGCCAAA	IIIIIIIIIIIIIIIIIIIIII	XA:i:1	MD:Z:0G21	NM:i:1
SSTP_contig0000011	81488	81509	SSCEL-MIR-790-5Z123-3P	255	-	16	21M	*	0	0	TTAGAGTCCCATGGTGCCAAA	IIIIIIIIIIIIIIIIIIIII	XA:i:0	MD:Z:21	NM:i:0
SSTP_contig0000011	81488	81510	SS--119-5P	255	+	0	22M	*	0	0	TTAGAGTCCCATGGTGCCAAAG	IIIIIIIIIIIIIIIIIIIIII	XA:i:0	MD:Z:22	NM:i:0
SSTP_contig0000011	81524	81546	STR-MIR-8369-5P	255	-	16	22M	*	0	0	GCATTGTCAACCTGGGCTCCAG	IIIIIIIIIIIIIIIIIIIIII	XA:i:0	MD:Z:22	NM:i:0
SSTP_contig0000011	81525	81546	SSCEL-MIR-790-5Z123-5P	255	-	16	21M	*	0	0	CATTGTCAACCTGGGCTCCAG	IIIIIIIIIIIIIIIIIIIII	XA:i:0	MD:Z:21	NM:i:0
SSTP_contig0000011	81526	81548	SS--119-3P	255	+	0	22M	*	0	0	ATTGTCAACCTGGGCTCCAGTT	IIIIIIIIIIIIIIIIIIIIII	XA:i:0	MD:Z:22	NM:i:0
SSTP_contig0000011	83243	83266	STR-MIR-37B-3P	255	-	16	23M	*	0	0	ATTGGTAATTGTATTCCCGGTGA	IIIIIIIIIIIIIIIIIIIIIII	XA:i:3	MD:Z:1C1A7C11	NM:i:3
SSTP_contig0000011	83244	83266	SSCEL-MIR-35-3Z60-3P	255	-	16	22M	*	0	0	CTAGTAATTGCATTCCCGGTGA	IIIIIIIIIIIIIIIIIIIIII	XA:i:0	MD:Z:22	NM:i:0
SSTP_contig0000011	83280	83302	SSCEL-MIR-35-3Z60-5P	255	-	16	22M	*	0	0	ACTCAACATGGAAACAATTACT	IIIIIIIIIIIIIIIIIIIIII	XA:i:0	MD:Z:22	NM:i:0
SSTP_contig0000011	83281	83303	STR-MIR-37B-5P	255	-	16	22M	*	0	0	ATCAACATGGAAACAATTACTT	IIIIIIIIIIIIIIIIIIIIII	XA:i:1	MD:Z:0C21	NM:i:1
SSTP_contig0000011	233695	233717	SSCEL-MIR-124-3Z47-5P	255	+	0	22M	*	0	0	AGATGCAGGTTGGTTCTTTATG	IIIIIIIIIIIIIIIIIIIIII	XA:i:0	MD:Z:22	NM:i:0
SSTP_contig0000011	233695	233717	STR-MIR-8370-5P	255	+	0	22M	*	0	0	AGATGCAGGTTGGGTCTTTATG	IIIIIIIIIIIIIIIIIIIIII	XA:i:1	MD:Z:13T8	NM:i:1
SSTP_contig0000011	233731	233754	SSCEL-MIR-124-3Z47-3P	255	+	0	23M	*	0	0	TAAGGCACAACATTGGCATCTCT	IIIIIIIIIIIIIIIIIIIIIII	XA:i:0	MD:Z:23	NM:i:0
SSTP_contig0000011	233731	233754	STR-MIR-8370-3P	255	+	0	23M	*	0	0	TAAGGCACAACGTTGGCATCTCT	IIIIIIIIIIIIIIIIIIIIIII	XA:i:1	MD:Z:11A11	NM:i:1
SSTP_contig0000011	385777	385797	SS--79-3P	255	+	0	20M	*	0	0	TTGTCTACTTCAAGGGGAAG	IIIIIIIIIIIIIIIIIIII	XA:i:0	MD:Z:20	NM:i:0
SSTP_contig0000014	354327	354349	SS--57-5P	255	+	0	22M	*	0	0	AACCTTAAGAAGACGGCTAACT	IIIIIIIIIIIIIIIIIIIIII	XA:i:0	MD:Z:22	NM:i:0
SSTP_contig0000015	192991	193011	STR-MIR-7880N-5P	255	-	16	20M	*	0	0	AATTTGCTCCTTATCCATCA	IIIIIIIIIIIIIIIIIIII	XA:i:3	MD:Z:1T0G8A8	NM:i:3
SSTP_contig0000016	92524	92547	STR-BANTAM-3P	255	-	16	23M	*	0	0	ATCGTGATTTCAGAATGATCTCA	IIIIIIIIIIIIIIIIIIIIIII	XA:i:1	MD:Z:12T10	NM:i:1
SSTP_contig0000016	92526	92547	SSCEL-MIR-80-3Z36-3P	255	-	16	21M	*	0	0	CGTGATTTCATAATGATCTCA	IIIIIIIIIIIIIIIIIIIII	XA:i:0	MD:Z:21	NM:i:0
SSTP_contig0000016	92526	92549	SS--96-5P	255	+	0	23M	*	0	0	CGTGATTTCATAATGATCTCAGA	IIIIIIIIIIIIIIIIIIIIIII	XA:i:0	MD:Z:23	NM:i:0
SSTP_contig0000016	92563	92585	SSCEL-MIR-80-3Z36-5P	255	-	16	22M	*	0	0	TCTGGAGTTCATTTGAAACCAC	IIIIIIIIIIIIIIIIIIIIII	XA:i:0	MD:Z:22	NM:i:0
SSTP_contig0000016	92563	92586	STR-BANTAM-5P	255	-	16	23M	*	0	0	TCTGGAGTCCATTTGAAATCACA	IIIIIIIIIIIIIIIIIIIIIII	XA:i:2	MD:Z:8T9C4	NM:i:2
SSTP_contig0000016	92565	92588	SS--96-3P	255	+	0	23M	*	0	0	TGGAGTTCATTTGAAACCACAAT	IIIIIIIIIIIIIIIIIIIIIII	XA:i:0	MD:Z:23	NM:i:0
SSTP_contig0000016	218763	218784	SS--126-5P	255	+	0	21M	*	0	0	TGAGATATGGAAAATGATGAT	IIIIIIIIIIIIIIIIIIIII	XA:i:0	MD:Z:21	NM:i:0
SSTP_contig0000018	33721	33744	STR-MIR-47-3P	255	-	16	23M	*	0	0	TCTAAGAGAGCTACTCCATGACA	IIIIIIIIIIIIIIIIIIIIIII	XA:i:0	MD:Z:23	NM:i:0
SSTP_contig0000018	33764	33786	STR-MIR-47-5P	255	-	16	22M	*	0	0	ACCGACAAAGACAGCTCTCCTA	IIIIIIIIIIIIIIIIIIIIII	XA:i:1	MD:Z:2T19	NM:i:1
SSTP_contig0000019	172209	172236	STR-MIR-8374-5P	255	+	0	27M	*	0	0	CAACATTCAATTCATATAAAACAATTT	IIIIIIIIIIIIIIIIIIIIIIIIIII	XA:i:1	MD:Z:1G25	NM:i:1
SSTP_contig0000019	172244	172266	STR-MIR-8374-3P	255	+	0	22M	*	0	0	TAAATATGAATGTGAATGTTCT	IIIIIIIIIIIIIIIIIIIIII	XA:i:1	MD:Z:20T1	NM:i:1
SSTP_contig0000020	41114	41136	STR-MIR-8383-3P	255	-	16	22M	*	0	0	TTTGAATCATCACGAAGCCAAT	IIIIIIIIIIIIIIIIIIIIII	XA:i:3	MD:Z:2C0A8T9	NM:i:3
SSTP_contig0000020	41115	41137	STR-MIR-8401-5P	255	+	0	22M	*	0	0	TTGAATCATCACGAAGCCAATT	IIIIIIIIIIIIIIIIIIIIII	XA:i:3	MD:Z:1C0A8T10	NM:i:3
SSTP_contig0000020	41152	41174	STR-MIR-8383-5P	255	-	16	22M	*	0	0	AATTAACTTCTAGACGATTCGA	IIIIIIIIIIIIIIIIIIIIII	XA:i:0	MD:Z:22	NM:i:0
SSTP_contig0000020	41153	41176	STR-MIR-8401-3P	255	+	0	23M	*	0	0	ATTAACTTCTAGACGATTCGAAT	IIIIIIIIIIIIIIIIIIIIIII	XA:i:1	MD:Z:21G1	NM:i:1
SSTP_contig0000020	256705	256726	SS--88-5P	255	+	0	21M	*	0	0	CTTAAGATATAAAAAATGATG	IIIIIIIIIIIIIIIIIIIII	XA:i:0	MD:Z:21	NM:i:0
SSTP_contig0000021	265450	265472	SS--116-3P	255	-	16	22M	*	0	0	TAACCTCGAGAAAATAATTAAA	IIIIIIIIIIIIIIIIIIIIII	XA:i:0	MD:Z:22	NM:i:0
SSTP_contig0000021	265451	265472	SS--70-5P	255	+	0	21M	*	0	0	AACCTCGAGAAAATAATTAAA	IIIIIIIIIIIIIIIIIIIII	XA:i:0	MD:Z:21	NM:i:0
SSTP_contig0000021	265487	265509	SS--116-5P	255	-	16	22M	*	0	0	ATTTAATGATTTTCAAGGGGGA	IIIIIIIIIIIIIIIIIIIIII	XA:i:0	MD:Z:22	NM:i:0
SSTP_contig0000021	265489	265510	SS--70-3P	255	+	0	21M	*	0	0	TTAATGATTTTCAAGGGGGAG	IIIIIIIIIIIIIIIIIIIII	XA:i:0	MD:Z:21	NM:i:0
SSTP_contig0000022	65850	65872	SS--79-5P	255	+	0	22M	*	0	0	AACCTTAAGAAGACGGCCAACT	IIIIIIIIIIIIIIIIIIIIII	XA:i:0	MD:Z:22	NM:i:0
SSTP_contig0000022	66302	66322	SS--87-3P	255	+	0	20M	*	0	0	TCATCATTTATCATATCTCA	IIIIIIIIIIIIIIIIIIII	XA:i:0	MD:Z:20	NM:i:0
SSTP_contig0000024	98352	98373	SS--85-3P	255	+	0	21M	*	0	0	TTGTCTACTTCAAAAGGAAGA	IIIIIIIIIIIIIIIIIIIII	XA:i:0	MD:Z:21	NM:i:0
SSTP_contig0000024	190979	191000	STR-MIR-255-5P	255	+	0	21M	*	0	0	GTAAGAAGTCAAATCGGTTTC	IIIIIIIIIIIIIIIIIIIII	XA:i:0	MD:Z:21	NM:i:0
SSTP_contig0000024	191012	191034	STR-MIR-255-3P	255	+	0	22M	*	0	0	AAACTGAATTGATTCCTTACAG	IIIIIIIIIIIIIIIIIIIIII	XA:i:0	MD:Z:22	NM:i:0
SSTP_contig0000025	9384	9407	STR-MIR-50-3P	255	-	16	23M	*	0	0	CTCGATATGTCTAATATTACTCG	IIIIIIIIIIIIIIIIIIIIIII	XA:i:0	MD:Z:23	NM:i:0
SSTP_contig0000025	9421	9444	STR-MIR-50-5P	255	-	16	23M	*	0	0	ACCCAAGAATACCAGACATATCA	IIIIIIIIIIIIIIIIIIIIIII	XA:i:0	MD:Z:23	NM:i:0
SSTP_contig0000025	65406	65428	STR-MIR-86-3P	255	-	16	22M	*	0	0	GCCAAGTGAATGTTGCAGCAGG	IIIIIIIIIIIIIIIIIIIIII	XA:i:0	MD:Z:22	NM:i:0
SSTP_contig0000025	65445	65469	STR-MIR-86-5P	255	-	16	24M	*	0	0	AGACTGTGGCAAAGCATTCACTTA	IIIIIIIIIIIIIIIIIIIIIIII	XA:i:0	MD:Z:24	NM:i:0
SSTP_contig0000027	81488	81510	STR-MIR-8365-5P	255	+	0	22M	*	0	0	CACTCCTTTTCGTTTGCTAATA	IIIIIIIIIIIIIIIIIIIIII	XA:i:0	MD:Z:22	NM:i:0
SSTP_contig0000027	81526	81548	STR-MIR-8365-3P	255	+	0	22M	*	0	0	ATAGGAAATGAATAAGGAGAAT	IIIIIIIIIIIIIIIIIIIIII	XA:i:0	MD:Z:22	NM:i:0
SSTP_contig0000032	14044	14065	SS--125-5P	255	+	0	21M	*	0	0	ACCAGGAGCTCCAGGACCACA	IIIIIIIIIIIIIIIIIIIII	XA:i:0	MD:Z:21	NM:i:0
SSTP_contig0000032	226509	226531	SS--135-3P	255	-	16	22M	*	0	0	TTTAAGTAGTAGTGCCGCAGGT	IIIIIIIIIIIIIIIIIIIIII	XA:i:0	MD:Z:22	NM:i:0
SSTP_contig0000032	226510	226533	STR-MIR-252B-5P	255	+	0	23M	*	0	0	TTAAGTAGTAGTGCCGCAGGTTG	IIIIIIIIIIIIIIIIIIIIIII	XA:i:0	MD:Z:23	NM:i:0
SSTP_contig0000032	226548	226569	SS--135-5P	255	-	16	21M	*	0	0	CAACCTTCACACCACTGCTTA	IIIIIIIIIIIIIIIIIIIII	XA:i:0	MD:Z:21	NM:i:0
SSTP_contig0000032	226550	226571	STR-MIR-252B-3P	255	+	0	21M	*	0	0	ACCTTCACACCACTGCTTAAT	IIIIIIIIIIIIIIIIIIIII	XA:i:0	MD:Z:21	NM:i:0
SSTP_contig0000032	226664	226687	STR-MIR-252A-5P	255	+	0	23M	*	0	0	TTAAGTAGTTGTGCCGTAGGTCG	IIIIIIIIIIIIIIIIIIIIIII	XA:i:0	MD:Z:23	NM:i:0
SSTP_contig0000032	226704	226726	STR-MIR-252A-3P	255	+	0	22M	*	0	0	ACCTACACACGGCTCCTTAAGA	IIIIIIIIIIIIIIIIIIIIII	XA:i:0	MD:Z:22	NM:i:0
SSTP_contig0000035	84222	84242	SS--126-3P	255	+	0	20M	*	0	0	TCATCATTTTTTATATCTCA	IIIIIIIIIIIIIIIIIIII	XA:i:0	MD:Z:20	NM:i:0
SSTP_contig0000035	142040	142062	SS--58-5P	255	-	16	22M	*	0	0	AGTTGACCGTCTTCTTAAGGTT	IIIIIIIIIIIIIIIIIIIIII	XA:i:0	MD:Z:22	NM:i:0
SSTP_contig0000037	125555	125576	SSCEL-MIR-231-3Z122-3P	255	-	16	21M	*	0	0	AAACCTGTAGCTACGAGCTTA	IIIIIIIIIIIIIIIIIIIII	XA:i:0	MD:Z:21	NM:i:0
SSTP_contig0000037	125555	125577	SS--100-5P	255	+	0	22M	*	0	0	AAACCTGTAGCTACGAGCTTAT	IIIIIIIIIIIIIIIIIIIIII	XA:i:0	MD:Z:22	NM:i:0
SSTP_contig0000037	125594	125617	SSCEL-MIR-231-3Z122-5P	255	-	16	23M	*	0	0	CATAAGCATCGAGTGACAGGTTA	IIIIIIIIIIIIIIIIIIIIIII	XA:i:0	MD:Z:23	NM:i:0
SSTP_contig0000037	125596	125618	SS--100-3P	255	+	0	22M	*	0	0	TAAGCATCGAGTGACAGGTTAA	IIIIIIIIIIIIIIIIIIIIII	XA:i:0	MD:Z:22	NM:i:0
SSTP_contig0000043	12495	12518	STR-MIR-8390-5P	255	+	0	23M	*	0	0	TATTTCAAAAGTTGCATATGACA	IIIIIIIIIIIIIIIIIIIIIII	XA:i:0	MD:Z:23	NM:i:0
SSTP_contig0000043	12533	12555	STR-MIR-8390-3P	255	+	0	22M	*	0	0	TAAATGCATCTTTTGAGATAGA	IIIIIIIIIIIIIIIIIIIIII	XA:i:0	MD:Z:22	NM:i:0
SSTP_contig0000043	12651	12673	SSCEL-MIR-232-3Z46-5P	255	+	0	22M	*	0	0	TGTGTCAGTACTTGCATTTACA	IIIIIIIIIIIIIIIIIIIIII	XA:i:0	MD:Z:22	NM:i:0
SSTP_contig0000043	12690	12712	SSCEL-MIR-232-3Z46-3P	255	+	0	22M	*	0	0	TAAATGCATCTCACTAGCACAA	IIIIIIIIIIIIIIIIIIIIII	XA:i:0	MD:Z:22	NM:i:0
SSTP_contig0000043	13184	13205	STR-MIR-34B-3P	255	-	16	21M	*	0	0	GATGGCAATTTGGTAAGCTGT	IIIIIIIIIIIIIIIIIIIII	XA:i:0	MD:Z:21	NM:i:0
SSTP_contig0000043	13220	13242	STR-MIR-34B-5P	255	-	16	22M	*	0	0	CAACCAGCTAACTACACTGCCA	IIIIIIIIIIIIIIIIIIIIII	XA:i:0	MD:Z:22	NM:i:0
SSTP_contig0000043	13380	13401	STR-MIR-34C-3P	255	-	16	21M	*	0	0	AGAGGCAGTTTAATGAGCTGT	IIIIIIIIIIIIIIIIIIIII	XA:i:1	MD:Z:14A6	NM:i:1
SSTP_contig0000043	13419	13441	STR-MIR-34C-5P	255	-	16	22M	*	0	0	CAACCAGCTAATCACACTGCCA	IIIIIIIIIIIIIIIIIIIIII	XA:i:0	MD:Z:22	NM:i:0
SSTP_contig0000043	13773	13794	STR-MIR-34A-3P	255	-	16	21M	*	0	0	CTTGGCAGTTGAGTGAGCTGT	IIIIIIIIIIIIIIIIIIIII	XA:i:0	MD:Z:21	NM:i:0
SSTP_contig0000043	13812	13834	STR-MIR-34A-5P	255	-	16	22M	*	0	0	CAACCAGCTAACCACACTGCCA	IIIIIIIIIIIIIIIIIIIIII	XA:i:0	MD:Z:22	NM:i:0
SSTP_contig0000043	55386	55407	SSCEL-MIR-80-3Z45-5P	255	+	0	21M	*	0	0	ATGGCACTGGATGAGCTGACG	IIIIIIIIIIIIIIIIIIIII	XA:i:0	MD:Z:21	NM:i:0
SSTP_contig0000043	55386	55407	STR-MIR-58-5P	255	+	0	21M	*	0	0	ATGACACTGAATGAACTGACG	IIIIIIIIIIIIIIIIIIIII	XA:i:3	MD:Z:3G5G4G6	NM:i:3
SSTP_contig0000043	55422	55444	SSCEL-MIR-80-3Z45-3P	255	+	0	22M	*	0	0	TGAGATCACATCAGTGTCATTT	IIIIIIIIIIIIIIIIIIIIII	XA:i:0	MD:Z:22	NM:i:0
SSTP_contig0000043	55422	55444	STR-MIR-58-3P	255	+	0	22M	*	0	0	TGAGATCATATTAGTGTCATTT	IIIIIIIIIIIIIIIIIIIIII	XA:i:2	MD:Z:8C2C10	NM:i:2
SSTP_contig0000043	64402	64424	STR-MIR-1175-5P	255	+	0	22M	*	0	0	CGGTGAAGAAGAGAATCTGACT	IIIIIIIIIIIIIIIIIIIIII	XA:i:0	MD:Z:22	NM:i:0
SSTP_contig0000043	64440	64462	STR-MIR-1175-3P	255	+	0	22M	*	0	0	TGAGATTCTCTTTTCTTCATTC	IIIIIIIIIIIIIIIIIIIIII	XA:i:0	MD:Z:22	NM:i:0
SSTP_contig0000044	129528	129551	SS--137-5P	255	+	0	23M	*	0	0	GGAGGTGGATGGATTAGTAGTGT	IIIIIIIIIIIIIIIIIIIIIII	XA:i:0	MD:Z:23	NM:i:0
SSTP_contig0000044	129574	129594	SS--137-3P	255	+	0	20M	*	0	0	GCCTCATCCTCCTCCTCCTG	IIIIIIIIIIIIIIIIIIII	XA:i:0	MD:Z:20	NM:i:0
SSTP_contig0000053	43647	43672	SS--131-5P	255	+	0	25M	*	0	0	ACGGCTGTTATCTGATGCGCCAACC	IIIIIIIIIIIIIIIIIIIIIIIII	XA:i:0	MD:Z:25	NM:i:0
SSTP_contig0000053	43691	43712	SS--131-3P	255	+	0	21M	*	0	0	TGCCTCGATTATCAGCTGACA	IIIIIIIIIIIIIIIIIIIII	XA:i:0	MD:Z:21	NM:i:0
SSTP_contig0000056	24220	24241	STR-MIR-8397-3P	255	-	16	21M	*	0	0	AGAGATATAGAACGTCTTTCA	IIIIIIIIIIIIIIIIIIIII	XA:i:0	MD:Z:21	NM:i:0
SSTP_contig0000056	24255	24278	STR-MIR-8397-5P	255	-	16	23M	*	0	0	CAGTTGAATGGCAATCTACACCT	IIIIIIIIIIIIIIIIIIIIIII	XA:i:0	MD:Z:23	NM:i:0
SSTP_contig0000061	83414	83433	SS--110-5P	255	+	0	19M	*	0	0	TGGTCTTAATGATTGTGGT	IIIIIIIIIIIIIIIIIII	XA:i:0	MD:Z:19	NM:i:0
SSTP_contig0000061	83449	83471	SS--110-3P	255	+	0	22M	*	0	0	TACTACTATCATCAAGACTTCT	IIIIIIIIIIIIIIIIIIIIII	XA:i:0	MD:Z:22	NM:i:0
SSTP_contig0000062	15969	15991	SS--82-3P	255	-	16	22M	*	0	0	CTTGAGATATAAGAAACGATGA	IIIIIIIIIIIIIIIIIIIIII	XA:i:0	MD:Z:22	NM:i:0
SSTP_contig0000065	5816	5836	STR-MIR-7880Q-5P	255	+	0	20M	*	0	0	GGCTGGTTAGGCTGCAAATC	IIIIIIIIIIIIIIIIIIII	XA:i:3	MD:Z:6A6C2T3	NM:i:3
SSTP_contig0000065	55046	55068	STR-MIR-8366A-3P	255	-	16	22M	*	0	0	TGACAGCATTGGACTACGGGTA	IIIIIIIIIIIIIIIIIIIIII	XA:i:0	MD:Z:22	NM:i:0
SSTP_contig0000065	55084	55106	STR-MIR-8366A-5P	255	-	16	22M	*	0	0	CATACACGTTAGTCAATACTGT	IIIIIIIIIIIIIIIIIIIIII	XA:i:0	MD:Z:22	NM:i:0
SSTP_contig0000065	103732	103755	STR-MIR-8381-3P	255	-	16	23M	*	0	0	ATCAAAAATTCAGCAATACAAAA	IIIIIIIIIIIIIIIIIIIIIII	XA:i:2	MD:Z:0T0A21	NM:i:2
SSTP_contig0000065	103733	103755	SSCEL-LSY-6-3Z121-3P	255	-	16	22M	*	0	0	ACAAAAATTCAGCAATACAAAA	IIIIIIIIIIIIIIIIIIIIII	XA:i:0	MD:Z:22	NM:i:0
SSTP_contig0000065	103733	103757	STR-MIR-8402-5P	255	+	0	24M	*	0	0	TCAAAAATTCAGCAATACAAAAGC	IIIIIIIIIIIIIIIIIIIIIIII	XA:i:2	MD:Z:0A22T0	NM:i:2
SSTP_contig0000065	103735	103756	SSCEL-MIR-1820-5Z93-5P	255	+	0	21M	*	0	0	AAAAATTCAGCAATACAAAAG	IIIIIIIIIIIIIIIIIIIII	XA:i:0	MD:Z:21	NM:i:0
SSTP_contig0000065	103771	103792	STR-MIR-8381-5P	255	-	16	21M	*	0	0	GCTTTTGATTGCGAATTTTTG	IIIIIIIIIIIIIIIIIIIII	XA:i:2	MD:Z:0A10T9	NM:i:2
SSTP_contig0000065	103771	103793	SSCEL-LSY-6-3Z121-5P	255	-	16	22M	*	0	0	ACTTTTGATTGTGAATTTTTGT	IIIIIIIIIIIIIIIIIIIIII	XA:i:0	MD:Z:22	NM:i:0
SSTP_contig0000065	103773	103793	SSCEL-MIR-1820-5Z93-3P	255	+	0	20M	*	0	0	TTTTGATTGTGAATTTTTGT	IIIIIIIIIIIIIIIIIIII	XA:i:0	MD:Z:20	NM:i:0
SSTP_contig0000065	103773	103795	STR-MIR-8402-3P	255	+	0	22M	*	0	0	TTTTGATTGCGAATTTTTGTAA	IIIIIIIIIIIIIIIIIIIIII	XA:i:2	MD:Z:9T11T0	NM:i:2
SSTP_contig0000066	34603	34624	SS--94-3P	255	-	16	21M	*	0	0	TCTTCCTCTTGAAGTAGACAG	IIIIIIIIIIIIIIIIIIIII	XA:i:0	MD:Z:21	NM:i:0
SSTP_contig0000073	9219	9240	SS--95-5P	255	+	0	21M	*	0	0	GTCGTTCAAAAATAAATGTCG	IIIIIIIIIIIIIIIIIIIII	XA:i:0	MD:Z:21	NM:i:0
SSTP_contig0000073	10954	10975	SS--78-3P	255	-	16	21M	*	0	0	TTATGATTTTTTTTTATCTGA	IIIIIIIIIIIIIIIIIIIII	XA:i:0	MD:Z:21	NM:i:0
SSTP_contig0000074	32219	32241	SS--113-5P	255	+	0	22M	*	0	0	TAGGGAAACTGTATTATATATA	IIIIIIIIIIIIIIIIIIIIII	XA:i:0	MD:Z:22	NM:i:0
SSTP_contig0000074	32259	32281	SS--113-3P	255	+	0	22M	*	0	0	TATATAGATACTTTTTTTCTAT	IIIIIIIIIIIIIIIIIIIIII	XA:i:0	MD:Z:22	NM:i:0
SSTP_contig0000082	49900	49922	SS--62-3P	255	-	16	22M	*	0	0	CGACCTCTTGGAAACCGGTAAA	IIIIIIIIIIIIIIIIIIIIII	XA:i:0	MD:Z:22	NM:i:0
SSTP_contig0000082	49901	49923	SS--118-5P	255	+	0	22M	*	0	0	GACCTCTTGGAAACCGGTAAAT	IIIIIIIIIIIIIIIIIIIIII	XA:i:0	MD:Z:22	NM:i:0
SSTP_contig0000082	49937	49959	SS--62-5P	255	-	16	22M	*	0	0	AATTTATCCGTTTCCTGAGGTA	IIIIIIIIIIIIIIIIIIIIII	XA:i:0	MD:Z:22	NM:i:0
SSTP_contig0000082	49939	49961	SS--118-3P	255	+	0	22M	*	0	0	TTTATCCGTTTCCTGAGGTAGA	IIIIIIIIIIIIIIIIIIIIII	XA:i:0	MD:Z:22	NM:i:0
SSTP_contig0000092	16305	16328	SS--66-5P	255	+	0	23M	*	0	0	TTGTGGAGCTGTGGAAAAAGTGT	IIIIIIIIIIIIIIIIIIIIIII	XA:i:0	MD:Z:23	NM:i:0
SSTP_contig0000092	16342	16362	SS--66-3P	255	+	0	20M	*	0	0	TAAATCCTCGGCTTCACAAT	IIIIIIIIIIIIIIIIIIII	XA:i:0	MD:Z:20	NM:i:0
SSTP_contig0000098	1241	1262	SSCEL-MIR-87-3Z67-5P	255	+	0	21M	*	0	0	ACGTTAAACATTGGCTCAACA	IIIIIIIIIIIIIIIIIIIII	XA:i:0	MD:Z:21	NM:i:0
SSTP_contig0000098	1242	1262	STR-MIR-87B-5P	255	+	0	20M	*	0	0	CGTTAAACATTGGCTCAACA	IIIIIIIIIIIIIIIIIIII	XA:i:0	MD:Z:20	NM:i:0
SSTP_contig0000098	1281	1301	STR-MIR-87B-3P	255	+	0	20M	*	0	0	TTGAGCAATGTTTTAATGCA	IIIIIIIIIIIIIIIIIIII	XA:i:1	MD:Z:11C8	NM:i:1
SSTP_contig0000098	1281	1302	SSCEL-MIR-87-3Z67-3P	255	+	0	21M	*	0	0	TTGAGCAATGTCTTAATGCAA	IIIIIIIIIIIIIIIIIIIII	XA:i:0	MD:Z:21	NM:i:0
SSTP_contig0000102	16384	16407	STR-MIR-236-3P	255	-	16	23M	*	0	0	AGCGTCATTACCTGACAGTATTA	IIIIIIIIIIIIIIIIIIIIIII	XA:i:0	MD:Z:23	NM:i:0
SSTP_contig0000102	16423	16445	STR-MIR-236-5P	255	-	16	22M	*	0	0	TCTAATAGCTGCGATAATGACG	IIIIIIIIIIIIIIIIIIIIII	XA:i:0	MD:Z:22	NM:i:0
SSTP_contig0000118	1402	1424	SS--107-3P	255	+	0	22M	*	0	0	TCATCATTTTTTATATCTTAAG	IIIIIIIIIIIIIIIIIIIIII	XA:i:0	MD:Z:22	NM:i:0
SSTP_contig0000140	7815	7836	SS--89-5P	255	+	0	21M	*	0	0	TAAGATATAGAAAATGATGAT	IIIIIIIIIIIIIIIIIIIII	XA:i:0	MD:Z:21	NM:i:0
SSTP_contig0000248	1248	1269	SS--89-3P	255	+	0	21M	*	0	0	TCATCATTTCTTATATCTTAA	IIIIIIIIIIIIIIIIIIIII	XA:i:0	MD:Z:21	NM:i:0
SSTP_scaffold0000001	608080	608102	SS--102-3P	255	-	16	22M	*	0	0	TTTCGACCGAGGTTGACAGAAA	IIIIIIIIIIIIIIIIIIIIII	XA:i:0	MD:Z:22	NM:i:0
SSTP_scaffold0000001	608116	608137	SS--102-5P	255	-	16	21M	*	0	0	TTTTCTTTTAAACCCGGTTAA	IIIIIIIIIIIIIIIIIIIII	XA:i:0	MD:Z:21	NM:i:0
SSTP_scaffold0000001	610172	610192	SS--90-3P	255	-	16	20M	*	0	0	TTCGACCGGGGTTGACAGAA	IIIIIIIIIIIIIIIIIIII	XA:i:0	MD:Z:20	NM:i:0
SSTP_scaffold0000001	610207	610228	SS--90-5P	255	-	16	21M	*	0	0	TTTTCTTTCAAACCTGGTCAA	IIIIIIIIIIIIIIIIIIIII	XA:i:0	MD:Z:21	NM:i:0
SSTP_scaffold0000001	719314	719338	SS--117-5P	255	+	0	24M	*	0	0	CTGGCCAGAGACGTTTTGTAGGAT	IIIIIIIIIIIIIIIIIIIIIIII	XA:i:0	MD:Z:24	NM:i:0
SSTP_scaffold0000001	719351	719372	SS--117-3P	255	+	0	21M	*	0	0	TCCCAGAACGATTTGGCCAAG	IIIIIIIIIIIIIIIIIIIII	XA:i:0	MD:Z:21	NM:i:0
SSTP_scaffold0000001	1375808	1375829	SS--97-5P	255	+	0	21M	*	0	0	TAAGTAATTATAGTAAGGAAA	IIIIIIIIIIIIIIIIIIIII	XA:i:0	MD:Z:21	NM:i:0
SSTP_scaffold0000001	1375841	1375861	SS--97-3P	255	+	0	20M	*	0	0	TTCCTTAATATAAAATTACT	IIIIIIIIIIIIIIIIIIII	XA:i:0	MD:Z:20	NM:i:0
SSTP_scaffold0000001	1412338	1412358	SS--133-5P	255	+	0	20M	*	0	0	ATGGTGGTGGATGAATTACT	IIIIIIIIIIIIIIIIIIII	XA:i:0	MD:Z:20	NM:i:0
SSTP_scaffold0000001	1412374	1412394	SS--133-3P	255	+	0	20M	*	0	0	TAATTTCTTCATCATTATCT	IIIIIIIIIIIIIIIIIIII	XA:i:0	MD:Z:20	NM:i:0
SSTP_scaffold0000001	1778746	1778768	STR-MIR-71-3P	255	-	16	22M	*	0	0	GGAGAAAAACAGAATAGTGATA	IIIIIIIIIIIIIIIIIIIIII	XA:i:0	MD:Z:22	NM:i:0
SSTP_scaffold0000001	1778784	1778807	STR-MIR-71-5P	255	-	16	23M	*	0	0	CGTCTCACTACCCATGTCTTTCA	IIIIIIIIIIIIIIIIIIIIIII	XA:i:0	MD:Z:23	NM:i:0
SSTP_scaffold0000001	1785506	1785528	STR-MIR-92-3P	255	-	16	22M	*	0	0	TCAGGCCGGGACGTGTGCAATA	IIIIIIIIIIIIIIIIIIIIII	XA:i:0	MD:Z:22	NM:i:0
SSTP_scaffold0000001	1785545	1785567	STR-MIR-92-5P	255	-	16	22M	*	0	0	AATATGGCGCATGCTCCAACCT	IIIIIIIIIIIIIIIIIIIIII	XA:i:0	MD:Z:22	NM:i:0
SSTP_scaffold0000001	2222194	2222216	STR-MIR-8375-3P	255	-	16	22M	*	0	0	TTACTTAAACACAGGTCCCAAA	IIIIIIIIIIIIIIIIIIIIII	XA:i:0	MD:Z:22	NM:i:0
SSTP_scaffold0000001	2222231	2222253	STR-MIR-8375-5P	255	-	16	22M	*	0	0	TGTTTGTTACCGATGCTTAAAA	IIIIIIIIIIIIIIIIIIIIII	XA:i:2	MD:Z:11A8G1	NM:i:2
SSTP_scaffold0000001	2222716	2222737	STR-MIR-8395-3P	255	-	16	21M	*	0	0	GAACAACCTTAAAATGCCTTA	IIIIIIIIIIIIIIIIIIIII	XA:i:0	MD:Z:21	NM:i:0
SSTP_scaffold0000001	2222756	2222777	STR-MIR-8395-5P	255	-	16	21M	*	0	0	TTGAAGACAAAATAAGGTCGT	IIIIIIIIIIIIIIIIIIIII	XA:i:1	MD:Z:16A4	NM:i:1
SSTP_scaffold0000001	2513960	2513982	STR-MIR-37A-3P	255	-	16	22M	*	0	0	TTGATGAATGTATACCCGGTGA	IIIIIIIIIIIIIIIIIIIIII	XA:i:0	MD:Z:22	NM:i:0
SSTP_scaffold0000001	2513999	2514021	STR-MIR-37A-5P	255	-	16	22M	*	0	0	CATTACCGAAGTAACATTCACT	IIIIIIIIIIIIIIIIIIIIII	XA:i:1	MD:Z:11C10	NM:i:1
SSTP_scaffold0000001	3243830	3243852	STR-MIR-8398-3P	255	-	16	22M	*	0	0	TTAGTTCTTTCATGGCAGCTTA	IIIIIIIIIIIIIIIIIIIIII	XA:i:0	MD:Z:22	NM:i:0
SSTP_scaffold0000001	3243867	3243889	STR-MIR-8398-5P	255	-	16	22M	*	0	0	CTAAAGCTAAAAAGAAAGAACT	IIIIIIIIIIIIIIIIIIIIII	XA:i:3	MD:Z:11T0G0A8	NM:i:3
SSTP_scaffold0000001	3928281	3928302	STR-MIR-8396-5P	255	+	0	21M	*	0	0	CGGGTTTATCATTGCCAAACT	IIIIIIIIIIIIIIIIIIIII	XA:i:3	MD:Z:13A0A0T5	NM:i:3
SSTP_scaffold0000001	4523034	4523055	SS--95-3P	255	-	16	21M	*	0	0	AGGTCGTTCAAAAATGAATGT	IIIIIIIIIIIIIIIIIIIII	XA:i:0	MD:Z:21	NM:i:0
SSTP_scaffold0000001	4714621	4714642	STR-MIR-8388-5P	255	+	0	21M	*	0	0	AAGCAAAATGGGATGCAAATA	IIIIIIIIIIIIIIIIIIIII	XA:i:3	MD:Z:3A5T0A10	NM:i:3
SSTP_scaffold0000002	244978	245000	STR-MIR-8368-3P	255	-	16	22M	*	0	0	GGTACCTGATCATTCATATACG	IIIIIIIIIIIIIIIIIIIIII	XA:i:0	MD:Z:22	NM:i:0
SSTP_scaffold0000002	245018	245041	STR-MIR-8368-5P	255	-	16	23M	*	0	0	CCGGTTATATGAAATCTCAGGGA	IIIIIIIIIIIIIIIIIIIIIII	XA:i:0	MD:Z:23	NM:i:0
SSTP_scaffold0000002	501344	501366	SS--51-3P	255	-	16	22M	*	0	0	TCACTTATCAAACTTCCGTCCA	IIIIIIIIIIIIIIIIIIIIII	XA:i:0	MD:Z:22	NM:i:0
SSTP_scaffold0000002	501344	501366	STR-MIR-184-3P	255	-	16	22M	*	0	0	TCTCTTATCAAACTTCCGTCCA	IIIIIIIIIIIIIIIIIIIIII	XA:i:1	MD:Z:2A19	NM:i:1
SSTP_scaffold0000002	501383	501405	SS--51-5P	255	-	16	22M	*	0	0	ACAAGGCATGAAGTTGATAAGT	IIIIIIIIIIIIIIIIIIIIII	XA:i:0	MD:Z:22	NM:i:0
SSTP_scaffold0000002	501383	501405	STR-MIR-184-5P	255	-	16	22M	*	0	0	ACAAGGCATGAAGTTGATAAGT	IIIIIIIIIIIIIIIIIIIIII	XA:i:0	MD:Z:22	NM:i:0
SSTP_scaffold0000002	816310	816330	STR-MIR-8377-3P	255	-	16	20M	*	0	0	GTTCAACGCTGGACAATGAA	IIIIIIIIIIIIIIIIIIII	XA:i:0	MD:Z:20	NM:i:0
SSTP_scaffold0000002	816345	816366	STR-MIR-8377-5P	255	-	16	21M	*	0	0	AATTCATCTATCCGCGTTAAA	IIIIIIIIIIIIIIIIIIIII	XA:i:0	MD:Z:21	NM:i:0
SSTP_scaffold0000002	1026458	1026477	SS--114-5P	255	+	0	19M	*	0	0	GAATTGGAGGATGATGATA	IIIIIIIIIIIIIIIIIII	XA:i:0	MD:Z:19	NM:i:0
SSTP_scaffold0000002	1026524	1026546	SS--114-3P	255	+	0	22M	*	0	0	TCATCATCATTTTCTCCAATCT	IIIIIIIIIIIIIIIIIIIIII	XA:i:0	MD:Z:22	NM:i:0
SSTP_scaffold0000002	1457144	1457166	SS--77-3P	255	-	16	22M	*	0	0	ATGTTGGGTAGATCAAAATAAA	IIIIIIIIIIIIIIIIIIIIII	XA:i:0	MD:Z:22	NM:i:0
SSTP_scaffold0000002	1457180	1457202	SS--77-5P	255	-	16	22M	*	0	0	GTTTTTTTTGATCTATCCAACA	IIIIIIIIIIIIIIIIIIIIII	XA:i:0	MD:Z:22	NM:i:0
SSTP_scaffold0000002	1867404	1867426	STR-MIR-8379B-5P	255	-	16	22M	*	0	0	TTAGCTGTCTTTTACAGTATCA	IIIIIIIIIIIIIIIIIIIIII	XA:i:0	MD:Z:22	NM:i:0
SSTP_scaffold0000002	1867406	1867428	STR-MIR-8379A-5P	255	+	0	22M	*	0	0	AGCTGTCTTTTACAGTATCAGA	IIIIIIIIIIIIIIIIIIIIII	XA:i:0	MD:Z:22	NM:i:0
SSTP_scaffold0000002	1867443	1867466	STR-MIR-8379B-3P	255	-	16	23M	*	0	0	TCTAATACTGCCTTAGACGGCTA	IIIIIIIIIIIIIIIIIIIIIII	XA:i:0	MD:Z:23	NM:i:0
SSTP_scaffold0000002	1867445	1867467	STR-MIR-8379A-3P	255	+	0	22M	*	0	0	TAATACTGCCTTAGACGGCTAA	IIIIIIIIIIIIIIIIIIIIII	XA:i:0	MD:Z:22	NM:i:0
SSTP_scaffold0000002	2430546	2430567	STR-MIR-8399-3P	255	-	16	21M	*	0	0	TATTTCCGTAAGACATCATTA	IIIIIIIIIIIIIIIIIIIII	XA:i:3	MD:Z:3A1A0A14	NM:i:3
SSTP_scaffold0000002	2500499	2500520	STR-MIR-7880J-5P	255	-	16	21M	*	0	0	AATTTGCAACTATTCCGACCA	IIIIIIIIIIIIIIIIIIIII	XA:i:3	MD:Z:11C4A2A1	NM:i:3
SSTP_scaffold0000003	450962	450984	STR-MIR-1-5P	255	+	0	22M	*	0	0	CATGCTTCTTTATAGTGCCATA	IIIIIIIIIIIIIIIIIIIIII	XA:i:0	MD:Z:22	NM:i:0
SSTP_scaffold0000003	450999	451020	STR-MIR-1-3P	255	+	0	21M	*	0	0	TGGAATGTAAAGAAGTATGCA	IIIIIIIIIIIIIIIIIIIII	XA:i:0	MD:Z:21	NM:i:0
SSTP_scaffold0000003	749044	749066	STR-MIR-84-5P	255	+	0	22M	*	0	0	TGAGGTAGTGTTAAATATTGTT	IIIIIIIIIIIIIIIIIIIIII	XA:i:0	MD:Z:22	NM:i:0
SSTP_scaffold0000003	749080	749102	STR-MIR-84-3P	255	+	0	22M	*	0	0	CAATATTTTATTCTACTTCATC	IIIIIIIIIIIIIIIIIIIIII	XA:i:0	MD:Z:22	NM:i:0
SSTP_scaffold0000004	152793	152816	SS--78-5P	255	+	0	23M	*	0	0	TGATTTTTTTTTATTTGATAAAG	IIIIIIIIIIIIIIIIIIIIIII	XA:i:0	MD:Z:23	NM:i:0
SSTP_scaffold0000004	196908	196930	SS--127-5P	255	-	16	22M	*	0	0	TGTCATCGTTTATCATATCTTA	IIIIIIIIIIIIIIIIIIIIII	XA:i:0	MD:Z:22	NM:i:0
SSTP_scaffold0000004	213119	213141	SSCEL-MIR-790-5Z63-3P	255	-	16	22M	*	0	0	TTGGAGCCTATACTGTGCCAAA	IIIIIIIIIIIIIIIIIIIIII	XA:i:0	MD:Z:22	NM:i:0
SSTP_scaffold0000004	213119	213141	STR-MIR-8396-3P	255	-	16	22M	*	0	0	TTGGAGCCTATACAGTGCCAAA	IIIIIIIIIIIIIIIIIIIIII	XA:i:1	MD:Z:13T8	NM:i:1
SSTP_scaffold0000004	213156	213177	SSCEL-MIR-790-5Z63-5P	255	-	16	21M	*	0	0	AGTTTGGCAAAGTTAAACCCT	IIIIIIIIIIIIIIIIIIIII	XA:i:0	MD:Z:21	NM:i:0
SSTP_scaffold0000004	213231	213253	SSCEL-MIR-2-3Z76-3P	255	-	16	22M	*	0	0	CAAATTCAAGAAAACTGTGATA	IIIIIIIIIIIIIIIIIIIIII	XA:i:0	MD:Z:22	NM:i:0
SSTP_scaffold0000004	213231	213253	STR-MIR-2-3P	255	-	16	22M	*	0	0	CAGATTCAAAATAACTGTGATA	IIIIIIIIIIIIIIIIIIIIII	XA:i:3	MD:Z:2A6G1A10	NM:i:3
SSTP_scaffold0000004	213266	213288	STR-MIR-2-5P	255	-	16	22M	*	0	0	TCCTGAAACACAGTCTTTTGAA	IIIIIIIIIIIIIIIIIIIIII	XA:i:3	MD:Z:2T12C0C5	NM:i:3
SSTP_scaffold0000004	213270	213291	SSCEL-MIR-2-3Z76-5P	255	-	16	21M	*	0	0	GAAACACAGTCCCTTGAATCA	IIIIIIIIIIIIIIIIIIIII	XA:i:0	MD:Z:21	NM:i:0
SSTP_scaffold0000004	213335	213354	STR-MIR-279-3P	255	-	16	19M	*	0	0	CAAAGTAATGTTCTAGTCA	IIIIIIIIIIIIIIIIIII	XA:i:0	MD:Z:19	NM:i:0
SSTP_scaffold0000004	213372	213393	STR-MIR-279-5P	255	-	16	21M	*	0	0	CATGACTATGAAATTACCTTG	IIIIIIIIIIIIIIIIIIIII	XA:i:0	MD:Z:21	NM:i:0
SSTP_scaffold0000004	351757	351778	SS--134-5P	255	+	0	21M	*	0	0	TTTGAGATATAAAAAATGATG	IIIIIIIIIIIIIIIIIIIII	XA:i:0	MD:Z:21	NM:i:0
SSTP_scaffold0000005	41775	41798	STR-MIR-8389-5P	255	+	0	23M	*	0	0	AATATCTGAATTGTTTACAAAAC	IIIIIIIIIIIIIIIIIIIIIII	XA:i:0	MD:Z:23	NM:i:0
SSTP_scaffold0000005	41813	41836	STR-MIR-8389-3P	255	+	0	23M	*	0	0	CATGTAAACATTTTAGATATACA	IIIIIIIIIIIIIIIIIIIIIII	XA:i:1	MD:Z:22C0	NM:i:1
SSTP_scaffold0000005	380340	380361	STR-MIR-76-5P	255	+	0	21M	*	0	0	CGAGTTTCGTGATGTCGAATA	IIIIIIIIIIIIIIIIIIIII	XA:i:0	MD:Z:21	NM:i:0
SSTP_scaffold0000005	380378	380400	STR-MIR-76-3P	255	+	0	22M	*	0	0	TTCGTTGTTACTGAAACTCGTC	IIIIIIIIIIIIIIIIIIIIII	XA:i:0	MD:Z:22	NM:i:0
SSTP_scaffold0000007	38387	38409	STR-MIR-8391-3P	255	-	16	22M	*	0	0	TGTTGTGAAGTACGAGGATTGA	IIIIIIIIIIIIIIIIIIIIII	XA:i:3	MD:Z:5G8G2G4	NM:i:3
SSTP_scaffold0000008	62239	62260	SS--107-5P	255	-	16	21M	*	0	0	ATCATCATTTCTCATATCTTA	IIIIIIIIIIIIIIIIIIIII	XA:i:0	MD:Z:21	NM:i:0
SSTP_scaffold0000008	103322	103345	SS--98-3P	255	-	16	23M	*	0	0	AGACTTTGTAGCAAGCACAATTA	IIIIIIIIIIIIIIIIIIIIIII	XA:i:0	MD:Z:23	NM:i:0
SSTP_scaffold0000008	103325	103347	SSCEL-MIR-60-3Z55-5P	255	+	0	22M	*	0	0	CTTTGTAGCAAGCACAATTACT	IIIIIIIIIIIIIIIIIIIIII	XA:i:0	MD:Z:22	NM:i:0
SSTP_scaffold0000008	103361	103383	SS--98-5P	255	-	16	22M	*	0	0	AAGTATTATGCCTGACTACAAA	IIIIIIIIIIIIIIIIIIIIII	XA:i:0	MD:Z:22	NM:i:0
SSTP_scaffold0000008	103364	103387	SSCEL-MIR-60-3Z55-3P	255	+	0	23M	*	0	0	TATTATGCCTGACTACAAAGTCT	IIIIIIIIIIIIIIIIIIIIIII	XA:i:0	MD:Z:23	NM:i:0
SSTP_scaffold0000008	103474	103496	SSCEL-MIR-60-3Z44-5P	255	+	0	22M	*	0	0	CATTCTACATTGCTTAATAACT	IIIIIIIIIIIIIIIIIIIIII	XA:i:0	MD:Z:22	NM:i:0
SSTP_scaffold0000008	103474	103496	STR-MIR-8378-5P	255	+	0	22M	*	0	0	CATTCTGCATTGCTTAATAACT	IIIIIIIIIIIIIIIIIIIIII	XA:i:1	MD:Z:6A15	NM:i:1
SSTP_scaffold0000008	103511	103531	SSCEL-MIR-60-3Z44-3P	255	+	0	20M	*	0	0	TATTATGCAAAGTAGAATGC	IIIIIIIIIIIIIIIIIIII	XA:i:0	MD:Z:20	NM:i:0
SSTP_scaffold0000008	103511	103532	STR-MIR-8378-3P	255	+	0	21M	*	0	0	TATTATGCAAAGTAGAATGTA	IIIIIIIIIIIIIIIIIIIII	XA:i:1	MD:Z:19C1	NM:i:1
SSTP_scaffold0000008	116147	116168	SS--88-3P	255	+	0	21M	*	0	0	ATCATTTCTCATATCTTAAGA	IIIIIIIIIIIIIIIIIIIII	XA:i:0	MD:Z:21	NM:i:0
SSTP_scaffold0000008	235184	235207	SS--132-5P	255	+	0	23M	*	0	0	TGAGATATGATAAATGATATTTT	IIIIIIIIIIIIIIIIIIIIIII	XA:i:0	MD:Z:23	NM:i:0
SSTP_scaffold0000009	129874	129896	SS--136-3P	255	-	16	22M	*	0	0	TGGACTAGAAGGTATCGATGTA	IIIIIIIIIIIIIIIIIIIIII	XA:i:0	MD:Z:22	NM:i:0
SSTP_scaffold0000009	129922	129944	SS--136-5P	255	-	16	22M	*	0	0	TACATCATCACGATATAGTTCA	IIIIIIIIIIIIIIIIIIIIII	XA:i:0	MD:Z:22	NM:i:0
SSTP_scaffold0000009	206550	206572	SS--72-5P	255	+	0	22M	*	0	0	TGAGATATAAAAAATGATGACA	IIIIIIIIIIIIIIIIIIIIII	XA:i:0	MD:Z:22	NM:i:0
SSTP_scaffold0000010	105117	105139	SS--130-5P	255	-	16	22M	*	0	0	AGTCATCGTTTATCATATCTCA	IIIIIIIIIIIIIIIIIIIIII	XA:i:0	MD:Z:22	NM:i:0
SSTP_scaffold0000010	105119	105141	SS--64-3P	255	+	0	22M	*	0	0	TCATCGTTTATCATATCTCAAG	IIIIIIIIIIIIIIIIIIIIII	XA:i:0	MD:Z:22	NM:i:0
SSTP_scaffold0000010	144325	144346	STR-MIR-8391-5P	255	+	0	21M	*	0	0	TTGTGGAGTCGTGGAAAAATG	IIIIIIIIIIIIIIIIIIIII	XA:i:3	MD:Z:2C12T4C0	NM:i:3
SSTP_scaffold0000010	202232	202254	SS--69-3P	255	-	16	22M	*	0	0	CTTAAGATATGATAAACGATGA	IIIIIIIIIIIIIIIIIIIIII	XA:i:0	MD:Z:22	NM:i:0
SSTP_scaffold0000010	208550	208575	STR-MIR-87A-5P	255	+	0	25M	*	0	0	CATCGGAGACTTTTGGACTCAACCT	IIIIIIIIIIIIIIIIIIIIIIIII	XA:i:1	MD:Z:7A17	NM:i:1
SSTP_scaffold0000010	208592	208614	STR-MIR-87A-3P	255	+	0	22M	*	0	0	GTGAGCAAGAGCTTCCGGTGTG	IIIIIIIIIIIIIIIIIIIIII	XA:i:0	MD:Z:22	NM:i:0
SSTP_scaffold0000010	254194	254216	SS--69-5P	255	-	16	22M	*	0	0	TGTCATCATTTCCCATATCTCA	IIIIIIIIIIIIIIIIIIIIII	XA:i:0	MD:Z:22	NM:i:0
SSTP_scaffold0000010	286336	286357	SS--86-3P	255	-	16	21M	*	0	0	TCTTAAGATATGACAAACGAT	IIIIIIIIIIIIIIIIIIIII	XA:i:0	MD:Z:21	NM:i:0
SSTP_scaffold0000013	167179	167200	SS--64-5P	255	-	16	21M	*	0	0	GTCATCATTTTCTATATCTCA	IIIIIIIIIIIIIIIIIIIII	XA:i:0	MD:Z:21	NM:i:0
SSTP_scaffold0000013	176933	176954	SS--57-3P	255	+	0	21M	*	0	0	TTGTCTACTTCAAGAGGAAGA	IIIIIIIIIIIIIIIIIIIII	XA:i:0	MD:Z:21	NM:i:0
SSTP_scaffold0000014	191317	191338	SS--120-5P	255	+	0	21M	*	0	0	GACGTATCAAAGTGTAGTGGA	IIIIIIIIIIIIIIIIIIIII	XA:i:0	MD:Z:21	NM:i:0
SSTP_scaffold0000014	191350	191371	SS--120-3P	255	+	0	21M	*	0	0	TCATTTCACTTTGATATGTTT	IIIIIIIIIIIIIIIIIIIII	XA:i:0	MD:Z:21	NM:i:0
SSTP_scaffold0000020	114926	114948	STR-MIR-8399-5P	255	+	0	22M	*	0	0	TTTCAGTAGGGACTTTATTAAA	IIIIIIIIIIIIIIIIIIIIII	XA:i:3	MD:Z:5A0G3A11	NM:i:3
SSTP_scaffold0000024	30771	30792	SS--104-5P	255	+	0	21M	*	0	0	TAAATTGAAGATGGAGTATCT	IIIIIIIIIIIIIIIIIIIII	XA:i:0	MD:Z:21	NM:i:0
SSTP_scaffold0000024	30805	30827	SS--104-3P	255	+	0	22M	*	0	0	TACTTCACTTGTCAATTTAATT	IIIIIIIIIIIIIIIIIIIIII	XA:i:0	MD:Z:22	NM:i:0
